# Supplementary material for: Seed-competent tau monomer initiates pathology in a tauopathy mouse model
Source: J Biol Chem. 2022 Jun 22;298(8):102163. doi: 10.1016/j.jbc.2022.102163 (PMC9307951; doi:10.1016/j.jbc.2022.102163)
Supplement: Source Data File — Tabs within this Excel file show the following: Mouse Brain Sample IDs; Human Brain Sample IDs; Mouse ages 1 to 6 week monomer PTMs; Mouse age 1 year PTM; Human Monomer PTM; Human Fibril PTM. [file mmc8.xlsx]

## Sheet: Mouse Brain Sample IDs
Tau Species	Condition	Spectrum File
Monomer	Week 1	11496
Monomer	Week 2	11497
Monomer	Week 3	11498
Monomer	Week 4	11499
Monomer	Week 5	11500
Monomer	Week 6	11501
Monomer	1 year	705666

## Sheet: Human Brain Sample IDs
Tau Species	Type	Spectrum File
Monomer	Control	10053
Monomer	Control	10054
Monomer	Control	10055
Monomer	AD	10056
Monomer	AD	10057
Monomer	AD	10058
Fibril	AD	630897

## Sheet: Mouse 1-6wk Monomer PTM
Checked	Confidence	Identifying Node	PSM Ambiguity	Annotated Sequence	Modifications	# Proteins	Master Protein Accessions	Protein Accessions	# Missed Cleavages	Charge	DeltaScore	DeltaCn	Rank	Search Engine Rank	m/z [Da]	MH+ [Da]	Theo. MH+ [Da]	DeltaM [ppm]	Deltam/z [Da]	Activation Type	MS Order	Isolation Interference [%]	Ion Inject Time [ms]	RT [min]	First Scan	Spectrum File	File ID	Quan Info	XCorr	# Protein Groups	Percolator q-Value	Percolator PEP	ptmRS: Best Site Probabilities	Precursor Abundance	Apex RT [min]
TRUE	High	Sequest HT (A2)	Unambiguous	[R].SGYSsPGsPGTPGSR.[S]	S5(Phospho); S8(Phospho)	3	AAAAAA; A0A0A0MQC7; B1AQW2	AAAAAA; A0A0A0MQC7; B1AQW2	0	2	0.0245	0	1	1	777.287	1553.57	1553.57	0.05	4e-05	HCD (High Energy Collision Dissociation)	MS2	25.3922	37.167	40.7879	24279	LUM1_C11498_171223234925.raw	F3		2.45	3	3.369e-05	5.555e-05	T11(Phospho): 64.69; S14(Phospho): 70.41	257696	40.84
TRUE	High	Sequest HT (A2)	Unambiguous	[K].KLDLSNVQSK.[C]		3	AAAAAA; A0A0A0MQC7; B1AQW2	AAAAAA; A0A0A0MQC7; B1AQW2	1	2	0.3446	0	1	1	566.323	1131.64	1131.64	0.88	0.0005	HCD (High Energy Collision Dissociation)	MS2	40.0778	24.386	32.0769	17277	LUM1_C11498_171223234925.raw	F3		3.25	3	3.369e-05	2.096e-05		1253941	31.92
TRUE	High	Sequest HT (A2)	Unambiguous	[K].SPVVSGDtSPR.[H]	T8(Phospho)	3	AAAAAA; A0A0A0MQC7; B1AQW2	AAAAAA; A0A0A0MQC7; B1AQW2	0	2	0.0148	0	1	1	591.264	1181.52	1181.52	0.7	0.00041	HCD (High Energy Collision Dissociation)	MS2	28.7292	12.94	32.2433	17412	LUM1_C11498_171223234925.raw	F3		3.38	3	3.369e-05	5.057e-05	S9(Phospho): 91.61	51540924	32.4
TRUE	High	Sequest HT (A2)	Unambiguous	[K].DQGGYTmHQDQEGDTDAGLK.[E]	M7(Oxidation)	1	AAAAAA	AAAAAA	0	3	0.3586	0	1	1	727.972	2181.9	2181.9	0.69	0.0005	HCD (High Energy Collision Dissociation)	MS2	5.03471	23.177	32.2681	17436	LUM1_C11498_171223234925.raw	F3		4.35	1	3.369e-05	3.936e-08		1.29337e+06	32.27
TRUE	High	Sequest HT (A2)	Unambiguous	[K].ESPLQTPTEDGSEEPGSETSDAK.[S]		1	AAAAAA	AAAAAA	0	3	0.3736	0	1	1	797.683	2391.03	2391.03	1.13	0.0009	HCD (High Energy Collision Dissociation)	MS2	19.5375	18.008	45.418	25335	LUM1_C11501.raw	F6		4.39	1	3.369e-05	1.279e-07		60216928	45.13
TRUE	High	Sequest HT (A2)	Unambiguous	[K].DQGGYTmHQDQEGDTDAGLK.[E]	M7(Oxidation)	1	AAAAAA	AAAAAA	0	3	0.1615	0	1	1	727.971	2181.9	2181.9	0.36	0.00026	HCD (High Energy Collision Dissociation)	MS2	31.8695	26.038	32.763	17840	LUM1_C11498_171223234925.raw	F3		3.53	1	3.369e-05	1.745e-06		1.29337e+06	32.27
TRUE	High	Sequest HT (A2)	Unambiguous	[K].TPPAPKtPPSSGEPPK.[S]	T7(Phospho)	1	AAAAAA	AAAAAA	1	3	0.177	0	1	1	556.606	1667.8	1667.8	0.45	0.00025	HCD (High Energy Collision Dissociation)	MS2	1.19565	2.468	32.9789	18008	LUM1_C11498_171223234925.raw	F3		4.35	1	3.369e-05	5.865e-06	T7(Phospho): 100	45770948	33.26
TRUE	High	Sequest HT (A2)	Unambiguous	[K].ESPLQTPTEDGSEEPGSETSDAK.[S]		1	AAAAAA	AAAAAA	0	2	0.499	0	1	1	1196.02	2391.03	2391.03	-0.02	-2e-05	HCD (High Energy Collision Dissociation)	MS2	0	100	44.9256	24884	LUM1_C11501.raw	F6		5.17	1	3.369e-05	1.245e-09		77496176	45.13
TRUE	High	Sequest HT (A2)	Unambiguous	[K].TDHGAEIVYKsPVVSGDTSPR.[H]	S11(Phospho)	3	AAAAAA; A0A0A0MQC7; B1AQW2	AAAAAA; A0A0A0MQC7; B1AQW2	1	3	0.1527	0	1	1	765.694	2295.07	2295.07	0.53	0.00041	HCD (High Energy Collision Dissociation)	MS2	24.0816	22.914	43.7023	24039	LUM1_C11501.raw	F6		4.19	3	3.369e-05	1.556e-05	S11(Phospho): 100	2711582	43.75
TRUE	High	Sequest HT (A2)	Unambiguous	[R].SGYSSPGsPGTPGSR.[S]	S8(Phospho)	3	AAAAAA; A0A0A0MQC7; B1AQW2	AAAAAA; A0A0A0MQC7; B1AQW2	0	2	0.026	0	1	1	737.304	1473.6	1473.6	0.51	0.00037	HCD (High Energy Collision Dissociation)	MS2	4.67656	0.948	34.2479	19080	LUM1_C11498_171223234925.raw	F3		3.85	3	3.369e-05	4.704e-05	T11(Phospho): 46.9; S14(Phospho): 46.9	63867676	34.31
TRUE	High	Sequest HT (A2)	Unambiguous	[K].DQGGYTmHQDQEGDTDAGLK.[E]	M7(Oxidation)	1	AAAAAA	AAAAAA	0	3	0.0775	0	1	1	727.972	2181.9	2181.9	0.55	0.0004	HCD (High Energy Collision Dissociation)	MS2	32.0106	45.776	34.3888	19177	LUM1_C11498_171223234925.raw	F3		3.87	1	3.369e-05	4.282e-07		262959	34.38
TRUE	High	Sequest HT (A2)	Unambiguous	[R].KDQGGYTmHQDQEGDTDAGLKEsPLQTPTEDGSEEPGSETSDAK.[S]	M8(Oxidation); S23(Phospho)	1	AAAAAA	AAAAAA	2	4	0.0231	0	1	1	1191.25	4761.97	4761.97	-1.45	-0.00172	HCD (High Energy Collision Dissociation)	MS2	8.20021	81.774	43.5256	23907	LUM1_C11501.raw	F6		5.19	1	3.369e-05	2.293e-05	S23(Phospho): 99.12	580318	43.56
TRUE	High	Sequest HT (A2)	Unambiguous	[K].DQGGYTmHQDQEGDTDAGLK.[E]	M7(Oxidation)	1	AAAAAA	AAAAAA	0	3	0.1	0	1	1	727.972	2181.9	2181.9	0.77	0.00056	HCD (High Energy Collision Dissociation)	MS2	32.8095	20.515	31.866	17122	LUM1_C11498_171223234925.raw	F3		2.7	1	3.369e-05	1.462e-06		1.29337e+06	32.27
TRUE	High	Sequest HT (A2)	Unambiguous	[K].DQGGYTMHQDQEGDTDAGLK.[E]		1	AAAAAA	AAAAAA	0	3	0.4086	0	1	1	722.64	2165.91	2165.9	0.47	0.00034	HCD (High Energy Collision Dissociation)	MS2	52.7285	20.005	36.6271	20998	LUM1_C11498_171223234925.raw	F3		4.65	1	3.369e-05	5.181e-08		40448128	36.75
TRUE	High	Sequest HT (A2)	Unambiguous	[K].DQGGYTMHQDQEGDTDAGLK.[E]		1	AAAAAA	AAAAAA	0	3	0.3379	0	1	1	722.64	2165.91	2165.9	0.73	0.00053	HCD (High Energy Collision Dissociation)	MS2	2.93611	20.125	37.0558	21288	LUM1_C11498_171223234925.raw	F3		4.41	1	3.369e-05	1.358e-08		40448128	36.75
TRUE	High	Sequest HT (A2)	Unambiguous	[K].DQGGYTMHQDQEGDTDAGLK.[E]		1	AAAAAA	AAAAAA	0	3	0.2041	0	1	1	722.641	2165.91	2165.9	1.42	0.00102	HCD (High Energy Collision Dissociation)	MS2	27.7712	26.764	37.4967	21660	LUM1_C11498_171223234925.raw	F3		3.43	1	3.369e-05	7.214e-07		611137	37.51
TRUE	High	Sequest HT (A2)	Unambiguous	[K].IGSLDNITHVPGGGNKK.[I]		3	AAAAAA; A0A0A0MQC7; B1AQW2	AAAAAA; A0A0A0MQC7; B1AQW2	1	3	0.3062	0	1	1	569.644	1706.92	1706.92	0.29	0.00017	HCD (High Energy Collision Dissociation)	MS2	35.6955	16.435	38.4333	20497	LUM1_C11501.raw	F6		4.05	3	3.369e-05	3.891e-07		73237232	38.63
TRUE	High	Sequest HT (A2)	Unambiguous	[R].SGYSsPGSPGTPGSR.[S]	S5(Phospho)	3	AAAAAA; A0A0A0MQC7; B1AQW2	AAAAAA; A0A0A0MQC7; B1AQW2	0	2	0.0473	0	1	1	737.304	1473.6	1473.6	0.42	0.00031	HCD (High Energy Collision Dissociation)	MS2	1.98393	2.039	34.1929	17755	LUM1_C11501.raw	F6		3.17	3	3.369e-05	2.946e-05	S8(Phospho): 96.62	117081624	33.92
TRUE	High	Sequest HT (A2)	Unambiguous	[R].SGYSSPGsPGTPGSR.[S]	S8(Phospho)	3	AAAAAA; A0A0A0MQC7; B1AQW2	AAAAAA; A0A0A0MQC7; B1AQW2	0	2	0.0767	0	1	1	737.304	1473.6	1473.6	0.25	0.00018	HCD (High Energy Collision Dissociation)	MS2	26.2875	48.866	33.6148	17344	LUM1_C11501.raw	F6		3.52	3	3.369e-05	1.598e-05	S8(Phospho): 97.91	117081624	33.92
TRUE	High	Sequest HT (A2)	Unambiguous	[K].TPPAPKtPPSSGEPPK.[S]	T7(Phospho)	1	AAAAAA	AAAAAA	1	3	0.2675	0	1	1	556.606	1667.8	1667.8	0.13	7e-05	HCD (High Energy Collision Dissociation)	MS2	26.4628	9.488	33.0273	16925	LUM1_C11501.raw	F6		3.85	1	3.369e-05	5.785e-05	T7(Phospho): 100	80850672	32.56
TRUE	High	Sequest HT (A2)	Unambiguous	[R].HLSNVSSTGSIDMVDSPQLATLADEVSASLAK.[Q]		3	AAAAAA; A0A0A0MQC7; B1AQW2	AAAAAA; A0A0A0MQC7; B1AQW2	0	3	0.0938	0	1	1	1081.87	3243.6	3243.6	-0.15	-0.00016	HCD (High Energy Collision Dissociation)	MS2	23.8851	100	94.1182	70692	LUM1_C11501.raw	F6		3.73	3	3.369e-05	8.588e-06		5614.83	93.74
TRUE	High	Sequest HT (A2)	Unambiguous	[K].TDHGAEIVYKsPVVSGDTSPR.[H]	S11(Phospho)	3	AAAAAA; A0A0A0MQC7; B1AQW2	AAAAAA; A0A0A0MQC7; B1AQW2	1	3	0.1213	0	1	1	765.693	2295.07	2295.07	-0.1	-8e-05	HCD (High Energy Collision Dissociation)	MS2	10.7315	19.645	44.7997	27480	LUM1_C11498_171223234925.raw	F3		5.03	3	3.369e-05	1.55e-06	S11(Phospho): 100	2.03462e+06	44.86
TRUE	High	Sequest HT (A2)	Unambiguous	[K].ESPLQTPTEDGSEEPGSETSDAK.[S]		1	AAAAAA	AAAAAA	0	2	0.5646	0	1	1	1196.02	2391.03	2391.03	-0.91	-0.00109	HCD (High Energy Collision Dissociation)	MS2	13.5259	11.864	45.9268	28428	LUM1_C11498_171223234925.raw	F3		5.03	1	3.369e-05	1.49e-08		39131772	46.06
TRUE	High	Sequest HT (A2)	Unambiguous	[K].ESPLQTPTEDGSEEPGSETSDAK.[S]		1	AAAAAA	AAAAAA	0	2	0.434	0	1	1	1196.02	2391.03	2391.03	-0.6	-0.00072	HCD (High Energy Collision Dissociation)	MS2	0	33.13	46.3367	28797	LUM1_C11498_171223234925.raw	F3		3.94	1	3.369e-05	1.374e-05		39131772	46.06
TRUE	High	Sequest HT (A2)	Unambiguous	[K].ESPLQTPTEDGSEEPGSETSDAK.[S]		1	AAAAAA	AAAAAA	0	3	0.4748	0	1	1	797.683	2391.03	2391.03	1.2	0.00096	HCD (High Energy Collision Dissociation)	MS2	3.5177	10.337	46.3592	28815	LUM1_C11498_171223234925.raw	F3		5.35	1	3.369e-05	2.246e-08		72811352	46.08
TRUE	High	Sequest HT (A2)	Unambiguous	[K].DQGGYTMHQDQEGDTDAGLK.[E]		1	AAAAAA	AAAAAA	0	2	0.4699	0	1	1	1083.45	2165.9	2165.9	-1.1	-0.00119	HCD (High Energy Collision Dissociation)	MS2	0	23.532	36.6467	21004	LUM1_C11498_171223234925.raw	F3		6.32	1	3.369e-05	3.518e-11		11632362	36.75
TRUE	High	Sequest HT (A2)	Unambiguous	[K].ESPLQTPTEDGSEEPGSETSDAK.[S]		1	AAAAAA	AAAAAA	0	2	0.3179	0	1	1	1196.02	2391.03	2391.03	-0.09	-0.00011	HCD (High Energy Collision Dissociation)	MS2	0	100	46.8445	29254	LUM1_C11498_171223234925.raw	F3		3.46	1	3.369e-05	1.78e-06		39131772	46.06
TRUE	High	Sequest HT (A2)	Unambiguous	[K].KLDLSNVQSK.[C]		3	AAAAAA; A0A0A0MQC7; B1AQW2	AAAAAA; A0A0A0MQC7; B1AQW2	1	2	0.3732	0	1	1	566.322	1131.64	1131.64	-0.09	-5e-05	HCD (High Energy Collision Dissociation)	MS2	14.8036	26.497	31.6708	16960	LUM1_C11498_171223234925.raw	F3		3.51	3	3.369e-05	1.005e-05		273191072	31.25
TRUE	High	Sequest HT (A2)	Unambiguous	[R].KDQGGYTMHQDQEGDTDAGLKEsPLQTPTEDGSEEPGSETSDAK.[S]	S23(Phospho)	1	AAAAAA	AAAAAA	2	4	0.0481	0	1	1	1187.25	4745.97	4745.98	-1.15	-0.00137	HCD (High Energy Collision Dissociation)	MS2	45.7143	18.235	46.092	25970	LUM1_C11501.raw	F6		7.48	1	3.369e-05	4.063e-07	S23(Phospho): 99.96	11182174	46.18
TRUE	High	Sequest HT (A2)	Unambiguous	[K].TDHGAEIVYK.[S]		3	AAAAAA; A0A0A0MQC7; B1AQW2	AAAAAA; A0A0A0MQC7; B1AQW2	0	2	0.2727	0	1	1	566.785	1132.56	1132.56	0.03	2e-05	HCD (High Energy Collision Dissociation)	MS2	52.3831	100	23.3215	11026	LUM1_C11498_171223234925.raw	F3		2.86	3	3.369e-05	4.18e-06		131311	23.32
TRUE	High	Sequest HT (A2)	Unambiguous	[R].KDQGGYTMHQDQEGDTDAGLKEsPLQTPTEDGSEEPGSETSDAK.[S]	S23(Phospho)	1	AAAAAA	AAAAAA	2	4	0.043	0	1	1	1187.25	4745.99	4745.98	2.44	0.0029	HCD (High Energy Collision Dissociation)	MS2	0	22.135	46.5398	26448	LUM1_C11501.raw	F6		6.05	1	3.369e-05	1.407e-07	S23(Phospho): 99.41	1.00241e+06	46.52
TRUE	High	Sequest HT (A2)	Unambiguous	[R].KDQGGYTmHQDQEGDTDAGLK.[E]	M8(Oxidation)	1	AAAAAA	AAAAAA	1	3	0.2435	0	1	1	770.671	2310	2309.99	1.92	0.00148	HCD (High Energy Collision Dissociation)	MS2	6.02236	100	24.5962	11824	LUM1_C11498_171223234925.raw	F3		5.01	1	3.369e-05	1.211e-05		3.17865e+06	24.66
TRUE	High	Sequest HT (A2)	Unambiguous	[R].KDQGGYTmHQDQEGDTDAGLK.[E]	M8(Oxidation)	1	AAAAAA	AAAAAA	1	3	0.2597	0	1	1	770.67	2310	2309.99	0.88	0.00068	HCD (High Energy Collision Dissociation)	MS2	0	16.585	25.0328	12114	LUM1_C11498_171223234925.raw	F3		4.89	1	3.369e-05	2.107e-08		2443600	24.97
TRUE	High	Sequest HT (A2)	Unambiguous	[K].IGSLDNITHVPGGGNK.[K]		3	AAAAAA; A0A0A0MQC7; B1AQW2	AAAAAA; A0A0A0MQC7; B1AQW2	0	2	0.2925	0	1	1	789.916	1578.82	1578.82	0.65	0.00051	HCD (High Energy Collision Dissociation)	MS2	69.1765	28.975	46.3727	26263	LUM1_C11501.raw	F6		4.41	3	3.369e-05	5.343e-08		567890112	46.69
TRUE	High	Sequest HT (A2)	Unambiguous	[R].KDQGGYTmHQDQEGDTDAGLK.[E]	M8(Oxidation)	1	AAAAAA	AAAAAA	1	3	0.3892	0	1	1	770.67	2310	2309.99	0.88	0.00068	HCD (High Energy Collision Dissociation)	MS2	0	50.181	25.4721	12409	LUM1_C11498_171223234925.raw	F3		5.37	1	3.369e-05	5.306e-06		2443600	24.97
TRUE	High	Sequest HT (A2)	Unambiguous	[R].KDQGGYTmHQDQEGDTDAGLK.[E]	M8(Oxidation)	1	AAAAAA	AAAAAA	1	3	0.2461	0	1	1	770.67	2310	2309.99	1.12	0.00086	HCD (High Energy Collision Dissociation)	MS2	22.7679	45.335	25.9153	12699	LUM1_C11498_171223234925.raw	F3		4.51	1	3.369e-05	5.441e-08		450378	26.27
TRUE	High	Sequest HT (A2)	Unambiguous	[R].KDQGGYTmHQDQEGDTDAGLK.[E]	M8(Oxidation)	1	AAAAAA	AAAAAA	1	3	0.3381	0	1	1	770.671	2310	2309.99	1.75	0.00135	HCD (High Energy Collision Dissociation)	MS2	13.3838	64.964	26.3479	12987	LUM1_C11498_171223234925.raw	F3		4.91	1	3.369e-05	4.672e-06		450378	26.27
TRUE	High	Sequest HT (A2)	Unambiguous	[K].cGSLGNIHHKPGGGQVEVK.[S]	C1(Carbamidomethyl)	3	AAAAAA; A0A0A0MQC7; B1AQW2	AAAAAA; A0A0A0MQC7; B1AQW2	0	3	0.4243	0	1	1	658.671	1974	1974	0.37	0.00024	HCD (High Energy Collision Dissociation)	MS2	70.2884	94.112	26.4166	13035	LUM1_C11498_171223234925.raw	F3		4.36	3	3.369e-05	5.265e-07		54992664	26.52
TRUE	High	Sequest HT (A2)	Unambiguous	[K].SPVVSGDTSPR.[H]		3	AAAAAA; A0A0A0MQC7; B1AQW2	AAAAAA; A0A0A0MQC7; B1AQW2	0	2	0.4884	0	1	1	551.28	1101.55	1101.55	0.13	7e-05	HCD (High Energy Collision Dissociation)	MS2	26.9342	9.771	26.9485	13379	LUM1_C11498_171223234925.raw	F3		3.46	3	3.369e-05	1.505e-05		210049952	27.05
TRUE	High	Sequest HT (A2)	Unambiguous	[K].cGSLGNIHHKPGGGQVEVK.[S]	C1(Carbamidomethyl)	3	AAAAAA; A0A0A0MQC7; B1AQW2	AAAAAA; A0A0A0MQC7; B1AQW2	0	3	0.2384	0	1	1	658.671	1974	1974	0.55	0.00036	HCD (High Energy Collision Dissociation)	MS2	76.7884	60.182	27.2823	13610	LUM1_C11498_171223234925.raw	F3		3.65	3	3.369e-05	7.622e-08		615518	27.02
TRUE	High	Sequest HT (A2)	Unambiguous	[K].ESPLQTPTEDGSEEPGSETSDAK.[S]		1	AAAAAA	AAAAAA	0	2	0.5021	0	1	1	1196.02	2391.03	2391.03	-0.01	-2e-05	HCD (High Energy Collision Dissociation)	MS2	0	82.702	45.8948	25772	LUM1_C11501.raw	F6		4.7	1	3.369e-05	1.411e-09		2.30534e+06	46.04
TRUE	High	Sequest HT (A2)	Unambiguous	[K].TDHGAEIVYK.[S]		3	AAAAAA; A0A0A0MQC7; B1AQW2	AAAAAA; A0A0A0MQC7; B1AQW2	0	2	0.5094	0	1	1	566.786	1132.56	1132.56	0.76	0.00043	HCD (High Energy Collision Dissociation)	MS2	0	0.543	27.2863	13612	LUM1_C11498_171223234925.raw	F3		3.18	3	3.369e-05	3.454e-05		197040512	27.33
TRUE	High	Sequest HT (A2)	Unambiguous	[K].HVSGGGSVQIVYKPVDLSK.[V]		1	AAAAAA	AAAAAA	0	3	0.4111	0	1	1	657.362	1970.07	1970.07	0.33	0.00021	HCD (High Energy Collision Dissociation)	MS2	42.8916	21.363	46.2077	26086	LUM1_C11501.raw	F6		5.4	1	3.369e-05	1.046e-08		510820288	46.4
TRUE	High	Sequest HT (A2)	Unambiguous	[K].TDHGAEIVYK.[S]		3	AAAAAA; A0A0A0MQC7; B1AQW2	AAAAAA; A0A0A0MQC7; B1AQW2	0	2	0.4725	0	1	1	566.785	1132.56	1132.56	-0.32	-0.00018	HCD (High Energy Collision Dissociation)	MS2	13.5352	25.736	27.8453	13997	LUM1_C11498_171223234925.raw	F3		3.45	3	3.369e-05	4.253e-06		197040512	27.33
TRUE	High	Sequest HT (A2)	Unambiguous	[R].KDQGGYTMHQDQEGDTDAGLK.[E]		1	AAAAAA	AAAAAA	1	3	0.4776	0	1	1	765.338	2294	2294	0.55	0.00042	HCD (High Energy Collision Dissociation)	MS2	24.5024	34.016	28.8385	14739	LUM1_C11498_171223234925.raw	F3		6.24	1	3.369e-05	1.777e-07		38336220	28.97
TRUE	High	Sequest HT (A2)	Unambiguous	[R].SGYSSPGSPGTPGSR.[S]		3	AAAAAA; A0A0A0MQC7; B1AQW2	AAAAAA; A0A0A0MQC7; B1AQW2	0	2	0.5549	0	1	1	697.321	1393.63	1393.63	0.46	0.00032	HCD (High Energy Collision Dissociation)	MS2	0.086915	0.344	28.8705	14768	LUM1_C11498_171223234925.raw	F3		3.64	3	3.369e-05	1.371e-05		146826528	28.86
TRUE	High	Sequest HT (A2)	Unambiguous	[R].KDQGGYTMHQDQEGDTDAGLK.[E]		1	AAAAAA	AAAAAA	1	3	0.4723	0	1	1	765.339	2294	2294	0.87	0.00066	HCD (High Energy Collision Dissociation)	MS2	4.7778	15.747	29.2477	15065	LUM1_C11498_171223234925.raw	F3		6.14	1	3.369e-05	1.648e-07		38336220	28.97
TRUE	High	Sequest HT (A2)	Unambiguous	[R].SGYSSPGSPGTPGSR.[S]		3	AAAAAA; A0A0A0MQC7; B1AQW2	AAAAAA; A0A0A0MQC7; B1AQW2	0	2	0.5243	0	1	1	697.321	1393.63	1393.63	0.46	0.00032	HCD (High Energy Collision Dissociation)	MS2	3.77307	33.13	29.2863	15099	LUM1_C11498_171223234925.raw	F3		3.91	3	3.369e-05	5.126e-07		146826528	28.86
TRUE	High	Sequest HT (A2)	Unambiguous	[R].SGYSSPGSPGTPGSR.[S]		3	AAAAAA; A0A0A0MQC7; B1AQW2	AAAAAA; A0A0A0MQC7; B1AQW2	0	2	0.3818	0	1	1	697.321	1393.64	1393.63	0.81	0.00056	HCD (High Energy Collision Dissociation)	MS2	20.7885	42.96	29.714	15441	LUM1_C11498_171223234925.raw	F3		2.96	3	3.369e-05	4.692e-06		578290	29.64
TRUE	High	Sequest HT (A2)	Unambiguous	[R].KDQGGYTMHQDQEGDTDAGLK.[E]		1	AAAAAA	AAAAAA	1	3	0.266	0	1	1	765.339	2294	2294	1.35	0.00103	HCD (High Energy Collision Dissociation)	MS2	14.8643	69.637	29.8739	15562	LUM1_C11498_171223234925.raw	F3		5.15	1	3.369e-05	7.878e-06		487039	29.71
TRUE	High	Sequest HT (A2)	Unambiguous	[R].KDQGGYTMHQDQEGDTDAGLK.[E]		1	AAAAAA	AAAAAA	1	3	0.3489	0	1	1	765.338	2294	2294	0.55	0.00042	HCD (High Energy Collision Dissociation)	MS2	0	56.265	30.2844	15874	LUM1_C11498_171223234925.raw	F3		4.93	1	3.369e-05	2.906e-06		557383	30.23
TRUE	High	Sequest HT (A2)	Unambiguous	[R].SGYSSPGSPGTPGSR.[S]		3	AAAAAA; A0A0A0MQC7; B1AQW2	AAAAAA; A0A0A0MQC7; B1AQW2	0	2	0.3457	0	1	1	697.322	1393.64	1393.63	1.43	0.00099	HCD (High Energy Collision Dissociation)	MS2	74.9771	69.142	30.3812	15947	LUM1_C11498_171223234925.raw	F3		3.5	3	3.369e-05	5.995e-06		279469	30.66
TRUE	High	Sequest HT (A2)	Unambiguous	[K].KLDLSNVQSK.[C]		3	AAAAAA; A0A0A0MQC7; B1AQW2	AAAAAA; A0A0A0MQC7; B1AQW2	1	2	0.2204	0	1	1	566.322	1131.64	1131.64	0.12	7e-05	HCD (High Energy Collision Dissociation)	MS2	59.3427	19.285	30.8607	16308	LUM1_C11498_171223234925.raw	F3		3.04	3	3.369e-05	1.803e-05		1.25211e+06	30.86
TRUE	High	Sequest HT (A2)	Unambiguous	[K].SPVVSGDTSPR.[H]		3	AAAAAA; A0A0A0MQC7; B1AQW2	AAAAAA; A0A0A0MQC7; B1AQW2	0	2	0.5287	0	1	1	551.281	1101.55	1101.55	1.13	0.00062	HCD (High Energy Collision Dissociation)	MS2	21.5598	13.449	27.3623	13668	LUM1_C11498_171223234925.raw	F3		3.14	3	3.369e-05	3.799e-05		210049952	27.05
TRUE	High	Sequest HT (A2)	Unambiguous	[K].AKTDHGAEIVYK.[S]		3	AAAAAA; A0A0A0MQC7; B1AQW2	AAAAAA; A0A0A0MQC7; B1AQW2	1	3	0.3936	0	1	1	444.57	1331.7	1331.7	-0.15	-7e-05	HCD (High Energy Collision Dissociation)	MS2	33.0079	6.026	23.301	11011	LUM1_C11498_171223234925.raw	F3		4.37	3	3.369e-05	3.444e-06		12125224	23.32
TRUE	High	Sequest HT (A2)	Unambiguous	[K].ESPLQTPTEDGSEEPGSETSDAK.[S]		1	AAAAAA	AAAAAA	0	2	0.5161	0	1	1	1196.02	2391.02	2391.03	-3.36	-0.00401	HCD (High Energy Collision Dissociation)	MS2	57.1257	24.031	47.2658	29593	LUM1_C11498_171223234925.raw	F3		4.34	1	3.369e-05	3.653e-08		1.8298e+06	47.27
TRUE	High	Sequest HT (A2)	Unambiguous	[K].HVSGGGSVQIVYKPVDLSK.[V]		1	AAAAAA	AAAAAA	0	3	0.5366	0	1	1	657.361	1970.07	1970.07	-0.47	-0.00031	HCD (High Energy Collision Dissociation)	MS2	31.9059	9.111	47.7687	30001	LUM1_C11498_171223234925.raw	F3		4.51	1	3.369e-05	1.598e-06		166891792	48
TRUE	High	Sequest HT (A2)	Unambiguous	[R].QEFEVmEDHAGTYGLGDR.[K]	M6(Oxidation)	1	AAAAAA	AAAAAA	0	3	0.1726	0	1	1	690.634	2069.89	2069.89	0.28	0.00019	HCD (High Energy Collision Dissociation)	MS2	27.3035	19.33	53.0456	34725	LUM1_C11498_171223234925.raw	F3		3.65	1	3.369e-05	1.965e-05		1.74423e+06	53.07
TRUE	High	Sequest HT (A2)	Unambiguous	[K].HVSGGGSVQIVYKPVDLSK.[V]		1	AAAAAA	AAAAAA	0	3	0.5064	0	1	1	657.362	1970.07	1970.07	-0.22	-0.00014	HCD (High Energy Collision Dissociation)	MS2	33.4768	25.3	53.1174	34785	LUM1_C11498_171223234925.raw	F3		4.7	1	3.369e-05	6.983e-08		2445336	53.56
TRUE	High	Sequest HT (A2)	Unambiguous	[K].HVSGGGSVQIVYKPVDLSK.[V]		1	AAAAAA	AAAAAA	0	3	0.5261	0	1	1	657.362	1970.07	1970.07	0.43	0.00028	HCD (High Energy Collision Dissociation)	MS2	13.4115	8.31	53.5448	35186	LUM1_C11498_171223234925.raw	F3		5.55	1	3.369e-05	1.893e-09		2445336	53.56
TRUE	High	Sequest HT (A2)	Unambiguous	[R].QEFEVmEDHAGTYGLGDR.[K]	M6(Oxidation)	1	AAAAAA	AAAAAA	0	3	0.174	0	1	1	690.634	2069.89	2069.89	0.36	0.00025	HCD (High Energy Collision Dissociation)	MS2	43.1335	33.13	53.6324	35276	LUM1_C11498_171223234925.raw	F3		3.85	1	3.369e-05	9.783e-06		1.10835e+06	53.72
TRUE	High	Sequest HT (A2)	Unambiguous	[R].QEFEVmEDHAGTYGLGDR.[K]	M6(Oxidation)	1	AAAAAA	AAAAAA	0	3	0.0865	0	1	1	690.635	2069.89	2069.89	1.15	0.00079	HCD (High Energy Collision Dissociation)	MS2	76.4158	25.51	54.1939	35800	LUM1_C11498_171223234925.raw	F3		3.12	1	3.369e-05	4.04e-05		1.10835e+06	53.72
TRUE	High	Sequest HT (A2)	Unambiguous	[K].HVSGGGSVQIVYKPVDLSK.[V]		1	AAAAAA	AAAAAA	0	3	0.4758	0	1	1	657.362	1970.07	1970.07	0.7	0.00046	HCD (High Energy Collision Dissociation)	MS2	71.5644	23.083	54.3993	35993	LUM1_C11498_171223234925.raw	F3		5.78	1	3.369e-05	1.424e-09		1.80401e+06	54.32
TRUE	High	Sequest HT (A2)	Unambiguous	[K].HVSGGGSVQIVYKPVDLSK.[V]		1	AAAAAA	AAAAAA	0	3	0.4554	0	1	1	657.362	1970.07	1970.07	-0.15	-0.0001	HCD (High Energy Collision Dissociation)	MS2	41.5296	22.735	55.1985	36511	LUM1_C11498_171223234925.raw	F3		5.27	1	3.369e-05	1.321e-07		1.98486e+06	55.38
TRUE	High	Sequest HT (A2)	Unambiguous	[K].HVSGGGSVQIVYKPVDLSK.[V]		1	AAAAAA	AAAAAA	0	3	0.4737	0	1	1	657.362	1970.07	1970.07	-0.06	-4e-05	HCD (High Energy Collision Dissociation)	MS2	28.35	30.49	55.6185	36899	LUM1_C11498_171223234925.raw	F3		5.32	1	3.369e-05	8.341e-08		1.98486e+06	55.38
TRUE	High	Sequest HT (A2)	Unambiguous	[R].QEFEVmEDHAGTYGLGDR.[K]	M6(Oxidation)	1	AAAAAA	AAAAAA	0	3	0.1267	0	1	1	690.634	2069.89	2069.89	0.24	0.00017	HCD (High Energy Collision Dissociation)	MS2	57.9501	33.13	56.0339	37295	LUM1_C11498_171223234925.raw	F3		3.71	1	3.369e-05	4.032e-05		921405	56.2
TRUE	High	Sequest HT (A2)	Unambiguous	[K].STPTAEAEEAGIGDTPSLEDEAAGHVTQAR.[M]		1	AAAAAA	AAAAAA	0	3	0.2199	0	1	1	1004.13	3010.39	3010.39	0.81	0.00081	HCD (High Energy Collision Dissociation)	MS2	34.0037	84.584	56.104	37362	LUM1_C11498_171223234925.raw	F3		4.82	1	3.369e-05	1.527e-07		785436	56.23
TRUE	High	Sequest HT (A2)	Unambiguous	[K].STPTAEAEEAGIGDTPSLEDEAAGHVTQAR.[M]		1	AAAAAA	AAAAAA	0	3	0.347	0	1	1	1004.14	3010.39	3010.39	1.11	0.00112	HCD (High Energy Collision Dissociation)	MS2	20.3287	60.708	56.1661	37419	LUM1_C11498_171223234925.raw	F3		6.34	1	3.369e-05	9.674e-10		785436	56.23
TRUE	High	Sequest HT (A2)	Unambiguous	[K].EsPLQTPTEDGSEEPGSETSDAK.[S]	S2(Phospho)	1	AAAAAA	AAAAAA	0	2	0.0504	0	1	1	1236	2471	2471	-0.69	-0.00085	HCD (High Energy Collision Dissociation)	MS2	0	100	52.8589	34551	LUM1_C11498_171223234925.raw	F3		4.56	1	3.369e-05	9.066e-06	T6(Phospho): 94.62	71152.2	52.84
TRUE	High	Sequest HT (A2)	Unambiguous	[R].SGYSSPGSPGTPGSR.[S]		3	AAAAAA; A0A0A0MQC7; B1AQW2	AAAAAA; A0A0A0MQC7; B1AQW2	0	2	0.5254	0	1	1	697.321	1393.63	1393.63	0.11	8e-05	HCD (High Energy Collision Dissociation)	MS2	6.34481	16.574	28.9819	14312	LUM1_C11501.raw	F6		3.54	3	3.369e-05	7.871e-06		463997088	28.53
TRUE	High	Sequest HT (A2)	Unambiguous	[R].KDQGGYTMHQDQEGDTDAGLK.[E]		1	AAAAAA	AAAAAA	1	3	0.4491	0	1	1	765.337	2294	2294	-1.37	-0.00105	HCD (High Energy Collision Dissociation)	MS2	6.23267	25.48	28.6747	14101	LUM1_C11501.raw	F6		6.39	1	3.369e-05	7.915e-09		75405072	28.24
TRUE	High	Sequest HT (A2)	Unambiguous	[K].HVSGGGSVQIVYKPVDLSK.[V]		1	AAAAAA	AAAAAA	0	3	0.4876	0	1	1	657.363	1970.07	1970.07	1.32	0.00086	HCD (High Energy Collision Dissociation)	MS2	23.1714	23.555	57.0442	38278	LUM1_C11498_171223234925.raw	F3		5.66	1	3.369e-05	2.782e-09		3.71966e+06	57.23
TRUE	High	Sequest HT (A2)	Unambiguous	[R].QEFEVMEDHAGTYGLGDR.[K]		1	AAAAAA	AAAAAA	0	2	0.3665	0	1	1	1027.45	2053.9	2053.89	3.18	0.00327	HCD (High Energy Collision Dissociation)	MS2	0	38.743	57.3048	38517	LUM1_C11498_171223234925.raw	F3		4.83	1	3.369e-05	5.004e-07		268165	57.39
TRUE	High	Sequest HT (A2)	Unambiguous	[K].IGsLDNITHVPGGGNK.[K]	S3(Phospho)	3	AAAAAA; A0A0A0MQC7; B1AQW2	AAAAAA; A0A0A0MQC7; B1AQW2	0	2	0.1758	0	1	1	829.899	1658.79	1658.79	1.01	0.00084	HCD (High Energy Collision Dissociation)	MS2	11.2468	29.744	57.4007	38613	LUM1_C11498_171223234925.raw	F3		4.72	3	3.369e-05	5.058e-07	S3(Phospho): 100	1.42948e+06	57.45
TRUE	High	Sequest HT (A2)	Unambiguous	[K].HVSGGGSVQIVYKPVDLSK.[V]		1	AAAAAA	AAAAAA	0	3	0.4059	0	1	1	657.362	1970.07	1970.07	0.47	0.00031	HCD (High Energy Collision Dissociation)	MS2	66.9036	27.55	57.4654	38680	LUM1_C11498_171223234925.raw	F3		5.1	1	3.369e-05	2.494e-08		3.71966e+06	57.23
TRUE	High	Sequest HT (A2)	Unambiguous	[R].SGYSSPGSPGTPGSR.[S]		3	AAAAAA; A0A0A0MQC7; B1AQW2	AAAAAA; A0A0A0MQC7; B1AQW2	0	2	0.5936	0	1	1	697.321	1393.64	1393.63	0.75	0.00052	HCD (High Energy Collision Dissociation)	MS2	0	1.197	28.3901	13896	LUM1_C11501.raw	F6		3.74	3	3.369e-05	1.601e-06		463997088	28.53
TRUE	High	Sequest HT (A2)	Unambiguous	[R].QEFEVMEDHAGTYGLGDR.[K]		1	AAAAAA	AAAAAA	0	3	0.434	0	1	1	685.303	2053.89	2053.89	0.56	0.00038	HCD (High Energy Collision Dissociation)	MS2	2.71674	1.383	57.735	38954	LUM1_C11498_171223234925.raw	F3		4.47	1	3.369e-05	2.071e-07		253555872	57.89
TRUE	High	Sequest HT (A2)	Unambiguous	[K].HVSGGGSVQIVYKPVDLSK.[V]		1	AAAAAA	AAAAAA	0	3	0.3691	0	1	1	657.362	1970.07	1970.07	1.12	0.00073	HCD (High Energy Collision Dissociation)	MS2	32.9413	20.365	57.8998	39104	LUM1_C11498_171223234925.raw	F3		4.85	1	3.369e-05	1.711e-06		3.71966e+06	57.23
TRUE	High	Sequest HT (A2)	Unambiguous	[K].SPVVSGDTSPR.[H]		3	AAAAAA; A0A0A0MQC7; B1AQW2	AAAAAA; A0A0A0MQC7; B1AQW2	0	2	0.4186	0	1	1	551.281	1101.55	1101.55	0.33	0.00018	HCD (High Energy Collision Dissociation)	MS2	54.175	7.049	28.2185	13776	LUM1_C11501.raw	F6		3.01	3	3.369e-05	1.621e-05		2.45262e+06	28.1
TRUE	High	Sequest HT (A2)	Unambiguous	[R].LQTAPVPmPDLK.[N]	M8(Oxidation)	3	AAAAAA; A0A0A0MQC7; B1AQW2	AAAAAA; A0A0A0MQC7; B1AQW2	0	2	0.1127	0	1	1	663.36	1325.71	1325.71	-0.14	-9e-05	HCD (High Energy Collision Dissociation)	MS2	37.8417	3.013	58.1	39290	LUM1_C11498_171223234925.raw	F3		2.84	3	3.369e-05	3.914e-05		18403506	58.37
TRUE	High	Sequest HT (A2)	Unambiguous	[R].QEFEVMEDHAGTYGLGDR.[K]		1	AAAAAA	AAAAAA	0	3	0.3935	0	1	1	685.302	2053.89	2053.89	0.19	0.00013	HCD (High Energy Collision Dissociation)	MS2	9.04643	1.253	58.1563	39340	LUM1_C11498_171223234925.raw	F3		3.99	1	3.369e-05	3.465e-07		253555872	57.89
TRUE	High	Sequest HT (A2)	Unambiguous	[K].HVSGGGSVQIVYKPVDLSK.[V]		1	AAAAAA	AAAAAA	0	3	0.4193	0	1	1	657.362	1970.07	1970.07	0.3	0.0002	HCD (High Energy Collision Dissociation)	MS2	30.2554	7.45	56.6152	37858	LUM1_C11498_171223234925.raw	F3		5.39	1	3.369e-05	2.315e-07		3.71966e+06	57.23
TRUE	High	Sequest HT (A2)	Unambiguous	[K].ESPLQTPTEDGSEEPGSETSDAK.[S]		1	AAAAAA	AAAAAA	0	2	0.388	0	1	1	1196.02	2391.03	2391.03	0.42	0.0005	HCD (High Energy Collision Dissociation)	MS2	56.2853	100	47.7169	29958	LUM1_C11498_171223234925.raw	F3		3.66	1	3.369e-05	7.495e-08		71019.2	47.64
TRUE	High	Sequest HT (A2)	Unambiguous	[K].HVSGGGSVQIVYKPVDLSK.[V]		1	AAAAAA	AAAAAA	0	3	0.5306	0	1	1	657.362	1970.07	1970.07	0.9	0.00059	HCD (High Energy Collision Dissociation)	MS2	27.1891	20.528	52.6981	34398	LUM1_C11498_171223234925.raw	F3		5.39	1	3.369e-05	6.136e-09		2.61855e+06	52.64
TRUE	High	Sequest HT (A2)	Unambiguous	[R].QEFEVmEDHAGTYGLGDR.[K]	M6(Oxidation)	1	AAAAAA	AAAAAA	0	3	0.3194	0	1	1	690.634	2069.89	2069.89	0.02	1e-05	HCD (High Energy Collision Dissociation)	MS2	6.1029	17.975	52.2052	33930	LUM1_C11498_171223234925.raw	F3		3.82	1	3.369e-05	1.206e-06		4.67521e+06	52
TRUE	High	Sequest HT (A2)	Unambiguous	[K].HVSGGGSVQIVYKPVDLSK.[V]		1	AAAAAA	AAAAAA	0	4	0.3693	0	1	1	493.273	1970.07	1970.07	-0.47	-0.00023	HCD (High Energy Collision Dissociation)	MS2	28.1156	20.155	47.8006	30028	LUM1_C11498_171223234925.raw	F3		3.52	1	3.369e-05	1.101e-06		61640364	48
TRUE	High	Sequest HT (A2)	Unambiguous	[K].IGSLDNITHVPGGGNK.[K]		3	AAAAAA; A0A0A0MQC7; B1AQW2	AAAAAA; A0A0A0MQC7; B1AQW2	0	3	0.4067	0	1	1	526.947	1578.83	1578.82	1.18	0.00062	HCD (High Energy Collision Dissociation)	MS2	0.935325	0.142	48.1176	30305	LUM1_C11498_171223234925.raw	F3		4.77	3	3.369e-05	6.094e-06		829694720	48.18
TRUE	High	Sequest HT (A2)	Unambiguous	[K].HVSGGGSVQIVYKPVDLSK.[V]		1	AAAAAA	AAAAAA	0	3	0.5419	0	1	1	657.362	1970.07	1970.07	-0.09	-6e-05	HCD (High Energy Collision Dissociation)	MS2	0.680661	0.69	48.2228	30381	LUM1_C11498_171223234925.raw	F3		5.61	1	3.369e-05	8.972e-10		166891792	48
TRUE	High	Sequest HT (A2)	Unambiguous	[K].IGSLDNITHVPGGGNK.[K]		3	AAAAAA; A0A0A0MQC7; B1AQW2	AAAAAA; A0A0A0MQC7; B1AQW2	0	3	0.3956	0	1	1	526.946	1578.82	1578.82	-0.56	-0.00029	HCD (High Energy Collision Dissociation)	MS2	10.9245	2.244	48.5388	30661	LUM1_C11498_171223234925.raw	F3		4.55	3	3.369e-05	1.595e-06		829694720	48.18
TRUE	High	Sequest HT (A2)	Unambiguous	[K].KLDLSNVQSK.[C]		3	AAAAAA; A0A0A0MQC7; B1AQW2	AAAAAA; A0A0A0MQC7; B1AQW2	1	2	0.451	0	1	1	566.321	1131.64	1131.64	-1.25	-0.0007	HCD (High Energy Collision Dissociation)	MS2	13.0721	4.657	32.0562	16244	LUM1_C11501.raw	F6		3.57	3	3.369e-05	2.13e-05		969914880	31.36
TRUE	High	Sequest HT (A2)	Unambiguous	[K].HVSGGGSVQIVYKPVDLSK.[V]		1	AAAAAA	AAAAAA	0	3	0.6063	0	1	1	657.362	1970.07	1970.07	-0.1	-6e-05	HCD (High Energy Collision Dissociation)	MS2	1.43695	1.796	48.6521	30768	LUM1_C11498_171223234925.raw	F3		6.02	1	3.369e-05	3.021e-10		166891792	48
TRUE	High	Sequest HT (A2)	Unambiguous	[K].DQGGYTmHQDQEGDTDAGLK.[E]	M7(Oxidation)	1	AAAAAA	AAAAAA	0	3	0.1243	0	1	1	727.971	2181.9	2181.9	0.23	0.00017	HCD (High Energy Collision Dissociation)	MS2	60.3411	30.73	31.8408	16119	LUM1_C11501.raw	F6		3.46	1	3.369e-05	4.397e-07		1.28679e+06	31.14
TRUE	High	Sequest HT (A2)	Unambiguous	[K].IGSLDNITHVPGGGNK.[K]		3	AAAAAA; A0A0A0MQC7; B1AQW2	AAAAAA; A0A0A0MQC7; B1AQW2	0	3	0.2665	0	1	1	526.946	1578.82	1578.82	0.14	7e-05	HCD (High Energy Collision Dissociation)	MS2	21.7876	7.356	48.9626	31014	LUM1_C11498_171223234925.raw	F3		3.79	3	3.369e-05	3.264e-05		829694720	48.18
TRUE	High	Sequest HT (A2)	Unambiguous	[K].HVSGGGSVQIVYKPVDLSK.[V]		1	AAAAAA	AAAAAA	0	3	0.4953	0	1	1	657.362	1970.07	1970.07	0.18	0.00012	HCD (High Energy Collision Dissociation)	MS2	3.50785	2.916	49.0752	31086	LUM1_C11498_171223234925.raw	F3		5.31	1	3.369e-05	1.557e-09		12302446	49.11
TRUE	High	Sequest HT (A2)	Unambiguous	[R].QEFEVMEDHAGTYGLGDRK.[D]		1	AAAAAA	AAAAAA	1	3	0.123	0	1	1	728.002	2181.99	2181.99	1.88	0.00137	HCD (High Energy Collision Dissociation)	MS2	44.0981	24.295	49.2391	31242	LUM1_C11498_171223234925.raw	F3		4.39	1	3.369e-05	1.928e-05		3.34346e+06	49.37
TRUE	High	Sequest HT (A2)	Unambiguous	[K].HVSGGGSVQIVYKPVDLSK.[V]		1	AAAAAA	AAAAAA	0	3	0.4535	0	1	1	657.362	1970.07	1970.07	0.83	0.00055	HCD (High Energy Collision Dissociation)	MS2	10.9305	2.767	49.4965	31482	LUM1_C11498_171223234925.raw	F3		5.05	1	3.369e-05	5.545e-07		12302446	49.11
TRUE	High	Sequest HT (A2)	Unambiguous	[R].SGYSSPGSPGTPGSR.[S]		3	AAAAAA; A0A0A0MQC7; B1AQW2	AAAAAA; A0A0A0MQC7; B1AQW2	0	2	0.5083	0	1	1	697.321	1393.63	1393.63	0.43	0.0003	HCD (High Energy Collision Dissociation)	MS2	23.5015	33.13	29.6141	14706	LUM1_C11501.raw	F6		3.6	3	3.369e-05	2.421e-05		463997088	28.53
TRUE	High	Sequest HT (A2)	Unambiguous	[K].HVSGGGSVQIVYKPVDLSK.[V]		1	AAAAAA	AAAAAA	0	3	0.5019	0	1	1	657.361	1970.07	1970.07	-0.66	-0.00043	HCD (High Energy Collision Dissociation)	MS2	10.8801	4.283	49.9151	31873	LUM1_C11498_171223234925.raw	F3		5.16	1	3.369e-05	1.676e-08		5.81808e+06	49.98
TRUE	High	Sequest HT (A2)	Unambiguous	[K].DQGGYTmHQDQEGDTDAGLK.[E]	M7(Oxidation)	1	AAAAAA	AAAAAA	0	3	0.0977	0	1	1	727.972	2181.9	2181.9	1.26	0.00092	HCD (High Energy Collision Dissociation)	MS2	81.6446	24.355	31.1085	15635	LUM1_C11501.raw	F6		3.07	1	3.369e-05	1.551e-07		1.28679e+06	31.14
TRUE	High	Sequest HT (A2)	Unambiguous	[K].HVSGGGSVQIVYKPVDLSK.[V]		1	AAAAAA	AAAAAA	0	3	0.5761	0	1	1	657.362	1970.07	1970.07	-0.1	-7e-05	HCD (High Energy Collision Dissociation)	MS2	11.2692	4.663	50.3362	32244	LUM1_C11498_171223234925.raw	F3		6.18	1	3.369e-05	4.402e-09		5.81808e+06	49.98
TRUE	High	Sequest HT (A2)	Unambiguous	[K].DQGGYTmHQDQEGDTDAGLK.[E]	M7(Oxidation)	1	AAAAAA	AAAAAA	0	2	0.3734	0	1	1	1091.45	2181.9	2181.9	-0.77	-0.00084	HCD (High Energy Collision Dissociation)	MS2	54.256	100	31.0038	15562	LUM1_C11501.raw	F6		3.99	1	3.369e-05	2.122e-08		288684	30.99
TRUE	High	Sequest HT (A2)	Unambiguous	[K].HVSGGGSVQIVYKPVDLSK.[V]		1	AAAAAA	AAAAAA	0	3	0.5105	0	1	1	657.362	1970.07	1970.07	-0.01	-1e-05	HCD (High Energy Collision Dissociation)	MS2	4.94595	19.698	50.7592	32614	LUM1_C11498_171223234925.raw	F3		5.7	1	3.369e-05	3.03e-09		3.87146e+06	50.66
TRUE	High	Sequest HT (A2)	Unambiguous	[K].DQGGYTmHQDQEGDTDAGLK.[E]	M7(Oxidation)	1	AAAAAA	AAAAAA	0	2	0.3378	0	1	1	1091.46	2181.9	2181.9	2.14	0.00233	HCD (High Energy Collision Dissociation)	MS2	23.1545	74.865	30.9642	15537	LUM1_C11501.raw	F6		3.73	1	3.369e-05	1.85e-07		288684	30.99
TRUE	High	Sequest HT (A2)	Unambiguous	[K].DQGGYTmHQDQEGDTDAGLK.[E]	M7(Oxidation)	1	AAAAAA	AAAAAA	0	3	0.2392	0	1	1	727.972	2181.9	2181.9	0.53	0.00039	HCD (High Energy Collision Dissociation)	MS2	32.8947	24.085	30.2731	15135	LUM1_C11501.raw	F6		3.47	1	3.369e-05	3.765e-06		3.82411e+06	30.34
TRUE	High	Sequest HT (A2)	Unambiguous	[K].HVSGGGSVQIVYKPVDLSK.[V]		1	AAAAAA	AAAAAA	0	2	0.4938	0	1	1	985.539	1970.07	1970.07	0.14	0.00014	HCD (High Energy Collision Dissociation)	MS2	75.5389	100	51.1814	32989	LUM1_C11498_171223234925.raw	F3		4.84	1	3.369e-05	4.271e-06		150203	51.19
TRUE	High	Sequest HT (A2)	Unambiguous	[R].QEFEVmEDHAGTYGLGDR.[K]	M6(Oxidation)	1	AAAAAA	AAAAAA	0	3	0.3228	0	1	1	690.633	2069.89	2069.89	-0.68	-0.00047	HCD (High Energy Collision Dissociation)	MS2	16.0772	4.46	51.3648	33162	LUM1_C11498_171223234925.raw	F3		3.81	1	3.369e-05	1.048e-06		5.27523e+06	51.51
TRUE	High	Sequest HT (A2)	Unambiguous	[K].HVSGGGSVQIVYKPVDLSK.[V]		1	AAAAAA	AAAAAA	0	3	0.5167	0	1	1	657.362	1970.07	1970.07	-0.02	-1e-05	HCD (High Energy Collision Dissociation)	MS2	14.4681	9.052	51.6066	33389	LUM1_C11498_171223234925.raw	F3		5.09	1	3.369e-05	1.347e-08		4778814	51.17
TRUE	High	Sequest HT (A2)	Unambiguous	[R].QEFEVmEDHAGTYGLGDR.[K]	M6(Oxidation)	1	AAAAAA	AAAAAA	0	3	0.283	0	1	1	690.634	2069.89	2069.89	0.38	0.00026	HCD (High Energy Collision Dissociation)	MS2	6.947	6.919	51.7847	33546	LUM1_C11498_171223234925.raw	F3		3.71	1	3.369e-05	5.727e-06		5.27523e+06	51.51
TRUE	High	Sequest HT (A2)	Unambiguous	[K].HVSGGGSVQIVYKPVDLSK.[V]		1	AAAAAA	AAAAAA	0	3	0.5222	0	1	1	657.362	1970.07	1970.07	-0.12	-8e-05	HCD (High Energy Collision Dissociation)	MS2	16.0538	22.307	52.0271	33764	LUM1_C11498_171223234925.raw	F3		5.19	1	3.369e-05	8.928e-08		3.08642e+06	51.94
TRUE	High	Sequest HT (A2)	Unambiguous	[R].QEFEVmEDHAGTYGLGDR.[K]	M6(Oxidation)	1	AAAAAA	AAAAAA	0	3	0.0859	0	1	1	690.634	2069.89	2069.89	0.21	0.00015	HCD (High Energy Collision Dissociation)	MS2	73.6337	16.48	50.0184	31952	LUM1_C11498_171223234925.raw	F3		3.26	1	3.369e-05	1.899e-05		8137921	49.79
TRUE	High	Sequest HT (A2)	Unambiguous	[K].HVSGGGSVQIVYKPVDLSK.[V]		1	AAAAAA	AAAAAA	0	3	0.2662	0	1	1	657.361	1970.07	1970.07	-0.84	-0.00055	HCD (High Energy Collision Dissociation)	MS2	27.2765	33.13	58.3542	39523	LUM1_C11498_171223234925.raw	F3		4.77	1	3.369e-05	1.219e-07		4.4947e+06	58.61
TRUE	High	Sequest HT (A2)	Unambiguous	[K].HVSGGGSVQIVYKPVDLSK.[V]		1	AAAAAA	AAAAAA	0	3	0.5455	0	1	1	657.362	1970.07	1970.07	0.6	0.0004	HCD (High Energy Collision Dissociation)	MS2	15.9794	0.198	46.615	26535	LUM1_C11501.raw	F6		5.28	1	3.369e-05	3.823e-08		510820288	46.4
TRUE	High	Sequest HT (A2)	Unambiguous	[K].HVSGGGSVQIVYKPVDLSK.[V]		1	AAAAAA	AAAAAA	0	3	0.5762	0	1	1	657.361	1970.07	1970.07	-0.43	-0.00028	HCD (High Energy Collision Dissociation)	MS2	0.296538	0.29	47.0038	26953	LUM1_C11501.raw	F6		4.46	1	3.369e-05	7.081e-06		510820288	46.4
TRUE	High	Sequest HT (A2)	Unambiguous	[K].STPTAEAEEAGIGDTPSLEDEAAGHVTQAR.[M]		1	AAAAAA	AAAAAA	0	3	0.511	0	1	1	1004.13	3010.38	3010.39	-0.94	-0.00095	HCD (High Energy Collision Dissociation)	MS2	2.85422	31.825	60.421	41937	LUM1_C11499_171224023418.raw	F2		7.28	1	3.369e-05	3.326e-10		503460704	59.44
TRUE	High	Sequest HT (A2)	Unambiguous	[K].HVSGGGSVQIVYKPVDLSK.[V]		1	AAAAAA	AAAAAA	0	3	0.4752	0	1	1	657.361	1970.07	1970.07	-0.4	-0.00026	HCD (High Energy Collision Dissociation)	MS2	35.6084	3.905	51.1652	31153	LUM1_C11501.raw	F6		5.05	1	3.369e-05	4.064e-08		7.33091e+06	51.16
TRUE	High	Sequest HT (A2)	Unambiguous	[K].HVSGGGSVQIVYKPVDLSK.[V]		1	AAAAAA	AAAAAA	0	3	0.5217	0	1	1	657.362	1970.07	1970.07	0.16	0.00011	HCD (High Energy Collision Dissociation)	MS2	23.8323	2.881	50.7426	30824	LUM1_C11501.raw	F6		5.75	1	3.369e-05	1.955e-09		7.33091e+06	51.16
TRUE	High	Sequest HT (A2)	Unambiguous	[K].STPTAEAEEAGIGDTPSLEDEAAGHVTQAR.[M]		1	AAAAAA	AAAAAA	0	3	0.3785	0	1	1	1004.13	3010.39	3010.39	-0.31	-0.00031	HCD (High Energy Collision Dissociation)	MS2	9.04967	23.515	60.8623	42348	LUM1_C11499_171224023418.raw	F2		5.76	1	3.369e-05	1.717e-09		1.05985e+06	60.47
TRUE	High	Sequest HT (A2)	Unambiguous	[K].STPTAEAEEAGIGDTPSLEDEAAGHVTQAR.[M]		1	AAAAAA	AAAAAA	0	3	0.378	0	1	1	1004.14	3010.39	3010.39	1.64	0.00164	HCD (High Energy Collision Dissociation)	MS2	64.264	23.665	60.9238	42407	LUM1_C11499_171224023418.raw	F2		6.35	1	3.369e-05	8.743e-10		1.05985e+06	60.47
TRUE	High	Sequest HT (A2)	Unambiguous	[K].HVSGGGSVQIVYKPVDLSK.[V]		1	AAAAAA	AAAAAA	0	3	0.5057	0	1	1	657.362	1970.07	1970.07	0.16	0.00011	HCD (High Energy Collision Dissociation)	MS2	14.7975	9.214	50.3159	30364	LUM1_C11501.raw	F6		5.22	1	3.369e-05	4.743e-11		6.81636e+06	50.28
TRUE	High	Sequest HT (A2)	Unambiguous	[K].HVSGGGSVQIVYKPVDLSK.[V]		1	AAAAAA	AAAAAA	0	4	0.2067	0	1	1	493.273	1970.07	1970.07	-0.29	-0.00014	HCD (High Energy Collision Dissociation)	MS2	38.9048	29.073	61.3013	42764	LUM1_C11499_171224023418.raw	F2		3.29	1	3.369e-05	1.277e-05		535068	61.09
TRUE	High	Sequest HT (A2)	Unambiguous	[K].STPTAEAEEAGIGDTPSLEDEAAGHVTQAR.[M]		1	AAAAAA	AAAAAA	0	3	0.3322	0	1	1	1004.13	3010.39	3010.39	0.81	0.00081	HCD (High Energy Collision Dissociation)	MS2	31.3067	100	61.3813	42847	LUM1_C11499_171224023418.raw	F2		5.69	1	3.369e-05	1.014e-09		557853	61.4
TRUE	High	Sequest HT (A2)	Unambiguous	[K].EsPLQTPTEDGSEEPGSETSDAK.[S]	S2(Phospho)	1	AAAAAA	AAAAAA	0	2	0.0278	0	1	1	1236	2471	2471	1.02	0.00126	HCD (High Energy Collision Dissociation)	MS2	0	33.13	50.1496	30173	LUM1_C11501.raw	F6		4.32	1	3.369e-05	1.05e-06	S2(Phospho): 49.86; T6(Phospho): 49.86	346661	50.09
TRUE	High	Sequest HT (A2)	Unambiguous	[K].STPTAEAEEAGIGDTPSLEDEAAGHVTQAR.[M]		1	AAAAAA	AAAAAA	0	3	0.2993	0	1	1	1004.14	3010.4	3010.39	2.78	0.00279	HCD (High Energy Collision Dissociation)	MS2	64.0904	45.179	61.8626	43314	LUM1_C11499_171224023418.raw	F2		5.68	1	3.369e-05	1.938e-07		270571	61.89
TRUE	High	Sequest HT (A2)	Unambiguous	[R].QEFEVmEDHAGTYGLGDR.[K]	M6(Oxidation)	1	AAAAAA	AAAAAA	0	3	0.1425	0	1	1	690.635	2069.89	2069.89	1.25	0.00086	HCD (High Energy Collision Dissociation)	MS2	55.6	20.646	49.9712	29985	LUM1_C11501.raw	F6		3.58	1	3.369e-05	1.465e-05		2.25809e+06	49.79
TRUE	High	Sequest HT (A2)	Unambiguous	[R].QEFEVMEDHAGTYGLGDR.[K]		1	AAAAAA	AAAAAA	0	2	0.2312	0	1	1	1027.45	2053.9	2053.89	1.77	0.00182	HCD (High Energy Collision Dissociation)	MS2	0	41.709	60.3401	41864	LUM1_C11499_171224023418.raw	F2		3.85	1	3.369e-05	1.234e-06		134919	60.36
TRUE	High	Sequest HT (A2)	Unambiguous	[K].HVSGGGSVQIVYKPVDLSK.[V]		1	AAAAAA	AAAAAA	0	3	0.1893	0	1	1	657.361	1970.07	1970.07	-0.33	-0.00021	HCD (High Energy Collision Dissociation)	MS2	48.6867	22.405	62.2975	43743	LUM1_C11499_171224023418.raw	F2		4.12	1	3.369e-05	1.666e-05		1.76312e+06	61.88
TRUE	High	Sequest HT (A2)	Unambiguous	[K].STPTAEAEEAGIGDTPsLEDEAAGHVTQAR.[M]	S17(Phospho)	1	AAAAAA	AAAAAA	0	3	0.1865	0	1	1	1030.79	3090.35	3090.35	0.14	0.00014	HCD (High Energy Collision Dissociation)	MS2	22.0363	15.625	63.591	44995	LUM1_C11499_171224023418.raw	F2		5.2	1	3.369e-05	6.747e-07	S17(Phospho): 99.99	9948968	63.76
TRUE	High	Sequest HT (A2)	Unambiguous	[K].HVSGGGSVQIVYKPVDLSK.[V]		1	AAAAAA	AAAAAA	0	3	0.3121	0	1	1	657.362	1970.07	1970.07	0.21	0.00014	HCD (High Energy Collision Dissociation)	MS2	42.2456	23.875	63.8216	45212	LUM1_C11499_171224023418.raw	F2		5.19	1	3.369e-05	5.925e-05		1.37293e+06	63.47
TRUE	High	Sequest HT (A2)	Unambiguous	[K].STPTAEAEEAGIGDTPsLEDEAAGHVTQAR.[M]	S17(Phospho)	1	AAAAAA	AAAAAA	0	3	0.1631	0	1	1	1030.79	3090.36	3090.35	1.34	0.00138	HCD (High Energy Collision Dissociation)	MS2	15.8032	29.534	64.0104	45396	LUM1_C11499_171224023418.raw	F2		5.58	1	3.369e-05	2.136e-06	S17(Phospho): 99.99	9948968	63.76
TRUE	High	Sequest HT (A2)	Unambiguous	[R].QEFEVmEDHAGTYGLGDR.[K]	M6(Oxidation)	1	AAAAAA	AAAAAA	0	3	0.2692	0	1	1	690.633	2069.89	2069.89	-0.51	-0.00035	HCD (High Energy Collision Dissociation)	MS2	72.3694	8.012	49.536	29538	LUM1_C11501.raw	F6		3.9	1	3.369e-05	6.782e-06		2330561	49.68
TRUE	High	Sequest HT (A2)	Unambiguous	[K].HVSGGGSVQIVYKPVDLSK.[V]		1	AAAAAA	AAAAAA	0	3	0.4036	0	1	1	657.361	1970.07	1970.07	-0.33	-0.00021	HCD (High Energy Collision Dissociation)	MS2	36.1816	16.75	64.299	45681	LUM1_C11499_171224023418.raw	F2		5.03	1	3.369e-05	5.236e-05
TRUE	High	Sequest HT (A2)	Unambiguous	[K].HVSGGGSVQIVYKPVDLSK.[V]		1	AAAAAA	AAAAAA	0	3	0.4423	0	1	1	657.361	1970.07	1970.07	-1.1	-0.00072	HCD (High Energy Collision Dissociation)	MS2	65.381	10.883	66.4739	47262	LUM1_C11499_171224023418.raw	F2		4.68	1	3.369e-05	1.393e-05		1.09218e+06	66.4
TRUE	High	Sequest HT (A2)	Unambiguous	[K].HVSGGGSVQIVYKPVDLSK.[V]		1	AAAAAA	AAAAAA	0	3	0.3715	0	1	1	657.362	1970.07	1970.07	0.3	0.0002	HCD (High Energy Collision Dissociation)	MS2	21.8692	15.7	66.8842	47663	LUM1_C11499_171224023418.raw	F2		4.28	1	3.369e-05	1.84e-06		1.16611e+06	66.9
TRUE	High	Sequest HT (A2)	Unambiguous	[K].StPTAEAEEAGIGDTPSLEDEAAGHVTQAR.[M]	T2(Phospho)	1	AAAAAA	AAAAAA	0	3	0.0016	0	1	1	1030.79	3090.35	3090.35	-0.83	-0.00085	HCD (High Energy Collision Dissociation)	MS2	72.5291	31	66.9539	47741	LUM1_C11499_171224023418.raw	F2		6.18	1	3.369e-05	2.392e-07	S1(Phospho): 45.49; T2(Phospho): 45.49	3512676	67.1
TRUE	High	Sequest HT (A2)	Unambiguous	[K].HVSGGGSVQIVYKPVDLSK.[V]		1	AAAAAA	AAAAAA	0	3	0.5243	0	1	1	657.362	1970.07	1970.07	0.27	0.00018	HCD (High Energy Collision Dissociation)	MS2	10.193	8.617	49.4749	29486	LUM1_C11501.raw	F6		5.55	1	3.369e-05	1.315e-09		11340585	49.27
TRUE	High	Sequest HT (A2)	Unambiguous	[K].HVSGGGSVQIVYKPVDLSK.[V]		1	AAAAAA	AAAAAA	0	3	0.4145	0	1	1	657.362	1970.07	1970.07	-0.25	-0.00016	HCD (High Energy Collision Dissociation)	MS2	25.9409	26.515	67.3522	48145	LUM1_C11499_171224023418.raw	F2		5.5	1	3.369e-05	7.369e-06		1.16611e+06	66.9
TRUE	High	Sequest HT (A2)	Unambiguous	[K].HVSGGGSVQIVYKPVDLSK.[V]		1	AAAAAA	AAAAAA	0	2	0.6376	0	1	1	985.54	1970.07	1970.07	1.37	0.00135	HCD (High Energy Collision Dissociation)	MS2	0	33.13	49.0533	29059	LUM1_C11501.raw	F6		5.96	1	3.369e-05	7.705e-12
TRUE	High	Sequest HT (A2)	Unambiguous	[K].HVSGGGSVQIVYKPVDLSK.[V]		1	AAAAAA	AAAAAA	0	3	0.5651	0	1	1	657.361	1970.07	1970.07	-0.57	-0.00038	HCD (High Energy Collision Dissociation)	MS2	5.44721	9.423	49.8955	29916	LUM1_C11501.raw	F6		5.68	1	3.369e-05	5.867e-11		11340585	49.27
TRUE	High	Sequest HT (A2)	Unambiguous	[R].QEFEVmEDHAGTYGLGDR.[K]	M6(Oxidation)	1	AAAAAA	AAAAAA	0	3	0.3523	0	1	1	690.634	2069.89	2069.89	0.74	0.00051	HCD (High Energy Collision Dissociation)	MS2	10.227	12.802	48.675	28672	LUM1_C11501.raw	F6		3.52	1	3.369e-05	2.576e-06		7448415	48.55
TRUE	High	Sequest HT (A2)	Unambiguous	[K].STPTAEAEEAGIGDTPSLEDEAAGHVTQAR.[M]		1	AAAAAA	AAAAAA	0	3	0.5413	0	1	1	1004.14	3010.39	3010.39	1.23	0.00123	HCD (High Energy Collision Dissociation)	MS2	1.50143	4.987	59.9847	41537	LUM1_C11499_171224023418.raw	F2		7.02	1	3.369e-05	3.39e-10		503460704	59.44
TRUE	High	Sequest HT (A2)	Unambiguous	[K].HVSGGGSVQIVYKPVDLSK.[V]		1	AAAAAA	AAAAAA	0	3	0.4349	0	1	1	657.362	1970.07	1970.07	-0.12	-8e-05	HCD (High Energy Collision Dissociation)	MS2	76.8674	13.481	51.2926	31230	LUM1_C11501.raw	F6		4.99	1	3.369e-05	5.93e-09		7.33091e+06	51.16
TRUE	High	Sequest HT (A2)	Unambiguous	[R].QEFEVmEDHAGTYGLGDR.[K]	M6(Oxidation)	1	AAAAAA	AAAAAA	0	2	0.0578	0	1	1	1035.45	2069.89	2069.89	-0.79	-0.00082	HCD (High Energy Collision Dissociation)	MS2	75.558	100	53.4823	35690	LUM1_C11499_171224023418.raw	F2		2.94	1	3.369e-05	3.332e-06		125418	53.17
TRUE	High	Sequest HT (A2)	Unambiguous	[K].HVSGGGSVQIVYKPVDLSK.[V]		1	AAAAAA	AAAAAA	0	3	0.4358	0	1	1	657.362	1970.07	1970.07	0.07	5e-05	HCD (High Energy Collision Dissociation)	MS2	28.6877	7.103	53.8476	36055	LUM1_C11499_171224023418.raw	F2		5.14	1	3.369e-05	2.53e-08		3.04138e+06	53.99
TRUE	High	Sequest HT (A2)	Unambiguous	[K].HVSGGGSVQIVYKPVDLSK.[V]		1	AAAAAA	AAAAAA	0	3	0.458	0	1	1	657.363	1970.07	1970.07	1.56	0.00102	HCD (High Energy Collision Dissociation)	MS2	41.6182	23.107	54.2767	36471	LUM1_C11499_171224023418.raw	F2		5	1	3.369e-05	4.009e-05		3.04138e+06	53.99
TRUE	High	Sequest HT (A2)	Unambiguous	[K].HVSGGGSVQIVYKPVDLSK.[V]		1	AAAAAA	AAAAAA	0	3	0.4831	0	1	1	657.362	1970.07	1970.07	0.07	5e-05	HCD (High Energy Collision Dissociation)	MS2	42.6796	11.661	55.262	37101	LUM1_C11499_171224023418.raw	F2		5.34	1	3.369e-05	3.653e-06		2.54708e+06	55.15
TRUE	High	Sequest HT (A2)	Unambiguous	[K].HVSGGGSVQIVYKPVDLSK.[V]		1	AAAAAA	AAAAAA	0	3	0.4234	0	1	1	657.362	1970.07	1970.07	-0.02	-1e-05	HCD (High Energy Collision Dissociation)	MS2	31.4908	19.032	55.6923	37501	LUM1_C11499_171224023418.raw	F2		5.22	1	3.369e-05	4.445e-06		2.21284e+06	55.54
TRUE	High	Sequest HT (A2)	Unambiguous	[K].HVSGGGSVQIVYKPVDLSK.[V]		1	AAAAAA	AAAAAA	0	2	0.4434	0	1	1	985.538	1970.07	1970.07	-0.62	-0.00061	HCD (High Energy Collision Dissociation)	MS2	84.8573	24.413	52.6281	32665	LUM1_C11501.raw	F6		4.42	1	3.369e-05	2.393e-07		616886	52.72
TRUE	High	Sequest HT (A2)	Unambiguous	[K].DQGGYTMHQDQEGDTDAGLKEsPLQTPTEDGSEEPGSETSDAK.[S]	S22(Phospho)	1	AAAAAA	AAAAAA	1	4	0.1222	0	1	1	1155.23	4617.89	4617.88	0.29	0.00034	HCD (High Energy Collision Dissociation)	MS2	0	20.534	56.6139	38414	LUM1_C11499_171224023418.raw	F2		7.12	1	3.369e-05	1.89e-07	S22(Phospho): 91.66	3578890	56.78
TRUE	High	Sequest HT (A2)	Unambiguous	[K].HVSGGGSVQIVYKPVDLSK.[V]		1	AAAAAA	AAAAAA	0	3	0.5162	0	1	1	657.362	1970.07	1970.07	0.19	0.00012	HCD (High Energy Collision Dissociation)	MS2	69.7955	9.693	56.7541	38552	LUM1_C11499_171224023418.raw	F2		5.54	1	3.369e-05	3.571e-07		1.69584e+06	56.07
TRUE	High	Sequest HT (A2)	Unambiguous	[R].LQTAPVPmPDLK.[N]	M8(Oxidation)	3	AAAAAA; A0A0A0MQC7; B1AQW2	AAAAAA; A0A0A0MQC7; B1AQW2	0	2	0.2007	0	1	1	663.36	1325.71	1325.71	0.14	9e-05	HCD (High Energy Collision Dissociation)	MS2	17.6808	5.318	56.8648	38657	LUM1_C11499_171224023418.raw	F2		2.69	3	3.369e-05	2.819e-05		24752702	56.88
TRUE	High	Sequest HT (A2)	Unambiguous	[K].HVSGGGSVQIVYKPVDLSK.[V]		1	AAAAAA	AAAAAA	0	3	0.456	0	1	1	657.363	1970.07	1970.07	1.32	0.00086	HCD (High Energy Collision Dissociation)	MS2	61.6762	29.2	57.2683	39045	LUM1_C11499_171224023418.raw	F2		4.32	1	3.369e-05	3.662e-08		3.62025e+06	57.18
TRUE	High	Sequest HT (A2)	Unambiguous	[R].QEFEVMEDHAGTYGLGDR.[K]		1	AAAAAA	AAAAAA	0	3	0.3185	0	1	1	685.299	2053.88	2053.89	-4	-0.00274	HCD (High Energy Collision Dissociation)	MS2	62.2848	19.73	57.2691	39046	LUM1_C11499_171224023418.raw	F2		4.71	1	3.369e-05	7.797e-06		4481988	57.37
TRUE	High	Sequest HT (A2)	Unambiguous	[R].LQTAPVPmPDLK.[N]	M8(Oxidation)	3	AAAAAA; A0A0A0MQC7; B1AQW2	AAAAAA; A0A0A0MQC7; B1AQW2	0	2	0.1863	0	1	1	663.361	1325.71	1325.71	0.89	0.00059	HCD (High Energy Collision Dissociation)	MS2	35.2236	5.677	59.8727	41435	LUM1_C11499_171224023418.raw	F2		3.06	3	3.369e-05	5.973e-05		8193333	59.47
TRUE	High	Sequest HT (A2)	Unambiguous	[K].HVSGGGSVQIVYKPVDLSK.[V]		1	AAAAAA	AAAAAA	0	3	0.4579	0	1	1	657.362	1970.07	1970.07	1.04	0.00068	HCD (High Energy Collision Dissociation)	MS2	36.9748	20.992	57.405	39178	LUM1_C11499_171224023418.raw	F2		5.22	1	3.369e-05	3.167e-06		3.62025e+06	57.18
TRUE	High	Sequest HT (A2)	Unambiguous	[R].QEFEVMEDHAGTYGLGDR.[K]		1	AAAAAA	AAAAAA	0	3	0.4168	0	1	1	685.304	2053.9	2053.89	3.06	0.0021	HCD (High Energy Collision Dissociation)	MS2	4.05264	0.151	57.9138	39677	LUM1_C11499_171224023418.raw	F2		4.63	1	3.369e-05	9.588e-06		263184848	57.95
TRUE	High	Sequest HT (A2)	Unambiguous	[K].HVSGGGSVQIVYKPVDLSK.[V]		1	AAAAAA	AAAAAA	0	3	0.3767	0	1	1	657.362	1970.07	1970.07	0.14	9e-05	HCD (High Energy Collision Dissociation)	MS2	68.8838	26.62	58.3666	40104	LUM1_C11499_171224023418.raw	F2		5.15	1	3.369e-05	1.19e-05		3.62025e+06	57.18
TRUE	High	Sequest HT (A2)	Unambiguous	[K].STPTAEAEEAGIGDTPSLEDEAAGHVTQAR.[M]		1	AAAAAA	AAAAAA	0	3	0.3643	0	1	1	1004.13	3010.39	3010.39	-0.6	-0.0006	HCD (High Energy Collision Dissociation)	MS2	0	84.671	58.4903	40219	LUM1_C11499_171224023418.raw	F2		5.71	1	3.369e-05	8.675e-09		339800	58.49
TRUE	High	Sequest HT (A2)	Unambiguous	[R].QEFEVMEDHAGTYGLGDR.[K]		1	AAAAAA	AAAAAA	0	3	0.337	0	1	1	685.302	2053.89	2053.89	-0.04	-3e-05	HCD (High Energy Collision Dissociation)	MS2	33.4098	6.468	58.5061	40234	LUM1_C11499_171224023418.raw	F2		4.6	1	3.369e-05	3.436e-07		263184848	57.95
TRUE	High	Sequest HT (A2)	Unambiguous	[K].STPTAEAEEAGIGDTPSLEDEAAGHVTQAR.[M]		1	AAAAAA	AAAAAA	0	3	0.188	0	1	1	1004.13	3010.39	3010.39	-0.27	-0.00027	HCD (High Energy Collision Dissociation)	MS2	0	33.592	52.2035	32212	LUM1_C11501.raw	F6		4.15	1	3.369e-05	1.011e-07		447900	52.2
TRUE	High	Sequest HT (A2)	Unambiguous	[K].HVSGGGSVQIVYKPVDLSK.[V]		1	AAAAAA	AAAAAA	0	3	0.5523	0	1	1	657.362	1970.07	1970.07	0.26	0.00017	HCD (High Energy Collision Dissociation)	MS2	5.87476	3.63	51.7145	31678	LUM1_C11501.raw	F6		5.54	1	3.369e-05	5.748e-07		4.32303e+06	52
TRUE	High	Sequest HT (A2)	Unambiguous	[K].HVSGGGSVQIVYKPVDLSK.[V]		1	AAAAAA	AAAAAA	0	3	0.2593	0	1	1	657.363	1970.07	1970.07	1.57	0.00103	HCD (High Energy Collision Dissociation)	MS2	39.0262	20.26	59.1144	40703	LUM1_C11499_171224023418.raw	F2		5.09	1	3.369e-05	3.515e-05		8973116	58.9
TRUE	High	Sequest HT (A2)	Unambiguous	[R].QEFEVMEDHAGTYGLGDR.[K]		1	AAAAAA	AAAAAA	0	3	0.0857	0	1	1	685.302	2053.89	2053.89	-0.45	-0.00031	HCD (High Energy Collision Dissociation)	MS2	64.5352	11.639	59.2584	40845	LUM1_C11499_171224023418.raw	F2		3.5	1	3.369e-05	7.028e-06		2.04649e+06	59.56
TRUE	High	Sequest HT (A2)	Unambiguous	[K].STPTAEAEEAGIGDTPSLEDEAAGHVTQAR.[M]		1	AAAAAA	AAAAAA	0	3	0.3378	0	1	1	1004.13	3010.39	3010.39	-0.46	-0.00046	HCD (High Energy Collision Dissociation)	MS2	71.0103	26.665	51.6161	31568	LUM1_C11501.raw	F6		5.92	1	3.369e-05	1.592e-09		2.03542e+06	51.62
TRUE	High	Sequest HT (A2)	Unambiguous	[K].STPTAEAEEAGIGDTPSLEDEAAGHVTQAR.[M]		1	AAAAAA	AAAAAA	0	4	0.2835	0	1	1	753.353	3010.39	3010.39	0.64	0.00048	HCD (High Energy Collision Dissociation)	MS2	0.367507	0.887	59.5513	41136	LUM1_C11499_171224023418.raw	F2		5.15	1	3.369e-05	1.685e-08		56714672	59.44
TRUE	High	Sequest HT (A2)	Unambiguous	[K].HVSGGGSVQIVYKPVDLSK.[V]		1	AAAAAA	AAAAAA	0	3	0.3224	0	1	1	657.362	1970.07	1970.07	0.56	0.00037	HCD (High Energy Collision Dissociation)	MS2	17.9104	33.13	59.5528	41139	LUM1_C11499_171224023418.raw	F2		5.18	1	3.369e-05	1.308e-06		1.23985e+06	60.11
TRUE	High	Sequest HT (A2)	Unambiguous	[K].HVSGGGSVQIVYKPVDLSK.[V]		1	AAAAAA	AAAAAA	0	3	0.3834	0	1	1	657.362	1970.07	1970.07	0.31	0.0002	HCD (High Energy Collision Dissociation)	MS2	54.2957	25	57.8417	39610	LUM1_C11499_171224023418.raw	F2		5.66	1	3.369e-05	1.992e-06		3.62025e+06	57.18
TRUE	High	Sequest HT (A2)	Unambiguous	[K].IGSLDNITHVPGGGNK.[K]		3	AAAAAA; A0A0A0MQC7; B1AQW2	AAAAAA; A0A0A0MQC7; B1AQW2	0	3	0.3896	0	1	1	526.946	1578.82	1578.82	0.83	0.00044	HCD (High Energy Collision Dissociation)	MS2	0.286506	0.085	46.7697	26681	LUM1_C11501.raw	F6		4.62	3	3.369e-05	8.275e-06		1499513600	46.69
TRUE	High	Sequest HT (A2)	Unambiguous	[K].HVSGGGSVQIVYKPVDLSK.[V]		1	AAAAAA	AAAAAA	0	3	0.5153	0	1	1	657.362	1970.07	1970.07	0.66	0.00043	HCD (High Energy Collision Dissociation)	MS2	13.6214	2.097	48.6246	28621	LUM1_C11501.raw	F6		4.91	1	3.369e-05	1.321e-07		12201514	48.28
TRUE	High	Sequest HT (A2)	Unambiguous	[K].HVSGGGSVQIVYKPVDLSK.[V]		1	AAAAAA	AAAAAA	0	2	0.4758	0	1	1	985.539	1970.07	1970.07	-0.41	-0.00041	HCD (High Energy Collision Dissociation)	MS2	0	22.51	48.204	28199	LUM1_C11501.raw	F6		4.33	1	3.369e-05	1.369e-06		3402786	47.79
TRUE	High	Sequest HT (A2)	Unambiguous	[R].HLSNVSSTGSIDmVDSPQLATLADEVSASLAK.[Q]	M13(Oxidation)	3	AAAAAA; A0A0A0MQC7; B1AQW2	AAAAAA; A0A0A0MQC7; B1AQW2	0	3	0.4276	0	1	1	1087.2	3259.6	3259.6	-0.47	-0.00051	HCD (High Energy Collision Dissociation)	MS2	36.3499	3.647	93.9085	74734	LUM1_C11499_171224023418.raw	F2		7.25	3	3.369e-05	5.887e-10		3.95367e+06	94.16
TRUE	High	Sequest HT (A2)	Unambiguous	[K].HVSGGGSVQIVYKPVDLSK.[V]		1	AAAAAA	AAAAAA	0	3	0.3015	0	1	1	657.362	1970.07	1970.07	0.53	0.00035	HCD (High Energy Collision Dissociation)	MS2	44.0525	31.468	94.1774	74993	LUM1_C11499_171224023418.raw	F2		4.08	1	3.369e-05	4.306e-05
TRUE	High	Sequest HT (A2)	Unambiguous	[R].HLSNVSSTGSIDmVDSPQLATLADEVSASLAK.[Q]	M13(Oxidation)	3	AAAAAA; A0A0A0MQC7; B1AQW2	AAAAAA; A0A0A0MQC7; B1AQW2	0	3	0.4003	0	1	1	1087.21	3259.6	3259.6	0.43	0.00046	HCD (High Energy Collision Dissociation)	MS2	14.1431	17.087	94.325	75142	LUM1_C11499_171224023418.raw	F2		7.82	3	3.369e-05	1.11e-10		3.95367e+06	94.16
TRUE	High	Sequest HT (A2)	Unambiguous	[R].HLSNVSSTGSIDmVDSPQLATLADEVSASLAK.[Q]	M13(Oxidation)	3	AAAAAA; A0A0A0MQC7; B1AQW2	AAAAAA; A0A0A0MQC7; B1AQW2	0	3	0.3439	0	1	1	1087.21	3259.61	3259.6	3.34	0.00363	HCD (High Energy Collision Dissociation)	MS2	47.7127	20.171	94.7495	75600	LUM1_C11499_171224023418.raw	F2		8.17	3	3.369e-05	4.585e-11		3.95367e+06	94.16
TRUE	High	Sequest HT (A2)	Unambiguous	[R].HLSNVSSTGSIDmVDSPQLATLADEVSASLAK.[Q]	M13(Oxidation)	3	AAAAAA; A0A0A0MQC7; B1AQW2	AAAAAA; A0A0A0MQC7; B1AQW2	0	3	0.3523	0	1	1	1087.21	3259.61	3259.6	2.22	0.00241	HCD (High Energy Collision Dissociation)	MS2	19.814	5.492	94.8057	75657	LUM1_C11499_171224023418.raw	F2		6.67	3	3.369e-05	3.986e-06		3.95367e+06	94.16
TRUE	High	Sequest HT (A2)	Unambiguous	[K].HVSGGGSVQIVYKPVDLSK.[V]		1	AAAAAA	AAAAAA	0	3	0.3417	0	1	1	657.363	1970.07	1970.07	1.36	0.00089	HCD (High Energy Collision Dissociation)	MS2	0	31.165	94.8916	75747	LUM1_C11499_171224023418.raw	F2		5.18	1	3.369e-05	1.609e-05
TRUE	High	Sequest HT (A2)	Unambiguous	[R].HLSNVSSTGSIDmVDSPQLATLADEVSASLAK.[Q]	M13(Oxidation)	3	AAAAAA; A0A0A0MQC7; B1AQW2	AAAAAA; A0A0A0MQC7; B1AQW2	0	3	0.3136	0	1	1	1087.2	3259.6	3259.6	-0.14	-0.00015	HCD (High Energy Collision Dissociation)	MS2	74.6812	24.477	94.8944	75751	LUM1_C11499_171224023418.raw	F2		7.27	3	3.369e-05	6.996e-12		3.95367e+06	94.16
TRUE	High	Sequest HT (A2)	Unambiguous	[R].HLSNVSSTGSIDmVDSPQLATLADEVSASLAK.[Q]	M13(Oxidation)	3	AAAAAA; A0A0A0MQC7; B1AQW2	AAAAAA; A0A0A0MQC7; B1AQW2	0	3	0.2201	0	1	1	1087.21	3259.6	3259.6	0.42	0.00045	HCD (High Energy Collision Dissociation)	MS2	52.6934	22.51	95.3289	76170	LUM1_C11499_171224023418.raw	F2		6.77	3	3.369e-05	2.61e-09		3.95367e+06	94.16
TRUE	High	Sequest HT (A2)	Unambiguous	[K].HVSGGGSVQIVYKPVDLSK.[V]		1	AAAAAA	AAAAAA	0	3	0.2818	0	1	1	657.362	1970.07	1970.07	0.61	0.0004	HCD (High Energy Collision Dissociation)	MS2	50.8668	21.385	95.4487	76291	LUM1_C11499_171224023418.raw	F2		4.72	1	3.369e-05	3.21e-05		484305	95.46
TRUE	High	Sequest HT (A2)	Unambiguous	[R].HLSNVSSTGSIDmVDSPQLATLADEVSASLAK.[Q]	M13(Oxidation)	3	AAAAAA; A0A0A0MQC7; B1AQW2	AAAAAA; A0A0A0MQC7; B1AQW2	0	3	0.2351	0	1	1	1087.2	3259.6	3259.6	-0.93	-0.00101	HCD (High Energy Collision Dissociation)	MS2	43.4452	22.144	95.76	76604	LUM1_C11499_171224023418.raw	F2		7.57	3	3.369e-05	4.866e-10		673754	95.72
TRUE	High	Sequest HT (A2)	Unambiguous	[K].HVSGGGSVQIVYKPVDLSK.[V]		1	AAAAAA	AAAAAA	0	3	0.391	0	1	1	657.362	1970.07	1970.07	0.32	0.00021	HCD (High Energy Collision Dissociation)	MS2	48.0819	33.13	96.8709	77697	LUM1_C11499_171224023418.raw	F2		4.91	1	3.369e-05	1.559e-06		792827	97.33
TRUE	High	Sequest HT (A2)	Unambiguous	[K].HVSGGGSVQIVYKPVDLSK.[V]		1	AAAAAA	AAAAAA	0	3	0.3373	0	1	1	657.361	1970.07	1970.07	-0.49	-0.00032	HCD (High Energy Collision Dissociation)	MS2	17.465	33.13	93.7592	74588	LUM1_C11499_171224023418.raw	F2		5.01	1	3.369e-05	1.085e-05
TRUE	High	Sequest HT (A2)	Unambiguous	[K].HVSGGGSVQIVYKPVDLSK.[V]		1	AAAAAA	AAAAAA	0	3	0.3423	0	1	1	657.362	1970.07	1970.07	0.04	3e-05	HCD (High Energy Collision Dissociation)	MS2	14.0249	31.255	97.0335	77858	LUM1_C11499_171224023418.raw	F2		5.2	1	3.369e-05	7.295e-07		792827	97.33
TRUE	High	Sequest HT (A2)	Unambiguous	[K].HVSGGGSVQIVYKPVDLSK.[V]		1	AAAAAA	AAAAAA	0	3	0.5085	0	1	1	657.362	1970.07	1970.07	0.49	0.00032	HCD (High Energy Collision Dissociation)	MS2	16.8435	11.307	98.3446	79168	LUM1_C11499_171224023418.raw	F2		5.31	1	3.369e-05	5.676e-07
TRUE	High	Sequest HT (A2)	Unambiguous	[K].HVSGGGSVQIVYKPVDLSK.[V]		1	AAAAAA	AAAAAA	0	3	0.4818	0	1	1	657.361	1970.07	1970.07	-0.44	-0.00029	HCD (High Energy Collision Dissociation)	MS2	3.32048	10.44	98.7855	79588	LUM1_C11499_171224023418.raw	F2		5.5	1	3.369e-05	7.041e-09		1.95006e+06	99.07
TRUE	High	Sequest HT (A2)	Unambiguous	[K].HVSGGGSVQIVYKPVDLSK.[V]		1	AAAAAA	AAAAAA	0	3	0.4645	0	1	1	657.362	1970.07	1970.07	0.11	7e-05	HCD (High Energy Collision Dissociation)	MS2	19.7523	33.13	99.2249	80001	LUM1_C11499_171224023418.raw	F2		4.93	1	3.369e-05	5.413e-09		1.95006e+06	99.07
TRUE	High	Sequest HT (A2)	Unambiguous	[K].HVSGGGSVQIVYKPVDLSK.[V]		1	AAAAAA	AAAAAA	0	3	0.4545	0	1	1	657.362	1970.07	1970.07	-0.27	-0.00018	HCD (High Energy Collision Dissociation)	MS2	0	24.595	99.6816	80425	LUM1_C11499_171224023418.raw	F2		5.17	1	3.369e-05	1.983e-07		1.33983e+06	99.82
TRUE	High	Sequest HT (A2)	Unambiguous	[R].HLSNVSSTGSIDMVDSPQLATLADEVSASLAK.[Q]		3	AAAAAA; A0A0A0MQC7; B1AQW2	AAAAAA; A0A0A0MQC7; B1AQW2	0	3	0.4816	0	1	1	1081.87	3243.6	3243.6	0.01	1e-05	HCD (High Energy Collision Dissociation)	MS2	1.38409	0.587	99.9911	80715	LUM1_C11499_171224023418.raw	F2		7.08	3	3.369e-05	5.803e-11		93601944	99.82
TRUE	High	Sequest HT (A2)	Unambiguous	[K].HVSGGGSVQIVYKPVDLSK.[V]		1	AAAAAA	AAAAAA	0	3	0.3748	0	1	1	657.362	1970.07	1970.07	0.65	0.00042	HCD (High Energy Collision Dissociation)	MS2	60.5097	41.168	100.154	80869	LUM1_C11499_171224023418.raw	F2		5.63	1	3.369e-05	3.635e-08		1.33983e+06	99.82
TRUE	High	Sequest HT (A2)	Unambiguous	[R].HLSNVSSTGSIDMVDSPQLATLADEVSASLAK.[Q]		3	AAAAAA; A0A0A0MQC7; B1AQW2	AAAAAA; A0A0A0MQC7; B1AQW2	0	3	0.2344	0	1	1	1081.87	3243.61	3243.6	0.11	0.00012	HCD (High Energy Collision Dissociation)	MS2	35.9508	7.323	100.583	81263	LUM1_C11499_171224023418.raw	F2		6.87	3	3.369e-05	3.736e-08		93601944	99.82
TRUE	High	Sequest HT (A2)	Unambiguous	[K].HVSGGGSVQIVYKPVDLSK.[V]		1	AAAAAA	AAAAAA	0	3	0.3182	0	1	1	657.36	1970.07	1970.07	-1.88	-0.00123	HCD (High Energy Collision Dissociation)	MS2	0	53.654	100.647	81323	LUM1_C11499_171224023418.raw	F2		4.18	1	3.369e-05	2.788e-05		832400	100.46
TRUE	High	Sequest HT (A2)	Unambiguous	[K].IGSLDNITHVPGGGNK.[K]		3	AAAAAA; A0A0A0MQC7; B1AQW2	AAAAAA; A0A0A0MQC7; B1AQW2	0	3	0.3187	0	1	1	526.946	1578.82	1578.82	-0.22	-0.00012	HCD (High Energy Collision Dissociation)	MS2	22.788	2.012	47.1499	27115	LUM1_C11501.raw	F6		4.33	3	3.369e-05	3.17e-07		1499513600	46.69
TRUE	High	Sequest HT (A2)	Unambiguous	[K].TPPSSGEPPK.[S]		1	AAAAAA	AAAAAA	0	2	0.5169	0	1	1	498.754	996.5	996.5	0.22	0.00011	HCD (High Energy Collision Dissociation)	MS2	51.6382	11.099	20.0671	9133	LUM1_C11498_171223234925.raw	F3		2.67	1	3.369e-05	3.098e-05		39022564	20.42
TRUE	High	Sequest HT (A2)	Unambiguous	[K].TPPSSGEPPK.[S]		1	AAAAAA	AAAAAA	0	2	0.6287	0	1	1	498.754	996.501	996.5	1.01	0.0005	HCD (High Energy Collision Dissociation)	MS2	0.638513	2.368	20.5186	9391	LUM1_C11498_171223234925.raw	F3		2.37	1	3.369e-05	9.87e-06		39022564	20.42
TRUE	High	Sequest HT (A2)	Unambiguous	[K].HVSGGGSVQIVYKPVDLSK.[V]		1	AAAAAA	AAAAAA	0	3	0.4523	0	1	1	657.362	1970.07	1970.07	0.87	0.00057	HCD (High Energy Collision Dissociation)	MS2	9.50393	19.329	97.9078	78736	LUM1_C11499_171224023418.raw	F2		4.93	1	3.369e-05	1.484e-05		1983905	97.76
TRUE	High	Sequest HT (A2)	Unambiguous	[R].QEFEVmEDHAGTYGLGDR.[K]	M6(Oxidation)	1	AAAAAA	AAAAAA	0	3	0.2869	0	1	1	690.634	2069.89	2069.89	0.66	0.00046	HCD (High Energy Collision Dissociation)	MS2	10.8647	3.793	48.2505	28249	LUM1_C11501.raw	F6		3.66	1	3.369e-05	9.305e-06		7448415	48.55
TRUE	High	Sequest HT (A2)	Unambiguous	[K].HVSGGGSVQIVYKPVDLSK.[V]		1	AAAAAA	AAAAAA	0	3	0.3706	0	1	1	657.362	1970.07	1970.07	1.19	0.00078	HCD (High Energy Collision Dissociation)	MS2	33.3122	30.803	93.3438	74159	LUM1_C11499_171224023418.raw	F2		5.37	1	3.369e-05	7.776e-07
TRUE	High	Sequest HT (A2)	Unambiguous	[R].HLSNVSSTGSIDmVDSPQLATLADEVSASLAK.[Q]	M13(Oxidation)	3	AAAAAA; A0A0A0MQC7; B1AQW2	AAAAAA; A0A0A0MQC7; B1AQW2	0	3	0.2306	0	1	1	1087.21	3259.62	3259.6	5.16	0.00561	HCD (High Energy Collision Dissociation)	MS2	21.7631	6.353	92.6991	73496	LUM1_C11499_171224023418.raw	F2		5.81	3	3.369e-05	3.838e-08		6.71717e+06	92.89
TRUE	High	Sequest HT (A2)	Unambiguous	[K].HVSGGGSVQIVYKPVDLSK.[V]		1	AAAAAA	AAAAAA	0	3	0.2113	0	1	1	657.362	1970.07	1970.07	0.57	0.00038	HCD (High Energy Collision Dissociation)	MS2	62.3694	27.85	73.8004	54307	LUM1_C11499_171224023418.raw	F2		3.88	1	3.369e-05	2.304e-06		1.34497e+06	74
TRUE	High	Sequest HT (A2)	Unambiguous	[K].HVSGGGSVQIVYKPVDLSK.[V]		1	AAAAAA	AAAAAA	0	3	0.3427	0	1	1	657.361	1970.07	1970.07	-0.39	-0.00026	HCD (High Energy Collision Dissociation)	MS2	25.2919	22.75	76.3428	56875	LUM1_C11499_171224023418.raw	F2		4.64	1	3.369e-05	5.548e-07		732805	76.03
TRUE	High	Sequest HT (A2)	Unambiguous	[K].HVSGGGSVQIVYKPVDLSK.[V]		1	AAAAAA	AAAAAA	0	3	0.4705	0	1	1	657.362	1970.07	1970.07	0.03	2e-05	HCD (High Energy Collision Dissociation)	MS2	17.8765	28.165	77.5491	58128	LUM1_C11499_171224023418.raw	F2		4.74	1	3.369e-05	4.339e-08
TRUE	High	Sequest HT (A2)	Unambiguous	[K].HVSGGGSVQIVYKPVDLSK.[V]		1	AAAAAA	AAAAAA	0	3	0.3229	0	1	1	657.362	1970.07	1970.07	0.76	0.0005	HCD (High Energy Collision Dissociation)	MS2	32.7871	21.406	77.9581	58545	LUM1_C11499_171224023418.raw	F2		4.8	1	3.369e-05	8.116e-07
TRUE	High	Sequest HT (A2)	Unambiguous	[R].KDQGGYTMHQDQEGDTDAGLK.[E]		1	AAAAAA	AAAAAA	1	3	0.3249	0	1	1	765.338	2294	2294	0.01	1e-05	HCD (High Energy Collision Dissociation)	MS2	36.1848	45.126	29.2725	13957	LUM1_C11496_171223181947.raw	F5		4.77	1	3.369e-05	1.764e-08		9118079	28.99
TRUE	High	Sequest HT (A2)	Unambiguous	[K].IGSLDNITHVPGGGNK.[K]		3	AAAAAA; A0A0A0MQC7; B1AQW2	AAAAAA; A0A0A0MQC7; B1AQW2	0	2	0.1635	0	1	1	789.916	1578.82	1578.82	0.55	0.00043	HCD (High Energy Collision Dissociation)	MS2	13.5723	19.075	47.8127	27806	LUM1_C11501.raw	F6		4.77	3	3.369e-05	6.434e-08		1.90921e+06	47.79
TRUE	High	Sequest HT (A2)	Unambiguous	[K].HVSGGGSVQIVYKPVDLSK.[V]		1	AAAAAA	AAAAAA	0	3	0.5701	0	1	1	657.362	1970.07	1970.07	-0.25	-0.00017	HCD (High Energy Collision Dissociation)	MS2	4.76712	1.313	47.7179	27718	LUM1_C11501.raw	F6		5.35	1	3.369e-05	2.014e-07		22876046	47.7
TRUE	High	Sequest HT (A2)	Unambiguous	[K].HVSGGGSVQIVYKPVDLSK.[V]		1	AAAAAA	AAAAAA	0	3	0.219	0	1	1	657.362	1970.07	1970.07	0.91	0.0006	HCD (High Energy Collision Dissociation)	MS2	27.8542	31.66	80.6871	61418	LUM1_C11499_171224023418.raw	F2		4.2	1	3.369e-05	4.363e-05		398790	80.63
TRUE	High	Sequest HT (A2)	Unambiguous	[K].HVSGGGSVQIVYKPVDLSK.[V]		1	AAAAAA	AAAAAA	0	3	0.3384	0	1	1	657.362	1970.07	1970.07	0.26	0.00017	HCD (High Energy Collision Dissociation)	MS2	49.5684	31.495	80.7488	61482	LUM1_C11499_171224023418.raw	F2		4.58	1	3.369e-05	2.122e-05		455465	80.85
TRUE	High	Sequest HT (A2)	Unambiguous	[K].HVSGGGSVQIVYKPVDLSK.[V]		1	AAAAAA	AAAAAA	0	3	0.2457	0	1	1	657.361	1970.07	1970.07	-0.39	-0.00025	HCD (High Energy Collision Dissociation)	MS2	77.4963	33.13	81.2895	62015	LUM1_C11499_171224023418.raw	F2		4.6	1	3.369e-05	1.943e-07		619929	81.17
TRUE	High	Sequest HT (A2)	Unambiguous	[K].HVSGGGSVQIVYKPVDLSK.[V]		1	AAAAAA	AAAAAA	0	4	0.2066	0	1	1	493.273	1970.07	1970.07	-0.85	-0.00042	HCD (High Energy Collision Dissociation)	MS2	23.1272	91.58	82.1021	62822	LUM1_C11499_171224023418.raw	F2		3.05	1	3.369e-05	4.499e-06		229062	81.92
TRUE	High	Sequest HT (A2)	Unambiguous	[K].HVSGGGSVQIVYKPVDLSK.[V]		1	AAAAAA	AAAAAA	0	3	0.3077	0	1	1	657.362	1970.07	1970.07	1.01	0.00066	HCD (High Energy Collision Dissociation)	MS2	68.1341	40.251	92.9364	73741	LUM1_C11499_171224023418.raw	F2		4.68	1	3.369e-05	2.341e-05
TRUE	High	Sequest HT (A2)	Unambiguous	[K].HVSGGGSVQIVYKPVDLSK.[V]		1	AAAAAA	AAAAAA	0	4	0.2398	0	1	1	493.273	1970.07	1970.07	-0.09	-5e-05	HCD (High Energy Collision Dissociation)	MS2	0	100	82.9885	63703	LUM1_C11499_171224023418.raw	F2		3.42	1	3.369e-05	1.768e-06		250197	82.95
TRUE	High	Sequest HT (A2)	Unambiguous	[K].HVSGGGSVQIVYKPVDLSK.[V]		1	AAAAAA	AAAAAA	0	3	0.2805	0	1	1	657.361	1970.07	1970.07	-0.35	-0.00023	HCD (High Energy Collision Dissociation)	MS2	35.28	31.758	84.1328	64879	LUM1_C11499_171224023418.raw	F2		4.1	1	3.369e-05	2.023e-06
TRUE	High	Sequest HT (A2)	Unambiguous	[R].QEFEVmEDHAGTYGLGDR.[K]	M6(Oxidation)	1	AAAAAA	AAAAAA	0	2	0.3961	0	1	1	1035.45	2069.88	2069.89	-1.29	-0.00133	HCD (High Energy Collision Dissociation)	MS2	17.8645	33.13	47.4082	27386	LUM1_C11501.raw	F6		4.14	1	3.369e-05	5.632e-08		2.94618e+06	47.47
TRUE	High	Sequest HT (A2)	Unambiguous	[K].HVSGGGSVQIVYKPVDLSK.[V]		1	AAAAAA	AAAAAA	0	3	0.1481	0	1	1	657.362	1970.07	1970.07	0.82	0.00054	HCD (High Energy Collision Dissociation)	MS2	73.3949	33.13	86.8082	67582	LUM1_C11499_171224023418.raw	F2		3.78	1	3.369e-05	8.51e-06		643863	86.79
TRUE	High	Sequest HT (A2)	Unambiguous	[K].HVSGGGSVQIVYKPVDLSK.[V]		1	AAAAAA	AAAAAA	0	3	0.2505	0	1	1	657.361	1970.07	1970.07	-0.48	-0.00031	HCD (High Energy Collision Dissociation)	MS2	70.1163	33.13	87.2313	68019	LUM1_C11499_171224023418.raw	F2		4.71	1	3.369e-05	8.032e-07		895607	87.43
TRUE	High	Sequest HT (A2)	Unambiguous	[K].HVSGGGSVQIVYKPVDLSK.[V]		1	AAAAAA	AAAAAA	0	3	0.3066	0	1	1	657.361	1970.07	1970.07	-0.38	-0.00025	HCD (High Energy Collision Dissociation)	MS2	78.8983	33.13	87.668	68449	LUM1_C11499_171224023418.raw	F2		4.99	1	3.369e-05	2.205e-05		895607	87.43
TRUE	High	Sequest HT (A2)	Unambiguous	[K].HVSGGGSVQIVYKPVDLSK.[V]		1	AAAAAA	AAAAAA	0	3	0.1942	0	1	1	657.36	1970.07	1970.07	-2.14	-0.00141	HCD (High Energy Collision Dissociation)	MS2	71.2242	33.13	88.0221	68816	LUM1_C11499_171224023418.raw	F2		4.79	1	3.369e-05	3.573e-05		474497	88.34
TRUE	High	Sequest HT (A2)	Unambiguous	[K].HVSGGGSVQIVYKPVDLSK.[V]		1	AAAAAA	AAAAAA	0	3	0.3232	0	1	1	657.362	1970.07	1970.07	0.37	0.00024	HCD (High Energy Collision Dissociation)	MS2	48.4887	30.205	89.0463	69840	LUM1_C11499_171224023418.raw	F2		5.57	1	3.369e-05	3.767e-05		518044	88.94
TRUE	High	Sequest HT (A2)	Unambiguous	[K].HVSGGGSVQIVYKPVDLSK.[V]		1	AAAAAA	AAAAAA	0	4	0.1389	0	1	1	493.273	1970.07	1970.07	0.55	0.00027	HCD (High Energy Collision Dissociation)	MS2	0	100	90.9708	71745	LUM1_C11499_171224023418.raw	F2		2.52	1	3.369e-05	2.538e-06		151782	90.99
TRUE	High	Sequest HT (A2)	Unambiguous	[K].HVSGGGSVQIVYKPVDLSK.[V]		1	AAAAAA	AAAAAA	0	3	0.1887	0	1	1	657.363	1970.07	1970.07	1.94	0.00127	HCD (High Energy Collision Dissociation)	MS2	59.9278	32.45	92.2667	73064	LUM1_C11499_171224023418.raw	F2		3.71	1	3.369e-05	4.438e-06		1.63699e+06	92.04
TRUE	High	Sequest HT (A2)	Unambiguous	[K].HVSGGGSVQIVYKPVDLSK.[V]		1	AAAAAA	AAAAAA	0	3	0.3175	0	1	1	657.361	1970.07	1970.07	-0.38	-0.00025	HCD (High Energy Collision Dissociation)	MS2	43.4026	33.13	92.3803	73182	LUM1_C11499_171224023418.raw	F2		4	1	3.369e-05	7.027e-06		1.63699e+06	92.04
TRUE	High	Sequest HT (A2)	Unambiguous	[K].HVSGGGSVQIVYKPVDLSK.[V]		1	AAAAAA	AAAAAA	0	4	0.1821	0	1	1	493.273	1970.07	1970.07	0.35	0.00017	HCD (High Energy Collision Dissociation)	MS2	0	76.364	92.5239	73328	LUM1_C11499_171224023418.raw	F2		3.13	1	3.369e-05	4.243e-05		143024	92.7
TRUE	High	Sequest HT (A2)	Unambiguous	[K].HVSGGGSVQIVYKPVDLSK.[V]		1	AAAAAA	AAAAAA	0	3	0.2998	0	1	1	657.361	1970.07	1970.07	-1.19	-0.00078	HCD (High Energy Collision Dissociation)	MS2	59.715	33.13	83.5065	64237	LUM1_C11499_171224023418.raw	F2		4.37	1	3.369e-05	8.635e-07		586801	83.52
TRUE	High	Sequest HT (A2)	Unambiguous	[R].QEFEVMEDHAGTYGLGDR.[K]		1	AAAAAA	AAAAAA	0	3	0.1804	0	1	1	685.301	2053.89	2053.89	-1.06	-0.00072	HCD (High Energy Collision Dissociation)	MS2	34.9103	2.502	58.4187	39587	LUM1_C11498_171223234925.raw	F3		3.88	1	3.369e-05	1.804e-06		253555872	57.89
TRUE	High	Sequest HT (A2)	Unambiguous	[K].STPTAEAEEAGIGDTPSLEDEAAGHVTQAR.[M]		1	AAAAAA	AAAAAA	0	3	0.3139	0	1	1	1004.13	3010.39	3010.39	-0.25	-0.00026	HCD (High Energy Collision Dissociation)	MS2	54.502	54.896	58.4291	39596	LUM1_C11498_171223234925.raw	F3		5.32	1	3.369e-05	3.273e-08		126226	58.53
TRUE	High	Sequest HT (A2)	Unambiguous	[R].KDQGGYTMHQDQEGDTDAGLK.[E]		1	AAAAAA	AAAAAA	1	3	0.3355	0	1	1	765.34	2294.01	2294	3.37	0.00258	HCD (High Energy Collision Dissociation)	MS2	44.639	38.495	28.0904	13691	LUM1_C11501.raw	F6		4.68	1	3.369e-05	5.93e-05		75405072	28.24
TRUE	High	Sequest HT (A2)	Unambiguous	[R].QEFEVmEDHAGTYGLGDR.[K]	M6(Oxidation)	1	AAAAAA	AAAAAA	0	3	0.2962	0	1	1	690.634	2069.89	2069.89	-0.12	-8e-05	HCD (High Energy Collision Dissociation)	MS2	5.75878	13.926	49.9657	32285	LUM1_C11497_171223210438.raw	F4		3.68	1	3.369e-05	6.161e-07		10815495	49.82
TRUE	High	Sequest HT (A2)	Unambiguous	[K].HVSGGGSVQIVYKPVDLSK.[V]		1	AAAAAA	AAAAAA	0	3	0.5172	0	1	1	657.362	1970.07	1970.07	0.5	0.00033	HCD (High Energy Collision Dissociation)	MS2	19.9244	16.075	50.3548	32634	LUM1_C11497_171223210438.raw	F4		5.53	1	3.369e-05	8.376e-10		4.15163e+06	50.11
TRUE	High	Sequest HT (A2)	Unambiguous	[K].HVSGGGSVQIVYKPVDLSK.[V]		1	AAAAAA	AAAAAA	0	3	0.4929	0	1	1	657.361	1970.07	1970.07	-1.02	-0.00067	HCD (High Energy Collision Dissociation)	MS2	13.3318	16.128	49.0772	29207	LUM1_C11496_171223181947.raw	F5		4.93	1	3.369e-05	1.931e-06		25635916	48.08
TRUE	High	Sequest HT (A2)	Unambiguous	[K].HVSGGGSVQIVYKPVDLSK.[V]		1	AAAAAA	AAAAAA	0	3	0.4399	0	1	1	657.361	1970.07	1970.07	-0.9	-0.00059	HCD (High Energy Collision Dissociation)	MS2	21.1001	6.043	50.7625	33012	LUM1_C11497_171223210438.raw	F4		4.91	1	3.369e-05	1.266e-05		2.75023e+06	50.66
TRUE	High	Sequest HT (A2)	Unambiguous	[K].HVSGGGSVQIVYKPVDLSK.[V]		1	AAAAAA	AAAAAA	0	3	0.5651	0	1	1	657.361	1970.07	1970.07	-0.83	-0.00054	HCD (High Energy Collision Dissociation)	MS2	16.4327	6.973	48.6483	28919	LUM1_C11496_171223181947.raw	F5		5.38	1	3.369e-05	1.851e-08		25635916	48.08
TRUE	High	Sequest HT (A2)	Unambiguous	[K].HVSGGGSVQIVYKPVDLSK.[V]		1	AAAAAA	AAAAAA	0	2	0.4957	0	1	1	985.535	1970.06	1970.07	-3.53	-0.00348	HCD (High Energy Collision Dissociation)	MS2	0	100	51.1747	33402	LUM1_C11497_171223210438.raw	F4		4.62	1	3.369e-05	1.402e-07		96071	51.2
TRUE	High	Sequest HT (A2)	Unambiguous	[R].KDQGGYTMHQDQEGDtDAGLKESPLQtPTEDGSEEPGSETSDAK.[S]	T16(Phospho); T27(Phospho)	1	AAAAAA	AAAAAA	2	4	0.095	0	1	1	1207.24	4825.94	4825.95	-0.77	-0.00093	HCD (High Energy Collision Dissociation)	MS2	0	100	51.378	33608	LUM1_C11497_171223210438.raw	F4		5.16	1	3.369e-05	8.204e-07	S23(Phospho): 98.14; T27(Phospho): 90.12	282393	51.26
TRUE	High	Sequest HT (A2)	Unambiguous	[R].QEFEVmEDHAGTYGLGDR.[K]	M6(Oxidation)	1	AAAAAA	AAAAAA	0	3	0.2461	0	1	1	690.634	2069.89	2069.89	0.3	0.00021	HCD (High Energy Collision Dissociation)	MS2	36.9945	5.899	51.4597	33687	LUM1_C11497_171223210438.raw	F4		3.21	1	3.369e-05	3.191e-05		2.68417e+06	51.51
TRUE	High	Sequest HT (A2)	Unambiguous	[K].HVSGGGSVQIVYKPVDLSK.[V]		1	AAAAAA	AAAAAA	0	3	0.5515	0	1	1	657.362	1970.07	1970.07	-0.17	-0.00011	HCD (High Energy Collision Dissociation)	MS2	22.1772	8.888	51.5875	33812	LUM1_C11497_171223210438.raw	F4		5.73	1	3.369e-05	6.683e-09		2.01278e+06	51.56
TRUE	High	Sequest HT (A2)	Unambiguous	[R].QEFEVmEDHAGTYGLGDR.[K]	M6(Oxidation)	1	AAAAAA	AAAAAA	0	3	0.2672	0	1	1	690.634	2069.89	2069.89	0.65	0.00045	HCD (High Energy Collision Dissociation)	MS2	7.80953	23.845	51.8698	34082	LUM1_C11497_171223210438.raw	F4		3.93	1	3.369e-05	1.483e-07		2.68417e+06	51.51
TRUE	High	Sequest HT (A2)	Unambiguous	[K].HVSGGGSVQIVYKPVDLSK.[V]		1	AAAAAA	AAAAAA	0	3	0.5056	0	1	1	657.361	1970.07	1970.07	-0.64	-0.00042	HCD (High Energy Collision Dissociation)	MS2	32.5244	27.4	51.9935	34202	LUM1_C11497_171223210438.raw	F4		5.34	1	3.369e-05	1.951e-09		1.98481e+06	52.5
TRUE	High	Sequest HT (A2)	Unambiguous	[K].HVSGGGSVQIVYKPVDLSK.[V]		1	AAAAAA	AAAAAA	0	2	0.5818	0	1	1	985.538	1970.07	1970.07	-0.91	-0.0009	HCD (High Energy Collision Dissociation)	MS2	0	94.56	49.9484	32269	LUM1_C11497_171223210438.raw	F4		5.38	1	3.369e-05	3.532e-10		277420	49.72
TRUE	High	Sequest HT (A2)	Unambiguous	[R].QEFEVmEDHAGTYGLGDR.[K]	M6(Oxidation)	1	AAAAAA	AAAAAA	0	3	0.1724	0	1	1	690.633	2069.89	2069.89	-0.86	-0.00059	HCD (High Energy Collision Dissociation)	MS2	13.4896	12.29	52.2843	34469	LUM1_C11497_171223210438.raw	F4		3.48	1	3.369e-05	7.451e-06		1993775	52.07
TRUE	High	Sequest HT (A2)	Unambiguous	[K].HVSGGGSVQIVYKPVDLSK.[V]		1	AAAAAA	AAAAAA	0	3	0.3619	0	1	1	657.361	1970.07	1970.07	-0.37	-0.00024	HCD (High Energy Collision Dissociation)	MS2	26.4169	8.894	53.075	35258	LUM1_C11497_171223210438.raw	F4		4.09	1	3.369e-05	9.61e-06		1.98481e+06	52.5
TRUE	High	Sequest HT (A2)	Unambiguous	[K].HVSGGGSVQIVYKPVDLSK.[V]		1	AAAAAA	AAAAAA	0	3	0.4158	0	1	1	657.361	1970.07	1970.07	-0.93	-0.00061	HCD (High Energy Collision Dissociation)	MS2	25.4742	33.13	53.4848	35654	LUM1_C11497_171223210438.raw	F4		4.81	1	3.369e-05	5.536e-08
TRUE	High	Sequest HT (A2)	Unambiguous	[K].ESPLQTPTEDGSEEPGsETSDAK.[S]	S17(Phospho)	1	AAAAAA	AAAAAA	0	2	0.0097	0	1	1	1236	2471	2471	-0.04	-4e-05	HCD (High Energy Collision Dissociation)	MS2	53.8645	100	54.2226	36409	LUM1_C11497_171223210438.raw	F4		5.13	1	3.369e-05	1.154e-05	S17(Phospho): 98.58	158220	54.22
TRUE	High	Sequest HT (A2)	Unambiguous	[K].HVSGGGSVQIVYKPVDLSK.[V]		1	AAAAAA	AAAAAA	0	3	0.3785	0	1	1	657.362	1970.07	1970.07	-0.29	-0.00019	HCD (High Energy Collision Dissociation)	MS2	45.1625	16.915	54.4089	36584	LUM1_C11497_171223210438.raw	F4		4.65	1	3.369e-05	2.561e-05
TRUE	High	Sequest HT (A2)	Unambiguous	[K].HVSGGGSVQIVYKPVDLSK.[V]		1	AAAAAA	AAAAAA	0	3	0.3664	0	1	1	657.362	1970.07	1970.07	0.18	0.00012	HCD (High Energy Collision Dissociation)	MS2	45.5328	24.676	55.1533	37035	LUM1_C11497_171223210438.raw	F4		4.64	1	3.369e-05	8.146e-07		1.29582e+06	55.21
TRUE	High	Sequest HT (A2)	Unambiguous	[K].IGSLDNITHVPGGGNK.[K]		3	AAAAAA; A0A0A0MQC7; B1AQW2	AAAAAA; A0A0A0MQC7; B1AQW2	0	3	0.3932	0	1	1	526.946	1578.82	1578.82	0.17	9e-05	HCD (High Energy Collision Dissociation)	MS2	17.1922	7.911	48.4748	28756	LUM1_C11496_171223181947.raw	F5		5.01	3	3.369e-05	1.222e-07		90883080	48.21
TRUE	High	Sequest HT (A2)	Unambiguous	[K].HVSGGGSVQIVYKPVDLSK.[V]		1	AAAAAA	AAAAAA	0	3	0.3852	0	1	1	657.362	1970.07	1970.07	1.11	0.00073	HCD (High Energy Collision Dissociation)	MS2	40.6133	28.795	56.6058	38453	LUM1_C11497_171223210438.raw	F4		4.88	1	3.369e-05	1.781e-05		5333617	57.22
TRUE	High	Sequest HT (A2)	Unambiguous	[R].QEFEVMEDHAGTYGLGDR.[K]		1	AAAAAA	AAAAAA	0	3	0.2048	0	1	1	685.302	2053.89	2053.89	-0.09	-6e-05	HCD (High Energy Collision Dissociation)	MS2	57.0305	21.663	57.3073	39131	LUM1_C11497_171223210438.raw	F4		4.54	1	3.369e-05	5.924e-07		1.56691e+06	57.38
TRUE	High	Sequest HT (A2)	Unambiguous	[K].IGsLDNITHVPGGGNK.[K]	S3(Phospho)	3	AAAAAA; A0A0A0MQC7; B1AQW2	AAAAAA; A0A0A0MQC7; B1AQW2	0	2	0.1928	0	1	1	829.9	1658.79	1658.79	2.01	0.00167	HCD (High Energy Collision Dissociation)	MS2	20.2452	33.13	57.4138	39237	LUM1_C11497_171223210438.raw	F4		4.46	3	3.369e-05	1.94e-06	S3(Phospho): 100	1.62328e+06	57.48
TRUE	High	Sequest HT (A2)	Unambiguous	[R].QEFEVMEDHAGTYGLGDR.[K]		1	AAAAAA	AAAAAA	0	3	0.4593	0	1	1	685.304	2053.9	2053.89	2.06	0.00141	HCD (High Energy Collision Dissociation)	MS2	3.81159	0.271	57.8615	39680	LUM1_C11497_171223210438.raw	F4		4.55	1	3.369e-05	1.483e-05		126360912	57.89
TRUE	High	Sequest HT (A2)	Unambiguous	[K].HVSGGGSVQIVYKPVDLSK.[V]		1	AAAAAA	AAAAAA	0	3	0.055	0	1	1	657.362	1970.07	1970.07	0.29	0.00019	HCD (High Energy Collision Dissociation)	MS2	34.8728	14.377	58.3144	40102	LUM1_C11497_171223210438.raw	F4		3.82	1	3.369e-05	1.594e-06		14019973	58.62
TRUE	High	Sequest HT (A2)	Unambiguous	[K].HVSGGGSVQIVYKPVDLSK.[V]		1	AAAAAA	AAAAAA	0	3	0.509	0	1	1	657.362	1970.07	1970.07	0.56	0.00037	HCD (High Energy Collision Dissociation)	MS2	21.9349	26.56	52.6571	34843	LUM1_C11497_171223210438.raw	F4		5.58	1	3.369e-05	1.615e-07		1.98481e+06	52.5
TRUE	High	Sequest HT (A2)	Unambiguous	[R].QEFEVMEDHAGTYGLGDR.[K]		1	AAAAAA	AAAAAA	0	2	0.3965	0	1	1	1027.45	2053.89	2053.89	-1.08	-0.00111	HCD (High Energy Collision Dissociation)	MS2	53.0679	32.8	58.3452	40129	LUM1_C11497_171223210438.raw	F4		5.12	1	3.369e-05	1.656e-07		927003	58.3
TRUE	High	Sequest HT (A2)	Unambiguous	[K].HVSGGGSVQIVYKPVDLSK.[V]		1	AAAAAA	AAAAAA	0	3	0.5486	0	1	1	657.362	1970.07	1970.07	0.42	0.00028	HCD (High Energy Collision Dissociation)	MS2	21.7214	3.864	49.5222	31866	LUM1_C11497_171223210438.raw	F4		5.45	1	3.369e-05	2.195e-08		5.39917e+06	49.48
TRUE	High	Sequest HT (A2)	Unambiguous	[K].HVSGGGSVQIVYKPVDLSK.[V]		1	AAAAAA	AAAAAA	0	3	0.4644	0	1	1	657.362	1970.07	1970.07	-0.03	-2e-05	HCD (High Energy Collision Dissociation)	MS2	4.64378	2.767	48.7032	31159	LUM1_C11497_171223210438.raw	F4		5.34	1	3.369e-05	2.153e-10		105783808	48.04
TRUE	High	Sequest HT (A2)	Unambiguous	[K].KLDLSNVQSK.[C]		3	AAAAAA; A0A0A0MQC7; B1AQW2	AAAAAA; A0A0A0MQC7; B1AQW2	1	2	0.3703	0	1	1	566.323	1131.64	1131.64	1.01	0.00057	HCD (High Energy Collision Dissociation)	MS2	51.1263	28.558	31.088	16871	LUM1_C11497_171223210438.raw	F4		3.43	3	3.369e-05	2.087e-05		137570400	31.23
TRUE	High	Sequest HT (A2)	Unambiguous	[K].KLDLSNVQSK.[C]		3	AAAAAA; A0A0A0MQC7; B1AQW2	AAAAAA; A0A0A0MQC7; B1AQW2	1	2	0.3823	0	1	1	566.322	1131.64	1131.64	0.16	9e-05	HCD (High Energy Collision Dissociation)	MS2	8.6921	17.467	31.4941	17201	LUM1_C11497_171223210438.raw	F4		3.27	3	3.369e-05	1.197e-05		137570400	31.23
TRUE	High	Sequest HT (A2)	Unambiguous	[K].DQGGYTmHQDQEGDTDAGLK.[E]	M7(Oxidation)	1	AAAAAA	AAAAAA	0	3	0.0601	0	1	1	727.972	2181.9	2181.9	0.8	0.00058	HCD (High Energy Collision Dissociation)	MS2	32.7785	43.376	31.7649	17425	LUM1_C11497_171223210438.raw	F4		3.16	1	3.369e-05	4.131e-07		687187	32.08
TRUE	High	Sequest HT (A2)	Unambiguous	[K].KLDLSNVQSK.[C]		3	AAAAAA; A0A0A0MQC7; B1AQW2	AAAAAA; A0A0A0MQC7; B1AQW2	1	2	0.2544	0	1	1	566.322	1131.64	1131.64	-0.05	-3e-05	HCD (High Energy Collision Dissociation)	MS2	49.7494	30.243	31.9057	17533	LUM1_C11497_171223210438.raw	F4		2.87	3	3.369e-05	1.054e-05		137570400	31.23
TRUE	High	Sequest HT (A2)	Unambiguous	[K].DQGGYTmHQDQEGDTDAGLK.[E]	M7(Oxidation)	1	AAAAAA	AAAAAA	0	3	0.2285	0	1	1	727.972	2181.9	2181.9	0.64	0.00047	HCD (High Energy Collision Dissociation)	MS2	7.99636	33.181	32.1756	17737	LUM1_C11497_171223210438.raw	F4		3.72	1	3.369e-05	5.186e-08		687187	32.08
TRUE	High	Sequest HT (A2)	Unambiguous	[R].QEFEVmEDHAGTYGLGDR.[K]	M6(Oxidation)	1	AAAAAA	AAAAAA	0	3	0.114	0	1	1	690.634	2069.89	2069.89	0.61	0.00042	HCD (High Energy Collision Dissociation)	MS2	38.6989	18.1	51.9228	31812	LUM1_C11496_171223181947.raw	F5		3.51	1	3.369e-05	4.138e-06		907882	52.07
TRUE	High	Sequest HT (A2)	Unambiguous	[K].TPPAPKtPPSSGEPPK.[S]	T7(Phospho)	1	AAAAAA	AAAAAA	1	3	0.1856	0	1	1	556.606	1667.8	1667.8	0.08	5e-05	HCD (High Energy Collision Dissociation)	MS2	2.07321	2.3	33.0429	18472	LUM1_C11497_171223210438.raw	F4		4.31	1	3.369e-05	8.242e-06	T7(Phospho): 100	29263770	33.28
TRUE	High	Sequest HT (A2)	Unambiguous	[R].QEFEVmEDHAGTYGLGDR.[K]	M6(Oxidation)	1	AAAAAA	AAAAAA	0	3	0.2916	0	1	1	690.634	2069.89	2069.89	0.18	0.00012	HCD (High Energy Collision Dissociation)	MS2	27.6984	19.57	51.4955	31415	LUM1_C11496_171223181947.raw	F5		3.91	1	3.369e-05	6.645e-06		1.07457e+06	51.29
TRUE	High	Sequest HT (A2)	Unambiguous	[K].HVSGGGSVQIVYKPVDLSK.[V]		1	AAAAAA	AAAAAA	0	3	0.3552	0	1	1	657.362	1970.07	1970.07	0.61	0.0004	HCD (High Energy Collision Dissociation)	MS2	37.9587	16.75	51.4818	31403	LUM1_C11496_171223181947.raw	F5		4.73	1	3.369e-05	1.596e-05		3474053	51.11
TRUE	High	Sequest HT (A2)	Unambiguous	[R].SGYSsPGSPGTPGSR.[S]	S5(Phospho)	3	AAAAAA; A0A0A0MQC7; B1AQW2	AAAAAA; A0A0A0MQC7; B1AQW2	0	2	0.0592	0	1	1	737.304	1473.6	1473.6	0.75	0.00055	HCD (High Energy Collision Dissociation)	MS2	4.54075	7.208	34.5036	19655	LUM1_C11497_171223210438.raw	F4		3.04	3	3.369e-05	1.601e-05	S8(Phospho): 99.78	22786456	34.28
TRUE	High	Sequest HT (A2)	Unambiguous	[K].HVSGGGSVQIVYKPVDLSK.[V]		1	AAAAAA	AAAAAA	0	3	0.335	0	1	1	657.362	1970.07	1970.07	0.08	5e-05	HCD (High Energy Collision Dissociation)	MS2	52.8235	24.565	50.7175	30697	LUM1_C11496_171223181947.raw	F5		4	1	3.369e-05	5.968e-08		1.84902e+06	49.33
TRUE	High	Sequest HT (A2)	Unambiguous	[K].HVSGGGSVQIVYKPVDLSK.[V]		1	AAAAAA	AAAAAA	0	3	0.5048	0	1	1	657.362	1970.07	1970.07	0.34	0.00022	HCD (High Energy Collision Dissociation)	MS2	0	14.733	49.1138	31475	LUM1_C11497_171223210438.raw	F4		5.21	1	3.369e-05	3.167e-08		7.23909e+06	49.07
TRUE	High	Sequest HT (A2)	Unambiguous	[K].DQGGYTMHQDQEGDTDAGLK.[E]		1	AAAAAA	AAAAAA	0	3	0.1515	0	1	1	722.639	2165.9	2165.9	-0.43	-0.00031	HCD (High Energy Collision Dissociation)	MS2	60.8826	15.355	36.6096	21366	LUM1_C11497_171223210438.raw	F4		3.63	1	3.369e-05	8.854e-07		22811152	36.72
TRUE	High	Sequest HT (A2)	Unambiguous	[K].TDHGAEIVYKsPVVSGDTSPR.[H]	S11(Phospho)	3	AAAAAA; A0A0A0MQC7; B1AQW2	AAAAAA; A0A0A0MQC7; B1AQW2	1	3	0.1304	0	1	1	765.692	2295.06	2295.07	-1.39	-0.00106	HCD (High Energy Collision Dissociation)	MS2	10.1774	23.41	44.7409	27710	LUM1_C11497_171223210438.raw	F4		3.91	3	3.369e-05	6.686e-06	S11(Phospho): 100	1.83109e+06	44.77
TRUE	High	Sequest HT (A2)	Unambiguous	[K].ESPLQTPTEDGSEEPGSETSDAK.[S]		1	AAAAAA	AAAAAA	0	2	0.5783	0	1	1	1196.02	2391.03	2391.03	-0.84	-0.001	HCD (High Energy Collision Dissociation)	MS2	14.6852	32.113	45.8559	28658	LUM1_C11497_171223210438.raw	F4		4.98	1	3.369e-05	2.484e-09		23379710	46.01
TRUE	High	Sequest HT (A2)	Unambiguous	[K].ESPLQTPTEDGSEEPGSETSDAK.[S]		1	AAAAAA	AAAAAA	0	3	0.3379	0	1	1	797.682	2391.03	2391.03	-0.01	0	HCD (High Energy Collision Dissociation)	MS2	0	17.155	46.2722	29029	LUM1_C11497_171223210438.raw	F4		4.35	1	3.369e-05	2.015e-07		35580616	46.02
TRUE	High	Sequest HT (A2)	Unambiguous	[K].ESPLQTPTEDGSEEPGSETSDAK.[S]		1	AAAAAA	AAAAAA	0	2	0.4312	0	1	1	1196.02	2391.03	2391.03	0.48	0.00057	HCD (High Energy Collision Dissociation)	MS2	20.8298	82.74	46.7072	29408	LUM1_C11497_171223210438.raw	F4		3.78	1	3.369e-05	6.387e-09		23379710	46.01
TRUE	High	Sequest HT (A2)	Unambiguous	[K].HVSGGGSVQIVYKPVDLSK.[V]		1	AAAAAA	AAAAAA	0	3	0.4888	0	1	1	657.362	1970.07	1970.07	0.08	5e-05	HCD (High Energy Collision Dissociation)	MS2	39.6542	9.237	47.8408	30365	LUM1_C11497_171223210438.raw	F4		4.01	1	3.369e-05	5.965e-07		105783808	48.04
TRUE	High	Sequest HT (A2)	Unambiguous	[K].HVSGGGSVQIVYKPVDLSK.[V]		1	AAAAAA	AAAAAA	0	4	0.3176	0	1	1	493.273	1970.07	1970.07	-0.27	-0.00013	HCD (High Energy Collision Dissociation)	MS2	38.6763	21.865	47.8764	30396	LUM1_C11497_171223210438.raw	F4		3.4	1	3.369e-05	3.919e-06		33496738	48.05
TRUE	High	Sequest HT (A2)	Unambiguous	[K].IGSLDNITHVPGGGNK.[K]		3	AAAAAA; A0A0A0MQC7; B1AQW2	AAAAAA; A0A0A0MQC7; B1AQW2	0	2	0.3939	0	1	1	789.916	1578.83	1578.82	1.18	0.00093	HCD (High Energy Collision Dissociation)	MS2	19.9983	33.716	48.005	30527	LUM1_C11497_171223210438.raw	F4		5.56	3	3.369e-05	9.015e-09		59551132	48.19
TRUE	High	Sequest HT (A2)	Unambiguous	[K].HVSGGGSVQIVYKPVDLSK.[V]		1	AAAAAA	AAAAAA	0	3	0.5201	0	1	1	657.362	1970.07	1970.07	0.91	0.0006	HCD (High Energy Collision Dissociation)	MS2	2.06915	1.196	48.2901	30770	LUM1_C11497_171223210438.raw	F4		5.71	1	3.369e-05	3.695e-06		105783808	48.04
TRUE	High	Sequest HT (A2)	Unambiguous	[K].HVSGGGSVQIVYKPVDLSK.[V]		1	AAAAAA	AAAAAA	0	3	0.4504	0	1	1	657.363	1970.07	1970.07	1.29	0.00085	HCD (High Energy Collision Dissociation)	MS2	76.0342	27.91	50.1898	30234	LUM1_C11496_171223181947.raw	F5		4.84	1	3.369e-05	6.16e-07		1.84902e+06	49.33
TRUE	High	Sequest HT (A2)	Unambiguous	[K].IGSLDNITHVPGGGNK.[K]		3	AAAAAA; A0A0A0MQC7; B1AQW2	AAAAAA; A0A0A0MQC7; B1AQW2	0	3	0.3407	0	1	1	526.946	1578.82	1578.82	0	0	HCD (High Energy Collision Dissociation)	MS2	9.53723	6.41	48.4227	30880	LUM1_C11497_171223210438.raw	F4		4.55	3	3.369e-05	3.238e-07		336938336	48.18
TRUE	High	Sequest HT (A2)	Unambiguous	[K].IGSLDNITHVPGGGNK.[K]		3	AAAAAA; A0A0A0MQC7; B1AQW2	AAAAAA; A0A0A0MQC7; B1AQW2	0	2	0.2435	0	1	1	789.916	1578.82	1578.82	0.55	0.00043	HCD (High Energy Collision Dissociation)	MS2	61.5343	24.658	48.5091	30956	LUM1_C11497_171223210438.raw	F4		3.82	3	3.369e-05	1.389e-06		59551132	48.19
TRUE	High	Sequest HT (A2)	Unambiguous	[K].DQGGYTMHQDQEGDTDAGLK.[E]		1	AAAAAA	AAAAAA	0	3	0.3717	0	1	1	722.64	2165.9	2165.9	0.26	0.00018	HCD (High Energy Collision Dissociation)	MS2	75.8304	21.664	37.0284	21630	LUM1_C11497_171223210438.raw	F4		4.6	1	3.369e-05	7.281e-08		22811152	36.72
TRUE	High	Sequest HT (A2)	Unambiguous	[K].DQGGYTmHQDQEGDTDAGLK.[E]	M7(Oxidation)	1	AAAAAA	AAAAAA	0	3	0.2493	0	1	1	727.972	2181.9	2181.9	0.53	0.00038	HCD (High Energy Collision Dissociation)	MS2	21.9291	21.627	30.9958	16797	LUM1_C11497_171223210438.raw	F4		3.49	1	3.369e-05	1.093e-07		3.64846e+06	31.07
TRUE	High	Sequest HT (A2)	Unambiguous	[R].QEFEVMEDHAGTYGLGDR.[K]		1	AAAAAA	AAAAAA	0	3	0.3687	0	1	1	685.302	2053.89	2053.89	0.1	7e-05	HCD (High Energy Collision Dissociation)	MS2	50.6547	7.19	58.4434	40215	LUM1_C11497_171223210438.raw	F4		4.34	1	3.369e-05	4.865e-06		126360912	57.89
TRUE	High	Sequest HT (A2)	Unambiguous	[K].ESPLQTPTEDGSEEPGSETSDAK.[S]		1	AAAAAA	AAAAAA	0	2	0.3278	0	1	1	1196.02	2391.04	2391.03	1.86	0.00223	HCD (High Energy Collision Dissociation)	MS2	0	100	47.9561	28303	LUM1_C11496_171223181947.raw	F5		3.6	1	3.369e-05	1.669e-09		65216	47.96
TRUE	High	Sequest HT (A2)	Unambiguous	[K].HVSGGGSVQIVYKPVDLSK.[V]		1	AAAAAA	AAAAAA	0	3	0.3812	0	1	1	657.362	1970.07	1970.07	0.81	0.00053	HCD (High Energy Collision Dissociation)	MS2	21.7047	33.13	97.8932	78949	LUM1_C11497_171223210438.raw	F4		4.67	1	3.369e-05	9.641e-08		965050	97.61
TRUE	High	Sequest HT (A2)	Unambiguous	[K].HVSGGGSVQIVYKPVDLSK.[V]		1	AAAAAA	AAAAAA	0	3	0.426	0	1	1	657.361	1970.07	1970.07	-1.44	-0.00094	HCD (High Energy Collision Dissociation)	MS2	79.3123	33.13	98.2763	79320	LUM1_C11497_171223210438.raw	F4		5	1	3.369e-05	1.041e-06
TRUE	High	Sequest HT (A2)	Unambiguous	[K].HVSGGGSVQIVYKPVDLSK.[V]		1	AAAAAA	AAAAAA	0	3	0.438	0	1	1	657.363	1970.07	1970.07	1.98	0.0013	HCD (High Energy Collision Dissociation)	MS2	21.321	33.13	98.7274	79744	LUM1_C11497_171223210438.raw	F4		5.16	1	3.369e-05	2.221e-06
TRUE	High	Sequest HT (A2)	Unambiguous	[K].HVSGGGSVQIVYKPVDLSK.[V]		1	AAAAAA	AAAAAA	0	3	0.3923	0	1	1	657.361	1970.07	1970.07	-0.63	-0.00042	HCD (High Energy Collision Dissociation)	MS2	33.5254	33.13	99.1785	80161	LUM1_C11497_171223210438.raw	F4		4.92	1	3.369e-05	6.054e-07
TRUE	High	Sequest HT (A2)	Unambiguous	[K].HVSGGGSVQIVYKPVDLSK.[V]		1	AAAAAA	AAAAAA	0	3	0.3326	0	1	1	657.363	1970.07	1970.07	2.14	0.00141	HCD (High Energy Collision Dissociation)	MS2	80.0138	33.13	99.5003	80455	LUM1_C11497_171223210438.raw	F4		4.84	1	3.369e-05	1.887e-05
TRUE	High	Sequest HT (A2)	Unambiguous	[R].HLSNVSSTGSIDMVDSPQLATLADEVSASLAK.[Q]		3	AAAAAA; A0A0A0MQC7; B1AQW2	AAAAAA; A0A0A0MQC7; B1AQW2	0	3	0.4509	0	1	1	1081.87	3243.61	3243.6	0.37	0.0004	HCD (High Energy Collision Dissociation)	MS2	10.999	5.69	100.097	81008	LUM1_C11497_171223210438.raw	F4		7.63	3	3.369e-05	5.841e-12		19662164	99.98
TRUE	High	Sequest HT (A2)	Unambiguous	[K].HVSGGGSVQIVYKPVDLSK.[V]		1	AAAAAA	AAAAAA	0	3	0.255	0	1	1	657.361	1970.07	1970.07	-0.91	-0.0006	HCD (High Energy Collision Dissociation)	MS2	31.8936	100	101.353	82115	LUM1_C11497_171223210438.raw	F4		4.47	1	3.369e-05	1.031e-05		69680.2	101.33
TRUE	High	Sequest HT (A2)	Unambiguous	[R].HLSNVSSTGSIDMVDSPQLATLADEVSASLAK.[Q]		3	AAAAAA; A0A0A0MQC7; B1AQW2	AAAAAA; A0A0A0MQC7; B1AQW2	0	3	0.2895	0	1	1	1081.87	3243.61	3243.6	0.16	0.00018	HCD (High Energy Collision Dissociation)	MS2	26.5438	100	89.3757	68426	LUM1_C11501.raw	F6		4.49	3	3.369e-05	6.101e-07
TRUE	High	Sequest HT (A2)	Unambiguous	[K].TPPAPKtPPSSGEPPK.[S]	T7(Phospho)	1	AAAAAA	AAAAAA	1	3	0.1663	0	1	1	556.606	1667.8	1667.8	-0.15	-8e-05	HCD (High Energy Collision Dissociation)	MS2	1.81909	4.472	33.192	16935	LUM1_C11496_171223181947.raw	F5		4.15	1	3.369e-05	4.407e-06	T7(Phospho): 99.98	9988954	33.31
TRUE	High	Sequest HT (A2)	Unambiguous	[K].TPPAPKtPPSSGEPPK.[S]	T7(Phospho)	1	AAAAAA	AAAAAA	1	3	0.1948	0	1	1	556.606	1667.8	1667.8	-0.92	-0.00051	HCD (High Energy Collision Dissociation)	MS2	30.8776	28.089	32.7897	16618	LUM1_C11496_171223181947.raw	F5		4.26	1	3.369e-05	4.627e-06	T7(Phospho): 99.96	9988954	33.31
TRUE	High	Sequest HT (A2)	Unambiguous	[R].KDQGGYTmHQDQEGDTDAGLK.[E]	M8(Oxidation)	1	AAAAAA	AAAAAA	1	3	0.3719	0	1	1	770.669	2309.99	2309.99	-0.49	-0.00038	HCD (High Energy Collision Dissociation)	MS2	20.3459	90.374	24.6134	10787	LUM1_C11496_171223181947.raw	F5		5.27	1	3.369e-05	1.18e-05		1.13622e+06	24.67
TRUE	High	Sequest HT (A2)	Unambiguous	[K].HVSGGGSVQIVYKPVDLSK.[V]		1	AAAAAA	AAAAAA	0	4	0.2313	0	1	1	493.273	1970.07	1970.07	0.24	0.00012	HCD (High Energy Collision Dissociation)	MS2	0	100	96.8838	77990	LUM1_C11497_171223210438.raw	F4		2.81	1	3.369e-05	4.109e-05		108096	96.89
TRUE	High	Sequest HT (A2)	Unambiguous	[R].KDQGGYTmHQDQEGDTDAGLK.[E]	M8(Oxidation)	1	AAAAAA	AAAAAA	1	4	0.3071	0	1	1	578.254	2309.99	2309.99	-0.16	-9e-05	HCD (High Energy Collision Dissociation)	MS2	81.3744	37.406	24.6782	10826	LUM1_C11496_171223181947.raw	F5		4.2	1	3.369e-05	1.336e-06		400576	24.67
TRUE	High	Sequest HT (A2)	Unambiguous	[R].KDQGGYTmHQDQEGDTDAGLK.[E]	M8(Oxidation)	1	AAAAAA	AAAAAA	1	3	0.2262	0	1	1	770.67	2310	2309.99	0.55	0.00042	HCD (High Energy Collision Dissociation)	MS2	0	100	25.5625	11396	LUM1_C11496_171223181947.raw	F5		4.73	1	3.369e-05	1.011e-05		310353	25.47
TRUE	High	Sequest HT (A2)	Unambiguous	[R].KDQGGYTmHQDQEGDTDAGLK.[E]	M8(Oxidation)	1	AAAAAA	AAAAAA	1	3	0.0845	0	1	1	770.671	2310	2309.99	1.51	0.00116	HCD (High Energy Collision Dissociation)	MS2	18.5871	100	26.0202	11681	LUM1_C11496_171223181947.raw	F5		4.14	1	3.369e-05	2.797e-08		156172	26.07
TRUE	High	Sequest HT (A2)	Unambiguous	[K].cGSLGNIHHKPGGGQVEVK.[S]	C1(Carbamidomethyl)	3	AAAAAA; A0A0A0MQC7; B1AQW2	AAAAAA; A0A0A0MQC7; B1AQW2	0	3	0.3537	0	1	1	658.67	1974	1974	-0.82	-0.00054	HCD (High Energy Collision Dissociation)	MS2	18.3825	45.902	26.3065	11875	LUM1_C11496_171223181947.raw	F5		4.58	3	3.369e-05	3.367e-06		6.21068e+06	26.38
TRUE	High	Sequest HT (A2)	Unambiguous	[K].KLDLSNVQSK.[C]		3	AAAAAA; A0A0A0MQC7; B1AQW2	AAAAAA; A0A0A0MQC7; B1AQW2	1	2	0.4435	0	1	1	566.322	1131.64	1131.64	0.39	0.00022	HCD (High Energy Collision Dissociation)	MS2	21.3939	30.293	31.1605	15366	LUM1_C11496_171223181947.raw	F5		3.54	3	3.369e-05	9.717e-06		29962244	31.27
TRUE	High	Sequest HT (A2)	Unambiguous	[K].SPVVSGDTSPR.[H]		3	AAAAAA; A0A0A0MQC7; B1AQW2	AAAAAA; A0A0A0MQC7; B1AQW2	0	2	0.3975	0	1	1	551.28	1101.55	1101.55	-0.59	-0.00032	HCD (High Energy Collision Dissociation)	MS2	52.9612	37.445	27.0365	12326	LUM1_C11496_171223181947.raw	F5		3.22	3	3.369e-05	1.291e-05		11427990	27.13
TRUE	High	Sequest HT (A2)	Unambiguous	[K].TDHGAEIVYK.[S]		3	AAAAAA; A0A0A0MQC7; B1AQW2	AAAAAA; A0A0A0MQC7; B1AQW2	0	2	0.5511	0	1	1	566.786	1132.56	1132.56	0.49	0.00028	HCD (High Energy Collision Dissociation)	MS2	46.8201	37.921	27.2428	12462	LUM1_C11496_171223181947.raw	F5		3.72	3	3.369e-05	6.422e-06		17479322	27.34
TRUE	High	Sequest HT (A2)	Unambiguous	[R].KDQGGYTMHQDQEGDTDAGLK.[E]		1	AAAAAA	AAAAAA	1	3	0.0056	0	1	1	765.337	2294	2294	-1.32	-0.00101	HCD (High Energy Collision Dissociation)	MS2	10.0665	91.031	30.0871	14579	LUM1_C11496_171223181947.raw	F5		3.58	1	3.369e-05	1.609e-05		136437	30.23
TRUE	High	Sequest HT (A2)	Unambiguous	[K].SPVVSGDTSPR.[H]		3	AAAAAA; A0A0A0MQC7; B1AQW2	AAAAAA; A0A0A0MQC7; B1AQW2	0	2	0.4055	0	1	1	551.281	1101.55	1101.55	0.88	0.00048	HCD (High Energy Collision Dissociation)	MS2	48.2709	27.366	27.7581	12817	LUM1_C11496_171223181947.raw	F5		2.91	3	3.369e-05	2.418e-05		1.28852e+06	27.79
TRUE	High	Sequest HT (A2)	Unambiguous	[R].SGYSSPGSPGTPGSR.[S]		3	AAAAAA; A0A0A0MQC7; B1AQW2	AAAAAA; A0A0A0MQC7; B1AQW2	0	2	0.4412	0	1	1	697.322	1393.64	1393.63	1.48	0.00103	HCD (High Energy Collision Dissociation)	MS2	21.3372	67.47	28.0166	13000	LUM1_C11496_171223181947.raw	F5		3.4	3	3.369e-05	1.924e-05		1.26651e+06	28.1
TRUE	High	Sequest HT (A2)	Unambiguous	[R].SGYSSPGSPGTPGSR.[S]		3	AAAAAA; A0A0A0MQC7; B1AQW2	AAAAAA; A0A0A0MQC7; B1AQW2	0	2	0.4704	0	1	1	697.322	1393.64	1393.63	1.41	0.00098	HCD (High Energy Collision Dissociation)	MS2	25.2279	85.465	28.5265	13359	LUM1_C11496_171223181947.raw	F5		3.72	3	3.369e-05	5.654e-05		667110	28.58
TRUE	High	Sequest HT (A2)	Unambiguous	[R].SGYSSPGSPGTPGSR.[S]		3	AAAAAA; A0A0A0MQC7; B1AQW2	AAAAAA; A0A0A0MQC7; B1AQW2	0	2	0.4971	0	1	1	697.321	1393.63	1393.63	0.29	0.0002	HCD (High Energy Collision Dissociation)	MS2	1.54202	6.265	28.9388	13687	LUM1_C11496_171223181947.raw	F5		3.4	3	3.369e-05	1.543e-07		13706143	28.85
TRUE	High	Sequest HT (A2)	Unambiguous	[R].KDQGGYTmHQDQEGDTDAGLK.[E]	M8(Oxidation)	1	AAAAAA	AAAAAA	1	3	0.3055	0	1	1	770.67	2310	2309.99	0.62	0.00048	HCD (High Energy Collision Dissociation)	MS2	8.58403	61.433	25.1138	11105	LUM1_C11496_171223181947.raw	F5		5.27	1	3.369e-05	1.139e-05		838379	24.98
TRUE	High	Sequest HT (A2)	Unambiguous	[K].STPTAEAEEAGIGDTPSLEDEAAGHVTQAR.[M]		1	AAAAAA	AAAAAA	0	3	0.3822	0	1	1	1004.13	3010.39	3010.39	0.59	0.00059	HCD (High Energy Collision Dissociation)	MS2	66.625	33.761	59.078	40718	LUM1_C11497_171223210438.raw	F4		6.07	1	3.369e-05	8.208e-10		220321824	59.35
TRUE	High	Sequest HT (A2)	Unambiguous	[R].SGYSSPGsPGTPGSR.[S]	S8(Phospho)	3	AAAAAA; A0A0A0MQC7; B1AQW2	AAAAAA; A0A0A0MQC7; B1AQW2	0	2	0.0414	0	1	1	737.304	1473.6	1473.6	0.21	0.00015	HCD (High Energy Collision Dissociation)	MS2	30.5261	7.425	34.3749	17851	LUM1_C11496_171223181947.raw	F5		2.9	3	3.369e-05	7.097e-06	S8(Phospho): 33.33; T11(Phospho): 33.33; S14(Phospho): 33.33	8.21096e+06	34.38
TRUE	High	Sequest HT (A2)	Unambiguous	[R].HLSNVSSTGSIDmVDSPQLATLADEVSASLAK.[Q]	M13(Oxidation)	3	AAAAAA; A0A0A0MQC7; B1AQW2	AAAAAA; A0A0A0MQC7; B1AQW2	0	3	0.2112	0	1	1	1087.21	3259.6	3259.6	1.4	0.00153	HCD (High Energy Collision Dissociation)	MS2	46.697	27.088	92.681	73871	LUM1_C11497_171223210438.raw	F4		6.58	3	3.369e-05	3.46e-08		5361921	92.94
TRUE	High	Sequest HT (A2)	Unambiguous	[R].QEFEVMEDHAGTYGLGDR.[K]		1	AAAAAA	AAAAAA	0	2	0.0508	0	1	1	1027.45	2053.89	2053.89	-1.18	-0.00122	HCD (High Energy Collision Dissociation)	MS2	0	99.384	59.3883	41022	LUM1_C11497_171223210438.raw	F4		3.54	1	3.369e-05	9.685e-07		132952	59.38
TRUE	High	Sequest HT (A2)	Unambiguous	[K].HVSGGGSVQIVYKPVDLSK.[V]		1	AAAAAA	AAAAAA	0	3	0.2091	0	1	1	657.361	1970.07	1970.07	-1.64	-0.00108	HCD (High Energy Collision Dissociation)	MS2	40.9588	31.15	59.4912	41120	LUM1_C11497_171223210438.raw	F4		4.4	1	3.369e-05	5.188e-06		29838564	58.97
TRUE	High	Sequest HT (A2)	Unambiguous	[K].STPTAEAEEAGIGDTPSLEDEAAGHVTQAR.[M]		1	AAAAAA	AAAAAA	0	3	0.3965	0	1	1	1004.13	3010.39	3010.39	0.72	0.00072	HCD (High Energy Collision Dissociation)	MS2	0.314334	0.636	59.5074	41134	LUM1_C11497_171223210438.raw	F4		5.65	1	3.369e-05	1.248e-08		220321824	59.35
TRUE	High	Sequest HT (A2)	Unambiguous	[K].HVSGGGSVQIVYKPVDLSK.[V]		1	AAAAAA	AAAAAA	0	2	0.4647	0	1	1	985.539	1970.07	1970.07	-0.17	-0.00017	HCD (High Energy Collision Dissociation)	MS2	62.9232	100	47.9342	28284	LUM1_C11496_171223181947.raw	F5		4.39	1	3.369e-05	1.391e-09		1.16939e+06	48.07
TRUE	High	Sequest HT (A2)	Unambiguous	[R].LQTAPVPmPDLK.[N]	M8(Oxidation)	3	AAAAAA; A0A0A0MQC7; B1AQW2	AAAAAA; A0A0A0MQC7; B1AQW2	0	2	0.0692	0	1	1	663.36	1325.71	1325.71	0.27	0.00018	HCD (High Energy Collision Dissociation)	MS2	44.0889	8.253	59.8137	41413	LUM1_C11497_171223210438.raw	F4		2.89	3	3.369e-05	3.771e-05		3.461e+06	59.43
TRUE	High	Sequest HT (A2)	Unambiguous	[K].STPTAEAEEAGIGDTPSLEDEAAGHVTQAR.[M]		1	AAAAAA	AAAAAA	0	3	0.5461	0	1	1	1004.13	3010.39	3010.39	0.12	0.00012	HCD (High Energy Collision Dissociation)	MS2	1.84133	32.825	59.946	41540	LUM1_C11497_171223210438.raw	F4		7.49	1	3.369e-05	1.209e-10		220321824	59.35
TRUE	High	Sequest HT (A2)	Unambiguous	[K].STPTAEAEEAGIGDTPSLEDEAAGHVTQAR.[M]		1	AAAAAA	AAAAAA	0	3	0.3535	0	1	1	1004.14	3010.39	3010.39	1.1	0.0011	HCD (High Energy Collision Dissociation)	MS2	36.1023	28.075	60.3929	41952	LUM1_C11497_171223210438.raw	F4		5.94	1	3.369e-05	1.181e-09		220321824	59.35
TRUE	High	Sequest HT (A2)	Unambiguous	[K].HVSGGGSVQIVYKPVDLSK.[V]		1	AAAAAA	AAAAAA	0	3	0.5293	0	1	1	657.361	1970.07	1970.07	-0.37	-0.00024	HCD (High Energy Collision Dissociation)	MS2	39.5404	19.615	47.9113	28262	LUM1_C11496_171223181947.raw	F5		4.27	1	3.369e-05	8.96e-06		25635916	48.08
TRUE	High	Sequest HT (A2)	Unambiguous	[K].ESPLQTPTEDGSEEPGSETSDAK.[S]		1	AAAAAA	AAAAAA	0	2	0.5165	0	1	1	1196.02	2391.03	2391.03	0.42	0.00051	HCD (High Energy Collision Dissociation)	MS2	23.9718	100	46.8492	27438	LUM1_C11496_171223181947.raw	F5		4.24	1	3.369e-05	5.35e-08		320466	47.14
TRUE	High	Sequest HT (A2)	Unambiguous	[K].STPTAEAEEAGIGDTPSLEDEAAGHVTQAR.[M]		1	AAAAAA	AAAAAA	0	3	0.3982	0	1	1	1004.13	3010.39	3010.39	1.05	0.00105	HCD (High Energy Collision Dissociation)	MS2	7.96485	34.572	60.8704	42404	LUM1_C11497_171223210438.raw	F4		6.83	1	3.369e-05	1.181e-08		207078	60.92
TRUE	High	Sequest HT (A2)	Unambiguous	[K].STPTAEAEEAGIGDTPSLEDEAAGHVTQAR.[M]		1	AAAAAA	AAAAAA	0	3	0.1375	0	1	1	1004.13	3010.38	3010.39	-1.14	-0.00114	HCD (High Energy Collision Dissociation)	MS2	19.6734	31.326	60.9856	42517	LUM1_C11497_171223210438.raw	F4		4.51	1	3.369e-05	1.104e-07		207078	60.92
TRUE	High	Sequest HT (A2)	Unambiguous	[R].HLSNVSSTGSIDmVDSPQLATLADEVSASLAK.[Q]	M13(Oxidation)	3	AAAAAA; A0A0A0MQC7; B1AQW2	AAAAAA; A0A0A0MQC7; B1AQW2	0	3	0.0681	0	1	1	1087.2	3259.6	3259.6	-0.65	-0.00071	HCD (High Energy Collision Dissociation)	MS2	84.9789	14.848	93.8574	75025	LUM1_C11497_171223210438.raw	F4		6.02	3	3.369e-05	8.581e-09		933732	94.09
TRUE	High	Sequest HT (A2)	Unambiguous	[K].STPTAEAEEAGIGDTPSLEDEAAGHVTQAR.[M]		1	AAAAAA	AAAAAA	0	3	0.1731	0	1	1	1004.13	3010.39	3010.39	0.58	0.00058	HCD (High Energy Collision Dissociation)	MS2	41.8074	42.982	61.7755	43291	LUM1_C11497_171223210438.raw	F4		5.2	1	3.369e-05	1.221e-06		188086	61.8
TRUE	High	Sequest HT (A2)	Unambiguous	[K].ESPLQTPTEDGSEEPGSETSDAK.[S]		1	AAAAAA	AAAAAA	0	3	0.3592	0	1	1	797.682	2391.03	2391.03	0.26	0.0002	HCD (High Energy Collision Dissociation)	MS2	2.99642	22.915	46.3093	26941	LUM1_C11496_171223181947.raw	F5		4.9	1	3.369e-05	4.438e-08		20823388	46.03
TRUE	High	Sequest HT (A2)	Unambiguous	[K].sTPTAEAEEAGIGDTPSLEDEAAGHVTQAR.[M]	S1(Phospho)	1	AAAAAA	AAAAAA	0	3	0.0166	0	1	1	1030.79	3090.36	3090.35	1.17	0.0012	HCD (High Energy Collision Dissociation)	MS2	13.1762	33.13	66.7958	47735	LUM1_C11497_171223210438.raw	F4		5.43	1	3.369e-05	1.175e-07	T4(Phospho): 72.78	2.02467e+06	66.92
TRUE	High	Sequest HT (A2)	Unambiguous	[K].HVSGGGSVQIVYKPVDLSK.[V]		1	AAAAAA	AAAAAA	0	3	0.2827	0	1	1	657.362	1970.07	1970.07	0.24	0.00015	HCD (High Energy Collision Dissociation)	MS2	60.4618	16.525	67.1711	48118	LUM1_C11497_171223210438.raw	F4		4.28	1	3.369e-05	3.262e-05
TRUE	High	Sequest HT (A2)	Unambiguous	[K].HVSGGGSVQIVYKPVDLSK.[V]		1	AAAAAA	AAAAAA	0	3	0.1311	0	1	1	657.363	1970.07	1970.07	1.34	0.00088	HCD (High Energy Collision Dissociation)	MS2	78.6609	32.326	68.4426	49384	LUM1_C11497_171223210438.raw	F4		3.05	1	3.369e-05	1.867e-05
TRUE	High	Sequest HT (A2)	Unambiguous	[K].ESPLQTPTEDGSEEPGSETSDAK.[S]		1	AAAAAA	AAAAAA	0	2	0.455	0	1	1	1196.02	2391.03	2391.03	0.41	0.00049	HCD (High Energy Collision Dissociation)	MS2	0	15.55	45.8784	26565	LUM1_C11496_171223181947.raw	F5		4.11	1	3.369e-05	9.795e-09		14376975	46.01
TRUE	High	Sequest HT (A2)	Unambiguous	[K].ESPLQTPTEDGSEEPGSETSDAK.[S]		1	AAAAAA	AAAAAA	0	2	0.4713	0	1	1	1196.02	2391.03	2391.03	-0.83	-0.00099	HCD (High Energy Collision Dissociation)	MS2	0	100	45.481	26271	LUM1_C11496_171223181947.raw	F5		4.18	1	3.369e-05	6.53e-09		14376975	46.01
TRUE	High	Sequest HT (A2)	Unambiguous	[K].HVSGGGSVQIVYKPVDLSK.[V]		1	AAAAAA	AAAAAA	0	3	0.0667	0	1	1	657.362	1970.07	1970.07	1.21	0.0008	HCD (High Energy Collision Dissociation)	MS2	66.2883	19.135	71.0092	51850	LUM1_C11497_171223210438.raw	F4		4.35	1	3.369e-05	5.98e-05		540856	70.91
TRUE	High	Sequest HT (A2)	Unambiguous	[K].HVSGGGSVQIVYKPVDLSK.[V]		1	AAAAAA	AAAAAA	0	3	0.071	0	1	1	657.361	1970.07	1970.07	-1.39	-0.00091	HCD (High Energy Collision Dissociation)	MS2	10.6529	28.945	71.1189	51968	LUM1_C11497_171223210438.raw	F4		4.51	1	3.369e-05	2.966e-06		381803	71.19
TRUE	High	Sequest HT (A2)	Unambiguous	[K].HVSGGGSVQIVYKPVDLSK.[V]		1	AAAAAA	AAAAAA	0	3	0.1629	0	1	1	657.36	1970.06	1970.07	-2.9	-0.00191	HCD (High Energy Collision Dissociation)	MS2	50.354	33.13	83.8081	64914	LUM1_C11497_171223210438.raw	F4		3.5	1	3.369e-05	1.325e-05		331057	83.55
TRUE	High	Sequest HT (A2)	Unambiguous	[K].DQGGYTMHQDQEGDTDAGLK.[E]		1	AAAAAA	AAAAAA	0	3	0.1944	0	1	1	722.64	2165.91	2165.9	0.85	0.00061	HCD (High Energy Collision Dissociation)	MS2	38.6034	33.13	37.0226	19891	LUM1_C11496_171223181947.raw	F5		3.96	1	3.369e-05	3.896e-05		14607162	36.68
TRUE	High	Sequest HT (A2)	Unambiguous	[K].DQGGYTMHQDQEGDTDAGLK.[E]		1	AAAAAA	AAAAAA	0	3	0.2427	0	1	1	722.639	2165.9	2165.9	-0.24	-0.00017	HCD (High Energy Collision Dissociation)	MS2	67.427	15.416	36.5568	19598	LUM1_C11496_171223181947.raw	F5		4.12	1	3.369e-05	4.41e-09		14607162	36.68
TRUE	High	Sequest HT (A2)	Unambiguous	[K].STPTAEAEEAGIGDTPsLEDEAAGHVTQAR.[M]	S17(Phospho)	1	AAAAAA	AAAAAA	0	3	0.1689	0	1	1	1030.79	3090.35	3090.35	0.31	0.00032	HCD (High Energy Collision Dissociation)	MS2	49.8386	4.4	63.5893	45025	LUM1_C11497_171223210438.raw	F4		5.33	1	3.369e-05	3.391e-05	S17(Phospho): 99.99	5.85834e+06	63.53
TRUE	High	Sequest HT (A2)	Unambiguous	[R].KDQGGYTMHQDQEGDTDAGLK.[E]		1	AAAAAA	AAAAAA	1	3	0.3898	0	1	1	765.338	2294	2294	0.22	0.00017	HCD (High Energy Collision Dissociation)	MS2	72.0179	64.524	30.2416	16211	LUM1_C11497_171223210438.raw	F4		5.08	1	3.369e-05	3.844e-05		161104	30.16
TRUE	High	Sequest HT (A2)	Unambiguous	[K].STPTAEAEEAGIGDTPSLEDEAAGHVTQAR.[M]		1	AAAAAA	AAAAAA	0	3	0.0756	0	1	1	1004.13	3010.39	3010.39	0.58	0.00058	HCD (High Energy Collision Dissociation)	MS2	0	39.438	56.1447	35405	LUM1_C11496_171223181947.raw	F5		4.1	1	3.369e-05	5.532e-07		123048	56.13
TRUE	High	Sequest HT (A2)	Unambiguous	[R].SGYSSPGSPGTPGSR.[S]		3	AAAAAA; A0A0A0MQC7; B1AQW2	AAAAAA; A0A0A0MQC7; B1AQW2	0	2	0.2816	0	1	1	697.322	1393.64	1393.63	1.35	0.00094	HCD (High Energy Collision Dissociation)	MS2	34.635	76.089	29.5954	15717	LUM1_C11497_171223210438.raw	F4		3.09	3	3.369e-05	1.302e-06		175069	29.69
TRUE	High	Sequest HT (A2)	Unambiguous	[K].IGSTENLKHQPGGGK.[V]		3	AAAAAA; A0A0A0MQC7; B1AQW2	AAAAAA; A0A0A0MQC7; B1AQW2	1	2	0.2529	0	1	1	761.903	1522.8	1522.8	0.6	0.00046	HCD (High Energy Collision Dissociation)	MS2	80.0038	100	20.387	9331	LUM1_C11501.raw	F6		3.44	3	3.369e-05	1.04e-07		101264	20.4
TRUE	High	Sequest HT (A2)	Unambiguous	[R].LQTAPVPmPDLK.[N]	M8(Oxidation)	3	AAAAAA; A0A0A0MQC7; B1AQW2	AAAAAA; A0A0A0MQC7; B1AQW2	0	2	0.1452	0	1	1	663.361	1325.71	1325.71	0.77	0.00051	HCD (High Energy Collision Dissociation)	MS2	49.3565	33.13	67.9191	47961	LUM1_C11498_171223234925.raw	F3		3.03	3	3.369e-05	5.408e-05		1.54019e+06	68.19
TRUE	High	Sequest HT (A2)	Unambiguous	[R].LQTAPVPmPDLK.[N]	M8(Oxidation)	3	AAAAAA; A0A0A0MQC7; B1AQW2	AAAAAA; A0A0A0MQC7; B1AQW2	0	2	0.1536	0	1	1	663.36	1325.71	1325.71	-0.52	-0.00034	HCD (High Energy Collision Dissociation)	MS2	45.8785	27.708	68.3629	48399	LUM1_C11498_171223234925.raw	F3		2.93	3	3.369e-05	3.392e-05		1.54019e+06	68.19
TRUE	High	Sequest HT (A2)	Unambiguous	[K].HVSGGGSVQIVYKPVDLSK.[V]		1	AAAAAA	AAAAAA	0	3	0.3411	0	1	1	657.362	1970.07	1970.07	0.82	0.00054	HCD (High Energy Collision Dissociation)	MS2	39.0205	31.438	68.5459	48577	LUM1_C11498_171223234925.raw	F3		4.28	1	3.369e-05	4.473e-06
TRUE	High	Sequest HT (A2)	Unambiguous	[K].HVSGGGSVQIVYKPVDLSK.[V]		1	AAAAAA	AAAAAA	0	3	0.2	0	1	1	657.362	1970.07	1970.07	0.14	9e-05	HCD (High Energy Collision Dissociation)	MS2	49.4308	45.228	98.4099	74734	LUM1_C11496_171223181947.raw	F5		4.2	1	3.369e-05	1.647e-05		290484	98.37
TRUE	High	Sequest HT (A2)	Unambiguous	[K].StPTAEAEEAGIGDTPSLEDEAAGHVTQAR.[M]	T2(Phospho)	1	AAAAAA	AAAAAA	0	3	0.0044	0	1	1	1030.79	3090.35	3090.35	-0.89	-0.00091	HCD (High Energy Collision Dissociation)	MS2	66.7395	33.13	66.8873	44514	LUM1_C11496_171223181947.raw	F5		6.79	1	3.369e-05	9.804e-08	S1(Phospho): 49.11; T2(Phospho): 49.11	956465	66.85
TRUE	High	Sequest HT (A2)	Unambiguous	[K].HVSGGGSVQIVYKPVDLSK.[V]		1	AAAAAA	AAAAAA	0	3	0.3442	0	1	1	657.364	1970.08	1970.07	3.08	0.00202	HCD (High Energy Collision Dissociation)	MS2	7.22539	26.995	71.4936	51375	LUM1_C11498_171223234925.raw	F3		5.23	1	3.369e-05	2.962e-05		915016	71.8
TRUE	High	Sequest HT (A2)	Unambiguous	[K].HVSGGGSVQIVYKPVDLSK.[V]		1	AAAAAA	AAAAAA	0	3	0.3614	0	1	1	657.36	1970.06	1970.07	-2.96	-0.00194	HCD (High Energy Collision Dissociation)	MS2	46.538	33.13	71.9156	51783	LUM1_C11498_171223234925.raw	F3		5.59	1	3.369e-05	3.139e-05		915016	71.8
TRUE	High	Sequest HT (A2)	Unambiguous	[K].sTPTAEAEEAGIGDTPSLEDEAAGHVTQAR.[M]	S1(Phospho)	1	AAAAAA	AAAAAA	0	3	0.0017	0	1	1	1030.79	3090.35	3090.35	-1.72	-0.00177	HCD (High Energy Collision Dissociation)	MS2	0	18.69	66.8319	44464	LUM1_C11496_171223181947.raw	F5		5.92	1	3.369e-05	1.277e-07	S1(Phospho): 45.75; T2(Phospho): 45.75	956465	66.85
TRUE	High	Sequest HT (A2)	Unambiguous	[K].HVSGGGSVQIVYKPVDLSK.[V]		1	AAAAAA	AAAAAA	0	3	0.3432	0	1	1	657.36	1970.07	1970.07	-2.12	-0.00139	HCD (High Energy Collision Dissociation)	MS2	54.0289	27.7	73.4254	53283	LUM1_C11498_171223234925.raw	F3		4.4	1	3.369e-05	4.437e-05		1.1256e+06	73.98
TRUE	High	Sequest HT (A2)	Unambiguous	[K].HVSGGGSVQIVYKPVDLSK.[V]		1	AAAAAA	AAAAAA	0	3	0.4221	0	1	1	657.362	1970.07	1970.07	0.02	2e-05	HCD (High Energy Collision Dissociation)	MS2	29.8665	33.13	73.861	53652	LUM1_C11498_171223234925.raw	F3		3.98	1	3.369e-05	5.445e-06		1.1256e+06	73.98
TRUE	High	Sequest HT (A2)	Unambiguous	[K].HVSGGGSVQIVYKPVDLSK.[V]		1	AAAAAA	AAAAAA	0	3	0.2665	0	1	1	657.362	1970.07	1970.07	0.63	0.00042	HCD (High Energy Collision Dissociation)	MS2	37.8079	30.982	66.4668	46586	LUM1_C11498_171223234925.raw	F3		3.94	1	3.369e-05	2.497e-06		1.2872e+06	66.72
TRUE	High	Sequest HT (A2)	Unambiguous	[K].HVSGGGSVQIVYKPVDLSK.[V]		1	AAAAAA	AAAAAA	0	3	0.3565	0	1	1	657.361	1970.07	1970.07	-0.58	-0.00038	HCD (High Energy Collision Dissociation)	MS2	64.4734	17.177	76.8723	56638	LUM1_C11498_171223234925.raw	F3		3.45	1	3.369e-05	7.477e-07		830942	76.93
TRUE	High	Sequest HT (A2)	Unambiguous	[K].HVSGGGSVQIVYKPVDLSK.[V]		1	AAAAAA	AAAAAA	0	3	0.3948	0	1	1	657.362	1970.07	1970.07	0.69	0.00046	HCD (High Energy Collision Dissociation)	MS2	14.2226	31.045	77.8616	57606	LUM1_C11498_171223234925.raw	F3		5.37	1	3.369e-05	5.842e-06
TRUE	High	Sequest HT (A2)	Unambiguous	[K].HVSGGGSVQIVYKPVDLSK.[V]		1	AAAAAA	AAAAAA	0	3	0.2817	0	1	1	657.362	1970.07	1970.07	1.04	0.00068	HCD (High Energy Collision Dissociation)	MS2	39.4779	30.385	78.4997	58249	LUM1_C11498_171223234925.raw	F3		4.58	1	3.369e-05	5.471e-06
TRUE	High	Sequest HT (A2)	Unambiguous	[K].HVSGGGSVQIVYKPVDLSK.[V]		1	AAAAAA	AAAAAA	0	3	0.2072	0	1	1	657.362	1970.07	1970.07	0	0	HCD (High Energy Collision Dissociation)	MS2	74.8891	23.17	78.9116	58673	LUM1_C11498_171223234925.raw	F3		4.73	1	3.369e-05	5.224e-07
TRUE	High	Sequest HT (A2)	Unambiguous	[K].HVSGGGSVQIVYKPVDLSK.[V]		1	AAAAAA	AAAAAA	0	3	0.2493	0	1	1	657.362	1970.07	1970.07	1.04	0.00068	HCD (High Energy Collision Dissociation)	MS2	44.1312	38.662	80.2756	60093	LUM1_C11498_171223234925.raw	F3		3.57	1	3.369e-05	2.499e-05
TRUE	High	Sequest HT (A2)	Unambiguous	[K].HVSGGGSVQIVYKPVDLSK.[V]		1	AAAAAA	AAAAAA	0	3	0.294	0	1	1	657.361	1970.07	1970.07	-0.38	-0.00025	HCD (High Energy Collision Dissociation)	MS2	79.565	33.13	80.6973	60510	LUM1_C11498_171223234925.raw	F3		5	1	3.369e-05	7.115e-06		665981	81.43
TRUE	High	Sequest HT (A2)	Unambiguous	[K].HVSGGGSVQIVYKPVDLSK.[V]		1	AAAAAA	AAAAAA	0	3	0.2488	0	1	1	657.363	1970.07	1970.07	1.74	0.00114	HCD (High Energy Collision Dissociation)	MS2	49.7368	27.625	81.1188	60908	LUM1_C11498_171223234925.raw	F3		4.3	1	3.369e-05	2.464e-05		665981	81.43
TRUE	High	Sequest HT (A2)	Unambiguous	[K].HVSGGGSVQIVYKPVDLSK.[V]		1	AAAAAA	AAAAAA	0	3	0.3143	0	1	1	657.362	1970.07	1970.07	0.52	0.00034	HCD (High Energy Collision Dissociation)	MS2	10.7232	19.795	81.2524	61035	LUM1_C11498_171223234925.raw	F3		4.55	1	3.369e-05	2.813e-06		665981	81.43
TRUE	High	Sequest HT (A2)	Unambiguous	[K].HVSGGGSVQIVYKPVDLSK.[V]		1	AAAAAA	AAAAAA	0	4	0.297	0	1	1	493.273	1970.07	1970.07	-1	-0.00049	HCD (High Energy Collision Dissociation)	MS2	24.4183	100	82.2277	61953	LUM1_C11498_171223234925.raw	F3		3.3	1	3.369e-05	1.437e-05		247773	82.21
TRUE	High	Sequest HT (A2)	Unambiguous	[K].HVSGGGSVQIVYKPVDLSK.[V]		1	AAAAAA	AAAAAA	0	4	0.2538	0	1	1	493.272	1970.07	1970.07	-1.71	-0.00084	HCD (High Energy Collision Dissociation)	MS2	10.0062	100	82.6696	62369	LUM1_C11498_171223234925.raw	F3		3.31	1	3.369e-05	1.779e-05		160787	82.58
TRUE	High	Sequest HT (A2)	Unambiguous	[K].HVSGGGSVQIVYKPVDLSK.[V]		1	AAAAAA	AAAAAA	0	3	0.4091	0	1	1	657.362	1970.07	1970.07	-0.16	-0.0001	HCD (High Energy Collision Dissociation)	MS2	50.3395	33.13	83.3872	63065	LUM1_C11498_171223234925.raw	F3		3.96	1	3.369e-05	4.011e-07		1.37742e+06	82.67
TRUE	High	Sequest HT (A2)	Unambiguous	[K].HVSGGGSVQIVYKPVDLSK.[V]		1	AAAAAA	AAAAAA	0	3	0.3312	0	1	1	657.361	1970.07	1970.07	-1.21	-0.00079	HCD (High Energy Collision Dissociation)	MS2	17.0414	33.13	83.8572	63554	LUM1_C11498_171223234925.raw	F3		4.59	1	3.369e-05	5.38e-07
TRUE	High	Sequest HT (A2)	Unambiguous	[K].HVSGGGSVQIVYKPVDLSK.[V]		1	AAAAAA	AAAAAA	0	3	0.4161	0	1	1	657.361	1970.07	1970.07	-0.59	-0.00039	HCD (High Energy Collision Dissociation)	MS2	22.1298	10.187	77.4443	57200	LUM1_C11498_171223234925.raw	F3		4.35	1	3.369e-05	2.777e-05		830942	76.93
TRUE	High	Sequest HT (A2)	Unambiguous	[K].HVSGGGSVQIVYKPVDLSK.[V]		1	AAAAAA	AAAAAA	0	3	0.1605	0	1	1	657.361	1970.07	1970.07	-0.87	-0.00057	HCD (High Energy Collision Dissociation)	MS2	84.9003	27.535	84.6355	64331	LUM1_C11498_171223234925.raw	F3		3.24	1	3.369e-05	2.61e-06
TRUE	High	Sequest HT (A2)	Unambiguous	[R].LQTAPVPmPDLK.[N]	M8(Oxidation)	3	AAAAAA; A0A0A0MQC7; B1AQW2	AAAAAA; A0A0A0MQC7; B1AQW2	0	2	0.1409	0	1	1	663.36	1325.71	1325.71	-0.06	-4e-05	HCD (High Energy Collision Dissociation)	MS2	35.9232	21.344	66.2032	46413	LUM1_C11498_171223234925.raw	F3		2.91	3	3.369e-05	1.187e-05		963471	65.74
TRUE	High	Sequest HT (A2)	Unambiguous	[K].STPTAEAEEAGIGDTPsLEDEAAGHVTQAR.[M]	S17(Phospho)	1	AAAAAA	AAAAAA	0	3	0.1191	0	1	1	1030.79	3090.36	3090.35	1.28	0.00132	HCD (High Energy Collision Dissociation)	MS2	51.2879	33.13	63.9409	44579	LUM1_C11498_171223234925.raw	F3		4.7	1	3.369e-05	5.661e-05	S17(Phospho): 99.99	9843096	63.63
TRUE	High	Sequest HT (A2)	Unambiguous	[R].QEFEVMEDHAGTYGLGDR.[K]		1	AAAAAA	AAAAAA	0	2	0.5356	0	1	1	1027.45	2053.89	2053.89	-0.52	-0.00053	HCD (High Energy Collision Dissociation)	MS2	0	38.293	58.5909	39746	LUM1_C11498_171223234925.raw	F3		5.34	1	3.369e-05	2.764e-10		574829	58.66
TRUE	High	Sequest HT (A2)	Unambiguous	[K].TDHGAEIVYK.[S]		3	AAAAAA; A0A0A0MQC7; B1AQW2	AAAAAA; A0A0A0MQC7; B1AQW2	0	2	0.532	0	1	1	566.785	1132.56	1132.56	-0.77	-0.00044	HCD (High Energy Collision Dissociation)	MS2	14.365	4.963	27.9844	13609	LUM1_C11501.raw	F6		3.44	3	3.369e-05	1.476e-05		644950976	27.51
TRUE	High	Sequest HT (A2)	Unambiguous	[R].SGYSSPGSPGTPGSR.[S]		3	AAAAAA; A0A0A0MQC7; B1AQW2	AAAAAA; A0A0A0MQC7; B1AQW2	0	2	0.5	0	1	1	697.321	1393.64	1393.63	0.86	0.0006	HCD (High Energy Collision Dissociation)	MS2	4.62664	33.13	27.82	13490	LUM1_C11501.raw	F6		3.36	3	3.369e-05	2.586e-08		2.52591e+06	27.86
TRUE	High	Sequest HT (A2)	Unambiguous	[R].QEFEVMEDHAGTYGLGDR.[K]		1	AAAAAA	AAAAAA	0	2	0.4553	0	1	1	1027.45	2053.89	2053.89	0.3	0.00031	HCD (High Energy Collision Dissociation)	MS2	55.6643	49.679	59.1675	40170	LUM1_C11498_171223234925.raw	F3		5.03	1	3.369e-05	5.838e-07		211635	59.49
TRUE	High	Sequest HT (A2)	Unambiguous	[K].SPVVSGDTSPR.[H]		3	AAAAAA; A0A0A0MQC7; B1AQW2	AAAAAA; A0A0A0MQC7; B1AQW2	0	2	0.524	0	1	1	551.281	1101.55	1101.55	1.04	0.00057	HCD (High Energy Collision Dissociation)	MS2	3.80999	5.431	27.103	12983	LUM1_C11501.raw	F6		3.34	3	3.369e-05	2.814e-05		485704672	27.24
TRUE	High	Sequest HT (A2)	Unambiguous	[K].HVSGGGSVQIVYKPVDLSK.[V]		1	AAAAAA	AAAAAA	0	3	0.4258	0	1	1	657.361	1970.07	1970.07	-0.95	-0.00062	HCD (High Energy Collision Dissociation)	MS2	20.5604	8.498	59.2427	40245	LUM1_C11498_171223234925.raw	F3		5.19	1	3.369e-05	3.923e-06		6775748	58.95
TRUE	High	Sequest HT (A2)	Unambiguous	[K].STPTAEAEEAGIGDTPSLEDEAAGHVTQAR.[M]		1	AAAAAA	AAAAAA	0	3	0.5986	0	1	1	1004.14	3010.39	3010.39	1.43	0.00144	HCD (High Energy Collision Dissociation)	MS2	0.142603	0.227	59.6029	40591	LUM1_C11498_171223234925.raw	F3		7.2	1	3.369e-05	8.471e-10		476011328	59.45
TRUE	High	Sequest HT (A2)	Unambiguous	[K].cGSLGNIHHKPGGGQVEVK.[S]	C1(Carbamidomethyl)	3	AAAAAA; A0A0A0MQC7; B1AQW2	AAAAAA; A0A0A0MQC7; B1AQW2	0	3	0.3229	0	1	1	658.671	1974	1974	0.42	0.00028	HCD (High Energy Collision Dissociation)	MS2	11.0432	7.211	26.2183	12438	LUM1_C11501.raw	F6		4.46	3	3.369e-05	1.348e-05		164104896	25.77
TRUE	High	Sequest HT (A2)	Unambiguous	[K].HVSGGGSVQIVYKPVDLSK.[V]		1	AAAAAA	AAAAAA	0	3	0.4418	0	1	1	657.362	1970.07	1970.07	0.25	0.00017	HCD (High Energy Collision Dissociation)	MS2	21.6218	10.983	59.6735	40656	LUM1_C11498_171223234925.raw	F3		5.07	1	3.369e-05	4.437e-06		6775748	58.95
TRUE	High	Sequest HT (A2)	Unambiguous	[K].STPTAEAEEAGIGDTPSLEDEAAGHVTQAR.[M]		1	AAAAAA	AAAAAA	0	3	0.5022	0	1	1	1004.13	3010.39	3010.39	0.33	0.00033	HCD (High Energy Collision Dissociation)	MS2	1.32889	6.845	60.0308	40984	LUM1_C11498_171223234925.raw	F3		6.73	1	3.369e-05	1.435e-09		476011328	59.45
TRUE	High	Sequest HT (A2)	Unambiguous	[R].QEFEVMEDHAGTYGLGDR.[K]		1	AAAAAA	AAAAAA	0	2	0.2816	0	1	1	1027.44	2053.88	2053.89	-5.89	-0.00605	HCD (High Energy Collision Dissociation)	MS2	69.759	77.45	60.2701	41199	LUM1_C11498_171223234925.raw	F3		4.19	1	3.369e-05	1.548e-05		86877.5	60.31
TRUE	High	Sequest HT (A2)	Unambiguous	[K].TPPSSGEPPK.[S]		1	AAAAAA	AAAAAA	0	2	0.6744	0	1	1	498.754	996.501	996.5	0.99	0.00049	HCD (High Energy Collision Dissociation)	MS2	0.395714	1.275	20.5663	9439	LUM1_C11501.raw	F6		2.58	1	3.369e-05	2.277e-05		80485368	20.43
TRUE	High	Sequest HT (A2)	Unambiguous	[R].KDQGGYTmHQDQEGDTDAGLK.[E]	M8(Oxidation)	1	AAAAAA	AAAAAA	1	3	0.4301	0	1	1	770.67	2310	2309.99	1.04	0.0008	HCD (High Energy Collision Dissociation)	MS2	6.17799	37.588	24.9774	11710	LUM1_C11501.raw	F6		5.44	1	3.369e-05	3.471e-07		4022374	24.36
TRUE	High	Sequest HT (A2)	Unambiguous	[K].STPTAEAEEAGIGDTPSLEDEAAGHVTQAR.[M]		1	AAAAAA	AAAAAA	0	3	0.4252	0	1	1	1004.13	3010.38	3010.39	-1.02	-0.00103	HCD (High Energy Collision Dissociation)	MS2	23.8399	28.496	60.8993	41757	LUM1_C11498_171223234925.raw	F3		6.42	1	3.369e-05	1.299e-08		913533	60.49
TRUE	High	Sequest HT (A2)	Unambiguous	[R].KDQGGYTmHQDQEGDTDAGLK.[E]	M8(Oxidation)	1	AAAAAA	AAAAAA	1	2	0.4545	0	1	1	1155.5	2309.99	2309.99	-1.87	-0.00216	HCD (High Energy Collision Dissociation)	MS2	15.8547	100	24.2796	11347	LUM1_C11501.raw	F6		4.4	1	3.369e-05	3.603e-06		531295	24.36
TRUE	High	Sequest HT (A2)	Unambiguous	[K].DQGGYTMHQDQEGDTDAGLKESPLQtPtEDGSEEPGSETSDAK.[S]	T26(Phospho); T28(Phospho)	1	AAAAAA	AAAAAA	1	4	0.0774	0	1	1	1175.22	4697.85	4697.85	0.45	0.00052	HCD (High Energy Collision Dissociation)	MS2	14.6749	76.532	61.3009	42113	LUM1_C11498_171223234925.raw	F3		5.04	1	3.369e-05	2.529e-05	T15(Phospho): 71.26; T28(Phospho): 82.13	452768	61.29
TRUE	High	Sequest HT (A2)	Unambiguous	[K].STPTAEAEEAGIGDTPSLEDEAAGHVTQAR.[M]		1	AAAAAA	AAAAAA	0	3	0.3418	0	1	1	1004.13	3010.38	3010.39	-1.58	-0.00158	HCD (High Energy Collision Dissociation)	MS2	63.1428	38.659	61.3401	42153	LUM1_C11498_171223234925.raw	F3		6.29	1	3.369e-05	1.911e-08		488866	61.36
TRUE	High	Sequest HT (A2)	Unambiguous	[R].QEFEVMEDHAGTYGLGDR.[K]		1	AAAAAA	AAAAAA	0	2	0.1395	0	1	1	1027.45	2053.89	2053.89	-0.45	-0.00047	HCD (High Energy Collision Dissociation)	MS2	18.7183	73.831	61.9794	42765	LUM1_C11498_171223234925.raw	F3		3.8	1	3.369e-05	5.119e-06		133222	62
TRUE	High	Sequest HT (A2)	Unambiguous	[K].STPTAEAEEAGIGDTPSLEDEAAGHVTQAR.[M]		1	AAAAAA	AAAAAA	0	3	0.2644	0	1	1	1004.13	3010.39	3010.39	-0.55	-0.00056	HCD (High Energy Collision Dissociation)	MS2	69.96	36.048	62.0119	42794	LUM1_C11498_171223234925.raw	F3		5.37	1	3.369e-05	2.011e-08		263976	61.99
TRUE	High	Sequest HT (A2)	Unambiguous	[K].TDHGAEIVYK.[S]		3	AAAAAA; A0A0A0MQC7; B1AQW2	AAAAAA; A0A0A0MQC7; B1AQW2	0	2	0.3449	0	1	1	566.784	1132.56	1132.56	-2.11	-0.00119	HCD (High Energy Collision Dissociation)	MS2	0	24.053	22.8635	10694	LUM1_C11501.raw	F6		2.87	3	3.369e-05	2.197e-05		509568	22.83
TRUE	High	Sequest HT (A2)	Unambiguous	[K].STPTAEAEEAGIGDTPSLEDEAAGHVTQAR.[M]		1	AAAAAA	AAAAAA	0	3	0.2305	0	1	1	1004.14	3010.4	3010.39	2.72	0.00273	HCD (High Energy Collision Dissociation)	MS2	76.7885	43.382	62.754	43494	LUM1_C11498_171223234925.raw	F3		6.03	1	3.369e-05	3.978e-07		253371	62.43
TRUE	High	Sequest HT (A2)	Unambiguous	[K].HVSGGGSVQIVYKPVDLSK.[V]		1	AAAAAA	AAAAAA	0	4	0.15	0	1	1	493.273	1970.07	1970.07	0.66	0.00032	HCD (High Energy Collision Dissociation)	MS2	76.2164	36.19	63.0643	43788	LUM1_C11498_171223234925.raw	F3		3	1	3.369e-05	2.288e-05		2883603	63.66
TRUE	High	Sequest HT (A2)	Unambiguous	[K].STPTAEAEEAGIGDTPsLEDEAAGHVTQAR.[M]	S17(Phospho)	1	AAAAAA	AAAAAA	0	3	0.1071	0	1	1	1030.79	3090.36	3090.35	0.7	0.00072	HCD (High Energy Collision Dissociation)	MS2	15.7989	28.3	63.4805	44171	LUM1_C11498_171223234925.raw	F3		5.79	1	3.369e-05	2.425e-07	S17(Phospho): 100	9843096	63.63
TRUE	High	Sequest HT (A2)	Unambiguous	[K].HVSGGGSVQIVYKPVDLSK.[V]		1	AAAAAA	AAAAAA	0	3	0.182	0	1	1	657.362	1970.07	1970.07	0.19	0.00013	HCD (High Energy Collision Dissociation)	MS2	78.2162	17.507	63.738	44400	LUM1_C11498_171223234925.raw	F3		4.12	1	3.369e-05	1.204e-05		1089096	63.37
TRUE	High	Sequest HT (A2)	Unambiguous	[K].STPTAEAEEAGIGDTPSLEDEAAGHVTQAR.[M]		1	AAAAAA	AAAAAA	0	3	0.5109	0	1	1	1004.13	3010.39	3010.39	0.93	0.00093	HCD (High Energy Collision Dissociation)	MS2	8.10242	33.13	60.457	41364	LUM1_C11498_171223234925.raw	F3		6.87	1	3.369e-05	4.406e-10		476011328	59.45
TRUE	High	Sequest HT (A2)	Unambiguous	[K].HVSGGGSVQIVYKPVDLSK.[V]		1	AAAAAA	AAAAAA	0	4	0.2827	0	1	1	493.273	1970.07	1970.07	-0.88	-0.00044	HCD (High Energy Collision Dissociation)	MS2	46.3676	76.387	84.8121	64512	LUM1_C11498_171223234925.raw	F3		3.29	1	3.369e-05	4.339e-05		177432	84.71
TRUE	High	Sequest HT (A2)	Unambiguous	[K].HVSGGGSVQIVYKPVDLSK.[V]		1	AAAAAA	AAAAAA	0	3	0.1268	0	1	1	657.36	1970.07	1970.07	-2.68	-0.00176	HCD (High Energy Collision Dissociation)	MS2	48.9205	19.945	85.8688	65555	LUM1_C11498_171223234925.raw	F3		4.81	1	3.369e-05	2.567e-05		589516	85.88
TRUE	High	Sequest HT (A2)	Unambiguous	[K].STPTAEAEEAGIGDTPsLEDEAAGHVTQAR.[M]	S17(Phospho)	1	AAAAAA	AAAAAA	0	3	0.1164	0	1	1	1030.79	3090.36	3090.35	1.78	0.00183	HCD (High Energy Collision Dissociation)	MS2	78.9638	13.232	63.6018	42037	LUM1_C11496_171223181947.raw	F5		5.84	1	3.369e-05	9.712e-07	S17(Phospho): 99.99	2.27519e+06	63.49
TRUE	High	Sequest HT (A2)	Unambiguous	[K].HVSGGGSVQIVYKPVDLSK.[V]		1	AAAAAA	AAAAAA	0	3	0.4167	0	1	1	657.361	1970.07	1970.07	-1.13	-0.00074	HCD (High Energy Collision Dissociation)	MS2	10.4478	33.13	99.6266	79044	LUM1_C11498_171223234925.raw	F3		5.64	1	3.369e-05	1.155e-06		1.06907e+06	99.46
TRUE	High	Sequest HT (A2)	Unambiguous	[R].HLSNVSSTGSIDMVDSPQLATLADEVSASLAK.[Q]		3	AAAAAA; A0A0A0MQC7; B1AQW2	AAAAAA; A0A0A0MQC7; B1AQW2	0	3	0.533	0	1	1	1081.87	3243.61	3243.6	0.51	0.00055	HCD (High Energy Collision Dissociation)	MS2	7.11536	0.817	100.071	79454	LUM1_C11498_171223234925.raw	F3		7.13	3	3.369e-05	2.224e-10		57080508	99.89
TRUE	High	Sequest HT (A2)	Unambiguous	[K].HVSGGGSVQIVYKPVDLSK.[V]		1	AAAAAA	AAAAAA	0	3	0.3615	0	1	1	657.363	1970.07	1970.07	1.37	0.0009	HCD (High Energy Collision Dissociation)	MS2	0	32.125	100.074	79459	LUM1_C11498_171223234925.raw	F3		5.09	1	3.369e-05	2.929e-05		832069	100.18
TRUE	High	Sequest HT (A2)	Unambiguous	[R].HLSNVSSTGSIDMVDSPQLATLADEVSASLAK.[Q]		3	AAAAAA; A0A0A0MQC7; B1AQW2	AAAAAA; A0A0A0MQC7; B1AQW2	0	4	0.4342	0	1	1	811.657	3243.61	3243.6	0.47	0.00038	HCD (High Energy Collision Dissociation)	MS2	23.9521	14.103	100.584	79946	LUM1_C11498_171223234925.raw	F3		5.85	3	3.369e-05	1.003e-09		1.61058e+06	100.58
TRUE	High	Sequest HT (A2)	Unambiguous	[K].HVSGGGSVQIVYKPVDLSK.[V]		1	AAAAAA	AAAAAA	0	3	0.4562	0	1	1	657.362	1970.07	1970.07	-0.09	-6e-05	HCD (High Energy Collision Dissociation)	MS2	29.177	100	101.5	80672	LUM1_C11498_171223234925.raw	F3		4.8	1	3.369e-05	1.706e-07		240868	101.07
TRUE	High	Sequest HT (A2)	Unambiguous	[K].HVSGGGSVQIVYKPVDLSK.[V]		1	AAAAAA	AAAAAA	0	3	0.4416	0	1	1	657.362	1970.07	1970.07	0.97	0.00064	HCD (High Energy Collision Dissociation)	MS2	71.1033	100	104.525	82223	LUM1_C11498_171223234925.raw	F3		3.85	1	3.369e-05	3.839e-06		53874.1	104.76
TRUE	High	Sequest HT (A2)	Unambiguous	[K].HVSGGGSVQIVYKPVDLSK.[V]		1	AAAAAA	AAAAAA	0	3	0.4106	0	1	1	657.361	1970.07	1970.07	-0.44	-0.00029	HCD (High Energy Collision Dissociation)	MS2	25.1308	100	104.763	82340	LUM1_C11498_171223234925.raw	F3		3.97	1	3.369e-05	2.3e-06		53874.1	104.76
TRUE	High	Sequest HT (A2)	Unambiguous	[K].STPTAEAEEAGIGDTPSLEDEAAGHVTQAR.[M]		1	AAAAAA	AAAAAA	0	2	0.5167	0	1	1	1505.7	3010.39	3010.39	-0.58	-0.00088	HCD (High Energy Collision Dissociation)	MS2	0	32.245	59.3171	38158	LUM1_C11496_171223181947.raw	F5		5.69	1	3.369e-05	1.701e-10		1.32026e+06	59.3
TRUE	High	Sequest HT (A2)	Unambiguous	[K].STPTAEAEEAGIGDTPSLEDEAAGHVTQAR.[M]		1	AAAAAA	AAAAAA	0	3	0.4699	0	1	1	1004.13	3010.38	3010.39	-1.36	-0.00136	HCD (High Energy Collision Dissociation)	MS2	9.72028	30.024	59.1195	37969	LUM1_C11496_171223181947.raw	F5		7.15	1	3.369e-05	1.838e-09		112183336	59.3
TRUE	High	Sequest HT (A2)	Unambiguous	[K].TPPSSGEPPK.[S]		1	AAAAAA	AAAAAA	0	2	0.569	0	1	1	498.754	996.5	996.5	0.29	0.00015	HCD (High Energy Collision Dissociation)	MS2	4.71682	6.406	20.6264	9652	LUM1_C11497_171223210438.raw	F4		2.39	1	3.369e-05	5.968e-05		16287172	20.5
TRUE	High	Sequest HT (A2)	Unambiguous	[R].QEFEVMEDHAGTYGLGDR.[K]		1	AAAAAA	AAAAAA	0	3	0.2563	0	1	1	685.302	2053.89	2053.89	0.3	0.00021	HCD (High Energy Collision Dissociation)	MS2	33.0755	27.19	58.1732	37266	LUM1_C11496_171223181947.raw	F5		3.94	1	3.369e-05	1.021e-06		66528892	57.87
TRUE	High	Sequest HT (A2)	Unambiguous	[R].QEFEVMEDHAGTYGLGDR.[K]		1	AAAAAA	AAAAAA	0	3	0.0283	0	1	1	685.302	2053.89	2053.89	-0.54	-0.00037	HCD (High Energy Collision Dissociation)	MS2	36.68	33.13	99.3194	78753	LUM1_C11498_171223234925.raw	F3		3.53	1	3.369e-05	3.351e-05		771163	99.35
TRUE	High	Sequest HT (A2)	Unambiguous	[K].AKTDHGAEIVYK.[S]		3	AAAAAA; A0A0A0MQC7; B1AQW2	AAAAAA; A0A0A0MQC7; B1AQW2	1	3	0.4585	0	1	1	444.57	1331.7	1331.7	-0.08	-4e-05	HCD (High Energy Collision Dissociation)	MS2	42.018	7.142	23.2324	11220	LUM1_C11497_171223210438.raw	F4		3.86	3	3.369e-05	6.051e-06		4520131	23.22
TRUE	High	Sequest HT (A2)	Unambiguous	[R].QEFEVMEDHAGTYGLGDR.[K]		1	AAAAAA	AAAAAA	0	3	0.4725	0	1	1	685.302	2053.89	2053.89	0.22	0.00015	HCD (High Energy Collision Dissociation)	MS2	3.2469	5.747	57.7456	36896	LUM1_C11496_171223181947.raw	F5		4.55	1	3.369e-05	2.878e-07		66528892	57.87
TRUE	High	Sequest HT (A2)	Unambiguous	[R].KDQGGYTmHQDQEGDTDAGLK.[E]	M8(Oxidation)	1	AAAAAA	AAAAAA	1	3	0.345	0	1	1	770.67	2310	2309.99	0.58	0.00044	HCD (High Energy Collision Dissociation)	MS2	0	31.128	25.0876	12405	LUM1_C11497_171223210438.raw	F4		4.29	1	3.369e-05	1.096e-05		1.3336e+06	25.06
TRUE	High	Sequest HT (A2)	Unambiguous	[R].KDQGGYTmHQDQEGDTDAGLK.[E]	M8(Oxidation)	1	AAAAAA	AAAAAA	1	3	0.2065	0	1	1	770.67	2310	2309.99	0.78	0.0006	HCD (High Energy Collision Dissociation)	MS2	36.4427	83.764	26.4414	13329	LUM1_C11497_171223210438.raw	F4		3.97	1	3.369e-05	3.88e-05		218545	26.34
TRUE	High	Sequest HT (A2)	Unambiguous	[K].IGsLDNITHVPGGGNK.[K]	S3(Phospho)	3	AAAAAA; A0A0A0MQC7; B1AQW2	AAAAAA; A0A0A0MQC7; B1AQW2	0	2	0.1701	0	1	1	829.899	1658.79	1658.79	0.33	0.00027	HCD (High Energy Collision Dissociation)	MS2	17.0924	24.505	57.4579	36616	LUM1_C11496_171223181947.raw	F5		4.35	3	3.369e-05	5.424e-07	S3(Phospho): 100	757008	57.46
TRUE	High	Sequest HT (A2)	Unambiguous	[K].SPVVSGDTSPR.[H]		3	AAAAAA; A0A0A0MQC7; B1AQW2	AAAAAA; A0A0A0MQC7; B1AQW2	0	2	0.4795	0	1	1	551.28	1101.55	1101.55	0.04	2e-05	HCD (High Energy Collision Dissociation)	MS2	19.5169	20.848	27.1029	13753	LUM1_C11497_171223210438.raw	F4		3.42	3	3.369e-05	9.265e-06		56602104	27.21
TRUE	High	Sequest HT (A2)	Unambiguous	[K].TDHGAEIVYK.[S]		3	AAAAAA; A0A0A0MQC7; B1AQW2	AAAAAA; A0A0A0MQC7; B1AQW2	0	2	0.5833	0	1	1	566.785	1132.56	1132.56	0.12	7e-05	HCD (High Energy Collision Dissociation)	MS2	19.8024	28.563	27.3503	13927	LUM1_C11497_171223210438.raw	F4		3.72	3	3.369e-05	3.745e-06		77021144	27.47
TRUE	High	Sequest HT (A2)	Unambiguous	[K].SPVVSGDTSPR.[H]		3	AAAAAA; A0A0A0MQC7; B1AQW2	AAAAAA; A0A0A0MQC7; B1AQW2	0	2	0.3643	0	1	1	551.281	1101.55	1101.55	1.15	0.00063	HCD (High Energy Collision Dissociation)	MS2	40.8558	24.301	27.5576	14074	LUM1_C11497_171223210438.raw	F4		2.69	3	3.369e-05	4.673e-05		56602104	27.21
TRUE	High	Sequest HT (A2)	Unambiguous	[K].TDHGAEIVYK.[S]		3	AAAAAA; A0A0A0MQC7; B1AQW2	AAAAAA; A0A0A0MQC7; B1AQW2	0	2	0.2171	0	1	1	566.785	1132.56	1132.56	0.33	0.00019	HCD (High Energy Collision Dissociation)	MS2	43.8904	19.391	27.95	14384	LUM1_C11497_171223210438.raw	F4		2.81	3	3.369e-05	2.418e-05		77021144	27.47
TRUE	High	Sequest HT (A2)	Unambiguous	[R].SGYSSPGSPGTPGSR.[S]		3	AAAAAA; A0A0A0MQC7; B1AQW2	AAAAAA; A0A0A0MQC7; B1AQW2	0	2	0.4118	0	1	1	697.322	1393.64	1393.63	1.61	0.00112	HCD (High Energy Collision Dissociation)	MS2	5.69557	66.693	28.5867	14869	LUM1_C11497_171223210438.raw	F4		3.06	3	3.369e-05	4.915e-06		50326360	28.81
TRUE	High	Sequest HT (A2)	Unambiguous	[R].SGYSSPGSPGTPGSR.[S]		3	AAAAAA; A0A0A0MQC7; B1AQW2	AAAAAA; A0A0A0MQC7; B1AQW2	0	2	0.5068	0	1	1	697.321	1393.64	1393.63	0.91	0.00063	HCD (High Energy Collision Dissociation)	MS2	4.23166	27.432	29.0868	15303	LUM1_C11497_171223210438.raw	F4		2.92	3	3.369e-05	1.228e-05		50326360	28.81
TRUE	High	Sequest HT (A2)	Unambiguous	[R].KDQGGYTMHQDQEGDTDAGLK.[E]		1	AAAAAA	AAAAAA	1	3	0.3533	0	1	1	765.338	2294	2294	-0.03	-3e-05	HCD (High Energy Collision Dissociation)	MS2	11.4143	27.344	29.2377	15422	LUM1_C11497_171223210438.raw	F4		5.18	1	3.369e-05	7.309e-06		18631034	28.91
TRUE	High	Sequest HT (A2)	Unambiguous	[R].KDQGGYTmHQDQEGDTDAGLK.[E]	M8(Oxidation)	1	AAAAAA	AAAAAA	1	3	0.3273	0	1	1	770.67	2309.99	2309.99	0.35	0.00027	HCD (High Energy Collision Dissociation)	MS2	0	93.428	24.6598	12118	LUM1_C11497_171223210438.raw	F4		4.98	1	3.369e-05	4.72e-07		3.26965e+06	24.74
TRUE	High	Sequest HT (A2)	Unambiguous	[K].HVSGGGSVQIVYKPVDLSK.[V]		1	AAAAAA	AAAAAA	0	4	0.2162	0	1	1	493.273	1970.07	1970.07	-0.17	-8e-05	HCD (High Energy Collision Dissociation)	MS2	7.72016	97.191	99.1698	78609	LUM1_C11498_171223234925.raw	F3		3.33	1	3.369e-05	1.431e-06		562210	99.03
TRUE	High	Sequest HT (A2)	Unambiguous	[K].HVSGGGSVQIVYKPVDLSK.[V]		1	AAAAAA	AAAAAA	0	3	0.4819	0	1	1	657.361	1970.07	1970.07	-0.56	-0.00037	HCD (High Energy Collision Dissociation)	MS2	0	33.13	99.066	78510	LUM1_C11498_171223234925.raw	F3		5.54	1	3.369e-05	4.306e-06		1.53444e+06	99.08
TRUE	High	Sequest HT (A2)	Unambiguous	[R].QEFEVMEDHAGTYGLGDR.[K]		1	AAAAAA	AAAAAA	0	3	0.0498	0	1	1	685.302	2053.89	2053.89	0.36	0.00025	HCD (High Energy Collision Dissociation)	MS2	30.9865	33.13	98.8785	78335	LUM1_C11498_171223234925.raw	F3		3.21	1	3.369e-05	2.771e-05		771163	99.35
TRUE	High	Sequest HT (A2)	Unambiguous	[K].HVSGGGSVQIVYKPVDLSK.[V]		1	AAAAAA	AAAAAA	0	3	0.2058	0	1	1	657.36	1970.07	1970.07	-1.87	-0.00123	HCD (High Energy Collision Dissociation)	MS2	62.9867	34.194	88.0942	67780	LUM1_C11498_171223234925.raw	F3		4.13	1	3.369e-05	3.917e-05		445640	88.12
TRUE	High	Sequest HT (A2)	Unambiguous	[K].STPTAEAEEAGIGDTPsLEDEAAGHVTQAR.[M]	S17(Phospho)	1	AAAAAA	AAAAAA	0	3	0.1618	0	1	1	1030.79	3090.36	3090.35	1.42	0.00146	HCD (High Energy Collision Dissociation)	MS2	16.8255	24.235	63.3982	41854	LUM1_C11496_171223181947.raw	F5		5.87	1	3.369e-05	4.702e-06	S17(Phospho): 99.99	2.27519e+06	63.49
TRUE	High	Sequest HT (A2)	Unambiguous	[K].HVSGGGSVQIVYKPVDLSK.[V]		1	AAAAAA	AAAAAA	0	3	0.0587	0	1	1	657.361	1970.07	1970.07	-0.45	-0.00029	HCD (High Energy Collision Dissociation)	MS2	18.5992	33.13	89.9736	69688	LUM1_C11498_171223234925.raw	F3		4.6	1	3.369e-05	1.696e-05		480054	89.59
TRUE	High	Sequest HT (A2)	Unambiguous	[K].HVSGGGSVQIVYKPVDLSK.[V]		1	AAAAAA	AAAAAA	0	3	0.2835	0	1	1	657.363	1970.07	1970.07	1.41	0.00093	HCD (High Energy Collision Dissociation)	MS2	72.6766	33.13	90.0428	69754	LUM1_C11498_171223234925.raw	F3		5.15	1	3.369e-05	9.98e-06		480054	89.59
TRUE	High	Sequest HT (A2)	Unambiguous	[K].HVSGGGSVQIVYKPVDLSK.[V]		1	AAAAAA	AAAAAA	0	3	0.125	0	1	1	657.362	1970.07	1970.07	1.15	0.00075	HCD (High Energy Collision Dissociation)	MS2	26.1339	35.235	90.4526	70149	LUM1_C11498_171223234925.raw	F3		4.4	1	3.369e-05	4.306e-05
TRUE	High	Sequest HT (A2)	Unambiguous	[K].HVSGGGSVQIVYKPVDLSK.[V]		1	AAAAAA	AAAAAA	0	3	0.2457	0	1	1	657.363	1970.07	1970.07	1.64	0.00108	HCD (High Energy Collision Dissociation)	MS2	36.6003	36.619	91.1709	70833	LUM1_C11498_171223234925.raw	F3		4.64	1	3.369e-05	5.033e-05		2.32152e+06	91.92
TRUE	High	Sequest HT (A2)	Unambiguous	[K].HVSGGGSVQIVYKPVDLSK.[V]		1	AAAAAA	AAAAAA	0	3	0.3308	0	1	1	657.361	1970.07	1970.07	-0.95	-0.00062	HCD (High Energy Collision Dissociation)	MS2	23.3264	33.13	91.5844	71234	LUM1_C11498_171223234925.raw	F3		5.17	1	3.369e-05	1.784e-05		2.32152e+06	91.92
TRUE	High	Sequest HT (A2)	Unambiguous	[K].HVSGGGSVQIVYKPVDLSK.[V]		1	AAAAAA	AAAAAA	0	3	0.3175	0	1	1	657.363	1970.07	1970.07	1.42	0.00093	HCD (High Energy Collision Dissociation)	MS2	45.3279	36.26	92.5602	72216	LUM1_C11498_171223234925.raw	F3		4.85	1	3.369e-05	1.204e-06		2.32152e+06	91.92
TRUE	High	Sequest HT (A2)	Unambiguous	[K].HVSGGGSVQIVYKPVDLSK.[V]		1	AAAAAA	AAAAAA	0	3	0.4254	0	1	1	657.362	1970.07	1970.07	-0.15	-0.0001	HCD (High Energy Collision Dissociation)	MS2	52.3906	33.13	92.8843	72523	LUM1_C11498_171223234925.raw	F3		5.9	1	3.369e-05	4.373e-07
TRUE	High	Sequest HT (A2)	Unambiguous	[R].HLSNVSSTGSIDmVDSPQLATLADEVSASLAK.[Q]	M13(Oxidation)	3	AAAAAA; A0A0A0MQC7; B1AQW2	AAAAAA; A0A0A0MQC7; B1AQW2	0	3	0.3513	0	1	1	1087.21	3259.6	3259.6	0.34	0.00037	HCD (High Energy Collision Dissociation)	MS2	16.7194	16.09	94.0314	73652	LUM1_C11498_171223234925.raw	F3		7.23	3	3.369e-05	3.891e-10		3.34872e+06	94.18
TRUE	High	Sequest HT (A2)	Unambiguous	[K].HVSGGGSVQIVYKPVDLSK.[V]		1	AAAAAA	AAAAAA	0	3	0.375	0	1	1	657.361	1970.07	1970.07	-1.3	-0.00086	HCD (High Energy Collision Dissociation)	MS2	17.4165	33.13	94.0647	73681	LUM1_C11498_171223234925.raw	F3		4.72	1	3.369e-05	1.234e-06
TRUE	High	Sequest HT (A2)	Unambiguous	[R].HLSNVSSTGSIDmVDSPQLATLADEVSASLAK.[Q]	M13(Oxidation)	3	AAAAAA; A0A0A0MQC7; B1AQW2	AAAAAA; A0A0A0MQC7; B1AQW2	0	3	0.3455	0	1	1	1087.2	3259.6	3259.6	-0.99	-0.00108	HCD (High Energy Collision Dissociation)	MS2	79.0654	4.808	94.4738	74091	LUM1_C11498_171223234925.raw	F3		6.05	3	3.369e-05	5.755e-11		3.34872e+06	94.18
TRUE	High	Sequest HT (A2)	Unambiguous	[K].STPTAEAEEAGIGDTPSLEDEAAGHVTQAR.[M]		1	AAAAAA	AAAAAA	0	3	0.4662	0	1	1	1004.13	3010.39	3010.39	-0.02	-2e-05	HCD (High Energy Collision Dissociation)	MS2	12.195	19.27	59.7519	38540	LUM1_C11496_171223181947.raw	F5		6.37	1	3.369e-05	1.122e-09		112183336	59.3
TRUE	High	Sequest HT (A2)	Unambiguous	[R].HLSNVSSTGSIDmVDSPQLATLADEVSASLAK.[Q]	M13(Oxidation)	3	AAAAAA; A0A0A0MQC7; B1AQW2	AAAAAA; A0A0A0MQC7; B1AQW2	0	3	0.3434	0	1	1	1087.21	3259.6	3259.6	0.84	0.00091	HCD (High Energy Collision Dissociation)	MS2	56.1416	8.357	95.3211	74919	LUM1_C11498_171223234925.raw	F3		6.29	3	3.369e-05	1.724e-08		3.34872e+06	94.18
TRUE	High	Sequest HT (A2)	Unambiguous	[R].HLSNVSSTGSIDmVDSPQLATLADEVSASLAK.[Q]	M13(Oxidation)	3	AAAAAA; A0A0A0MQC7; B1AQW2	AAAAAA; A0A0A0MQC7; B1AQW2	0	3	0.1073	0	1	1	1087.21	3259.6	3259.6	0.52	0.00056	HCD (High Energy Collision Dissociation)	MS2	64.3979	22.528	95.7457	75332	LUM1_C11498_171223234925.raw	F3		6.34	3	3.369e-05	1.017e-08
TRUE	High	Sequest HT (A2)	Unambiguous	[K].HVSGGGSVQIVYKPVDLSK.[V]		1	AAAAAA	AAAAAA	0	3	0.2229	0	1	1	657.362	1970.07	1970.07	0.63	0.00041	HCD (High Energy Collision Dissociation)	MS2	75.7995	58.676	96.2326	75792	LUM1_C11498_171223234925.raw	F3		4.98	1	3.369e-05	6.835e-08
TRUE	High	Sequest HT (A2)	Unambiguous	[K].HVSGGGSVQIVYKPVDLSK.[V]		1	AAAAAA	AAAAAA	0	3	0.2886	0	1	1	657.362	1970.07	1970.07	0.55	0.00036	HCD (High Energy Collision Dissociation)	MS2	69.4357	34.834	96.6625	76201	LUM1_C11498_171223234925.raw	F3		4.4	1	3.369e-05	2.888e-05		1514848	97.51
TRUE	High	Sequest HT (A2)	Unambiguous	[R].HLSNVSSTGSIDmVDSPQLATLADEVSASLAK.[Q]	M13(Oxidation)	3	AAAAAA; A0A0A0MQC7; B1AQW2	AAAAAA; A0A0A0MQC7; B1AQW2	0	3	0.1988	0	1	1	1087.2	3259.59	3259.6	-2.27	-0.00246	HCD (High Energy Collision Dissociation)	MS2	42.6474	32.349	96.8235	76351	LUM1_C11498_171223234925.raw	F3		6.94	3	3.369e-05	2.175e-09		280668	97.47
TRUE	High	Sequest HT (A2)	Unambiguous	[K].HVSGGGSVQIVYKPVDLSK.[V]		1	AAAAAA	AAAAAA	0	3	0.4452	0	1	1	657.361	1970.07	1970.07	-1.02	-0.00067	HCD (High Energy Collision Dissociation)	MS2	5.40563	39.419	97.0926	76613	LUM1_C11498_171223234925.raw	F3		5.57	1	3.369e-05	7.819e-10		1514848	97.51
TRUE	High	Sequest HT (A2)	Unambiguous	[K].HVSGGGSVQIVYKPVDLSK.[V]		1	AAAAAA	AAAAAA	0	3	0.3842	0	1	1	657.362	1970.07	1970.07	0.84	0.00055	HCD (High Energy Collision Dissociation)	MS2	58.5847	33.13	97.5182	77036	LUM1_C11498_171223234925.raw	F3		4.19	1	3.369e-05	6.298e-06		1514848	97.51
TRUE	High	Sequest HT (A2)	Unambiguous	[K].HVSGGGSVQIVYKPVDLSK.[V]		1	AAAAAA	AAAAAA	0	3	0.3288	0	1	1	657.361	1970.07	1970.07	-1.39	-0.00091	HCD (High Energy Collision Dissociation)	MS2	73.7979	33.13	97.5288	77047	LUM1_C11498_171223234925.raw	F3		4.44	1	3.369e-05	8.146e-06		1514848	97.51
TRUE	High	Sequest HT (A2)	Unambiguous	[K].HVSGGGSVQIVYKPVDLSK.[V]		1	AAAAAA	AAAAAA	0	3	0.4604	0	1	1	657.362	1970.07	1970.07	0.19	0.00012	HCD (High Energy Collision Dissociation)	MS2	2.98464	10.69	97.9606	77471	LUM1_C11498_171223234925.raw	F3		5.56	1	3.369e-05	1.468e-06		1514848	97.51
TRUE	High	Sequest HT (A2)	Unambiguous	[K].HVSGGGSVQIVYKPVDLSK.[V]		1	AAAAAA	AAAAAA	0	3	0.4446	0	1	1	657.361	1970.07	1970.07	-0.65	-0.00042	HCD (High Energy Collision Dissociation)	MS2	68.6119	15.749	98.1891	77683	LUM1_C11498_171223234925.raw	F3		5.51	1	3.369e-05	1.174e-09
TRUE	High	Sequest HT (A2)	Unambiguous	[R].QEFEVMEDHAGTYGLGDR.[K]		1	AAAAAA	AAAAAA	0	3	0.1344	0	1	1	685.302	2053.89	2053.89	-0.26	-0.00018	HCD (High Energy Collision Dissociation)	MS2	10.841	33.13	98.2048	77700	LUM1_C11498_171223234925.raw	F3		3.72	1	3.369e-05	4.611e-05		1061702	98.06
TRUE	High	Sequest HT (A2)	Unambiguous	[K].HVSGGGSVQIVYKPVDLSK.[V]		1	AAAAAA	AAAAAA	0	3	0.4379	0	1	1	657.361	1970.07	1970.07	-0.37	-0.00024	HCD (High Energy Collision Dissociation)	MS2	10.9793	13.516	98.627	78096	LUM1_C11498_171223234925.raw	F3		5.23	1	3.369e-05	5.075e-07		1.53444e+06	99.08
TRUE	High	Sequest HT (A2)	Unambiguous	[K].HVSGGGSVQIVYKPVDLSK.[V]		1	AAAAAA	AAAAAA	0	3	0.474	0	1	1	657.362	1970.07	1970.07	0.17	0.00011	HCD (High Energy Collision Dissociation)	MS2	17.1506	20.519	53.4262	35631	LUM1_C11499_171224023418.raw	F2		5.19	1	3.369e-05	1.404e-07		3.04138e+06	53.99
TRUE	High	Sequest HT (A2)	Unambiguous	[K].EsPLQTPTEDGSEEPGSETSDAK.[S]	S2(Phospho)	1	AAAAAA	AAAAAA	0	2	0.0487	0	1	1	1236	2471	2471	0.85	0.00104	HCD (High Energy Collision Dissociation)	MS2	52.4863	100	53.0134	35244	LUM1_C11499_171224023418.raw	F2		4.52	1	3.369e-05	3.372e-07	T6(Phospho): 97.31	95319.2	52.99
TRUE	High	Sequest HT (A2)	Unambiguous	[R].KDQGGYTMHQDQEGDTDAGLK.[E]		1	AAAAAA	AAAAAA	1	3	0.4156	0	1	1	765.338	2294	2294	0.09	7e-05	HCD (High Energy Collision Dissociation)	MS2	25.6555	76.802	29.3214	13999	LUM1_C11496_171223181947.raw	F5		5.63	1	3.369e-05	1.014e-09		9118079	28.99
TRUE	High	Sequest HT (A2)	Unambiguous	[K].HVSGGGSVQIVYKPVDLSK.[V]		1	AAAAAA	AAAAAA	0	3	0.3831	0	1	1	657.362	1970.07	1970.07	0.6	0.0004	HCD (High Energy Collision Dissociation)	MS2	45.6995	17.774	68.6179	51789	LUM1_C11500_171224051907.raw	F1		4.02	1	3.369e-05	2.481e-06
TRUE	High	Sequest HT (A2)	Unambiguous	[K].HVSGGGSVQIVYKPVDLSK.[V]		1	AAAAAA	AAAAAA	0	4	0.307	0	1	1	493.273	1970.07	1970.07	-0.81	-0.0004	HCD (High Energy Collision Dissociation)	MS2	0	57.858	87.3581	70875	LUM1_C11500_171224051907.raw	F1		3.16	1	3.369e-05	2.094e-06		429421	87.14
TRUE	High	Sequest HT (A2)	Unambiguous	[R].QEFEVmEDHAGTYGLGDR.[K]	M6(Oxidation)	1	AAAAAA	AAAAAA	0	3	0.1313	0	1	1	690.633	2069.89	2069.89	-0.9	-0.00062	HCD (High Energy Collision Dissociation)	MS2	34.3012	25.412	50.0481	34028	LUM1_C11500_171224051907.raw	F1		3.2	1	3.369e-05	2.571e-05		13154643	49.82
TRUE	High	Sequest HT (A2)	Unambiguous	[K].IGSLDNITHVPGGGNK.[K]		3	AAAAAA; A0A0A0MQC7; B1AQW2	AAAAAA; A0A0A0MQC7; B1AQW2	0	3	0.3077	0	1	1	526.946	1578.82	1578.82	-0.24	-0.00013	HCD (High Energy Collision Dissociation)	MS2	25.2654	15.406	49.9698	33958	LUM1_C11500_171224051907.raw	F1		4.68	3	3.369e-05	1.904e-07		5.01889e+06	49.91
TRUE	High	Sequest HT (A2)	Unambiguous	[K].HVSGGGSVQIVYKPVDLSK.[V]		1	AAAAAA	AAAAAA	0	3	0.4244	0	1	1	657.362	1970.07	1970.07	-0.23	-0.00015	HCD (High Energy Collision Dissociation)	MS2	23.04	33.13	88.3056	71857	LUM1_C11500_171224051907.raw	F1		4.5	1	3.369e-05	2.42e-07		1.49525e+06	88.52
TRUE	High	Sequest HT (A2)	Unambiguous	[K].HVSGGGSVQIVYKPVDLSK.[V]		1	AAAAAA	AAAAAA	0	3	0.3506	0	1	1	657.362	1970.07	1970.07	0.23	0.00015	HCD (High Energy Collision Dissociation)	MS2	0	28.9	88.3106	71861	LUM1_C11500_171224051907.raw	F1		4.25	1	3.369e-05	5.35e-08		1.49525e+06	88.52
TRUE	High	Sequest HT (A2)	Unambiguous	[K].HVSGGGSVQIVYKPVDLSK.[V]		1	AAAAAA	AAAAAA	0	3	0.4083	0	1	1	657.361	1970.07	1970.07	-0.9	-0.00059	HCD (High Energy Collision Dissociation)	MS2	42.0909	33.13	88.7465	72297	LUM1_C11500_171224051907.raw	F1		5.29	1	3.369e-05	1.071e-07		1.49525e+06	88.52
TRUE	High	Sequest HT (A2)	Unambiguous	[K].HVSGGGSVQIVYKPVDLSK.[V]		1	AAAAAA	AAAAAA	0	3	0.2748	0	1	1	657.361	1970.07	1970.07	-0.73	-0.00048	HCD (High Energy Collision Dissociation)	MS2	26.0228	25.915	89.1777	72732	LUM1_C11500_171224051907.raw	F1		4.73	1	3.369e-05	4.037e-07		1.49525e+06	88.52
TRUE	High	Sequest HT (A2)	Unambiguous	[K].HVSGGGSVQIVYKPVDLSK.[V]		1	AAAAAA	AAAAAA	0	4	0.1259	0	1	1	493.273	1970.07	1970.07	-0.03	-1e-05	HCD (High Energy Collision Dissociation)	MS2	70.0378	55.801	89.2148	72772	LUM1_C11500_171224051907.raw	F1		2.86	1	3.369e-05	4.595e-06		402603	89.03
TRUE	High	Sequest HT (A2)	Unambiguous	[K].HVSGGGSVQIVYKPVDLSK.[V]		1	AAAAAA	AAAAAA	0	3	0.3097	0	1	1	657.361	1970.07	1970.07	-0.69	-0.00045	HCD (High Energy Collision Dissociation)	MS2	80.2019	28.844	86.346	69855	LUM1_C11500_171224051907.raw	F1		3.81	1	3.369e-05	2.437e-06		1.25967e+06	86.41
TRUE	High	Sequest HT (A2)	Unambiguous	[K].HVSGGGSVQIVYKPVDLSK.[V]		1	AAAAAA	AAAAAA	0	4	0.2716	0	1	1	493.273	1970.07	1970.07	-0.25	-0.00012	HCD (High Energy Collision Dissociation)	MS2	18.1479	43.157	90.0529	73642	LUM1_C11500_171224051907.raw	F1		3.13	1	3.369e-05	1.902e-05		458559	89.82
TRUE	High	Sequest HT (A2)	Unambiguous	[K].HVSGGGSVQIVYKPVDLSK.[V]		1	AAAAAA	AAAAAA	0	3	0.5038	0	1	1	657.362	1970.07	1970.07	0.06	4e-05	HCD (High Energy Collision Dissociation)	MS2	7.26764	1.833	49.8298	33839	LUM1_C11500_171224051907.raw	F1		5.32	1	3.369e-05	1.425e-08		19791432	49.61
TRUE	High	Sequest HT (A2)	Unambiguous	[K].HVSGGGSVQIVYKPVDLSK.[V]		1	AAAAAA	AAAAAA	0	3	0.3075	0	1	1	657.362	1970.07	1970.07	0.33	0.00021	HCD (High Energy Collision Dissociation)	MS2	8.27957	33.13	90.9077	74479	LUM1_C11500_171224051907.raw	F1		4.65	1	3.369e-05	2.099e-06
TRUE	High	Sequest HT (A2)	Unambiguous	[K].HVSGGGSVQIVYKPVDLSK.[V]		1	AAAAAA	AAAAAA	0	4	0.1508	0	1	1	493.273	1970.07	1970.07	0.1	5e-05	HCD (High Energy Collision Dissociation)	MS2	73.3053	66.383	91.0898	74656	LUM1_C11500_171224051907.raw	F1		3.05	1	3.369e-05	2.105e-05		315336	90.87
TRUE	High	Sequest HT (A2)	Unambiguous	[K].HVSGGGSVQIVYKPVDLSK.[V]		1	AAAAAA	AAAAAA	0	4	0.346	0	1	1	493.272	1970.07	1970.07	-1.27	-0.00063	HCD (High Energy Collision Dissociation)	MS2	27.4625	100	91.521	75083	LUM1_C11500_171224051907.raw	F1		3.41	1	3.369e-05	1.287e-05		347491	91.46
TRUE	High	Sequest HT (A2)	Unambiguous	[K].HVSGGGSVQIVYKPVDLSK.[V]		1	AAAAAA	AAAAAA	0	3	0.3638	0	1	1	657.362	1970.07	1970.07	1.1	0.00072	HCD (High Energy Collision Dissociation)	MS2	18.1708	23.411	72.0294	53776	LUM1_C11501.raw	F6		4.7	1	3.369e-05	4.145e-05		5624369	71.68
TRUE	High	Sequest HT (A2)	Unambiguous	[R].QEFEVmEDHAGTYGLGDR.[K]	M6(Oxidation)	1	AAAAAA	AAAAAA	0	3	0.3043	0	1	1	690.634	2069.89	2069.89	0.08	6e-05	HCD (High Energy Collision Dissociation)	MS2	22.9255	21.055	49.5814	33600	LUM1_C11500_171224051907.raw	F1		3.91	1	3.369e-05	1.3e-07		13154643	49.82
TRUE	High	Sequest HT (A2)	Unambiguous	[K].HVSGGGSVQIVYKPVDLSK.[V]		1	AAAAAA	AAAAAA	0	3	0.4764	0	1	1	657.363	1970.07	1970.07	1.42	0.00093	HCD (High Energy Collision Dissociation)	MS2	74.1612	17.623	91.9484	75513	LUM1_C11500_171224051907.raw	F1		4.87	1	3.369e-05	1.386e-06		2.99962e+06	92.16
TRUE	High	Sequest HT (A2)	Unambiguous	[K].HVSGGGSVQIVYKPVDLSK.[V]		1	AAAAAA	AAAAAA	0	4	0.2975	0	1	1	493.272	1970.07	1970.07	-1.41	-0.00069	HCD (High Energy Collision Dissociation)	MS2	0	81.021	92.3728	75972	LUM1_C11500_171224051907.raw	F1		3.26	1	3.369e-05	1.762e-06		422929	92.33
TRUE	High	Sequest HT (A2)	Unambiguous	[K].HVSGGGSVQIVYKPVDLSK.[V]		1	AAAAAA	AAAAAA	0	3	0.3407	0	1	1	657.362	1970.07	1970.07	1.17	0.00077	HCD (High Energy Collision Dissociation)	MS2	17.1375	33.13	90.4853	74061	LUM1_C11500_171224051907.raw	F1		4.96	1	3.369e-05	9.832e-07
TRUE	High	Sequest HT (A2)	Unambiguous	[K].HVSGGGSVQIVYKPVDLSK.[V]		1	AAAAAA	AAAAAA	0	3	0.2877	0	1	1	657.362	1970.07	1970.07	0.91	0.00059	HCD (High Energy Collision Dissociation)	MS2	30.931	10.229	86.1013	69604	LUM1_C11500_171224051907.raw	F1		4.31	1	3.369e-05	4.355e-06		1.25967e+06	86.41
TRUE	High	Sequest HT (A2)	Unambiguous	[K].HVSGGGSVQIVYKPVDLSK.[V]		1	AAAAAA	AAAAAA	0	3	0.2731	0	1	1	657.361	1970.07	1970.07	-0.74	-0.00049	HCD (High Energy Collision Dissociation)	MS2	80.0691	23.695	85.6087	69093	LUM1_C11500_171224051907.raw	F1		4.76	1	3.369e-05	1.457e-08		999432	86.04
TRUE	High	Sequest HT (A2)	Unambiguous	[K].HVSGGGSVQIVYKPVDLSK.[V]		1	AAAAAA	AAAAAA	0	3	0.5279	0	1	1	657.361	1970.07	1970.07	-0.78	-0.00051	HCD (High Energy Collision Dissociation)	MS2	11.5782	2.048	50.2494	34231	LUM1_C11500_171224051907.raw	F1		5.55	1	3.369e-05	9.98e-07		11062500	50.35
TRUE	High	Sequest HT (A2)	Unambiguous	[K].HVSGGGSVQIVYKPVDLSK.[V]		1	AAAAAA	AAAAAA	0	3	0.1368	0	1	1	657.362	1970.07	1970.07	0.53	0.00035	HCD (High Energy Collision Dissociation)	MS2	22.9923	11.007	78.6438	61949	LUM1_C11500_171224051907.raw	F1		4.24	1	3.369e-05	1.226e-05
TRUE	High	Sequest HT (A2)	Unambiguous	[K].HVSGGGSVQIVYKPVDLSK.[V]		1	AAAAAA	AAAAAA	0	3	0.3666	0	1	1	657.362	1970.07	1970.07	0.81	0.00053	HCD (High Energy Collision Dissociation)	MS2	0	29.933	79.1467	62474	LUM1_C11500_171224051907.raw	F1		4.91	1	3.369e-05	5.218e-05
TRUE	High	Sequest HT (A2)	Unambiguous	[R].QEFEVmEDHAGTYGLGDR.[K]	M6(Oxidation)	1	AAAAAA	AAAAAA	0	3	0.3995	0	1	1	690.634	2069.89	2069.89	-0.2	-0.00014	HCD (High Energy Collision Dissociation)	MS2	7.45287	2.557	51.4955	35406	LUM1_C11500_171224051907.raw	F1		4.03	1	3.369e-05	5.735e-06		9142173	51.53
TRUE	High	Sequest HT (A2)	Unambiguous	[K].HVSGGGSVQIVYKPVDLSK.[V]		1	AAAAAA	AAAAAA	0	3	0.2552	0	1	1	657.362	1970.07	1970.07	0.15	0.0001	HCD (High Energy Collision Dissociation)	MS2	66.9706	30.955	79.7179	63074	LUM1_C11500_171224051907.raw	F1		2.9	1	3.369e-05	1.176e-06
TRUE	High	Sequest HT (A2)	Unambiguous	[K].HVSGGGSVQIVYKPVDLSK.[V]		1	AAAAAA	AAAAAA	0	3	0.2265	0	1	1	657.362	1970.07	1970.07	0.79	0.00052	HCD (High Energy Collision Dissociation)	MS2	78.5034	33.13	80.1974	63584	LUM1_C11500_171224051907.raw	F1		4.15	1	3.369e-05	2.314e-05
TRUE	High	Sequest HT (A2)	Unambiguous	[K].HVSGGGSVQIVYKPVDLSK.[V]		1	AAAAAA	AAAAAA	0	3	0.3991	0	1	1	657.363	1970.07	1970.07	1.8	0.00118	HCD (High Energy Collision Dissociation)	MS2	8.47875	33.13	80.6279	64028	LUM1_C11500_171224051907.raw	F1		4.61	1	3.369e-05	1.233e-05
TRUE	High	Sequest HT (A2)	Unambiguous	[K].HVSGGGSVQIVYKPVDLSK.[V]		1	AAAAAA	AAAAAA	0	3	0.3905	0	1	1	657.362	1970.07	1970.07	-0.05	-3e-05	HCD (High Energy Collision Dissociation)	MS2	42.092	22.535	68.8026	50314	LUM1_C11501.raw	F6		4.61	1	3.369e-05	2.654e-07
TRUE	High	Sequest HT (A2)	Unambiguous	[K].HVSGGGSVQIVYKPVDLSK.[V]		1	AAAAAA	AAAAAA	0	3	0.3251	0	1	1	657.361	1970.07	1970.07	-0.91	-0.0006	HCD (High Energy Collision Dissociation)	MS2	12.9773	21.399	81.0682	64469	LUM1_C11500_171224051907.raw	F1		4.46	1	3.369e-05	2.296e-06
TRUE	High	Sequest HT (A2)	Unambiguous	[K].HVSGGGSVQIVYKPVDLSK.[V]		1	AAAAAA	AAAAAA	0	3	0.3812	0	1	1	657.363	1970.07	1970.07	1.5	0.00098	HCD (High Energy Collision Dissociation)	MS2	0	26.32	81.4968	64876	LUM1_C11500_171224051907.raw	F1		4.46	1	3.369e-05	4.691e-05		1.32333e+06	81.66
TRUE	High	Sequest HT (A2)	Unambiguous	[K].HVSGGGSVQIVYKPVDLSK.[V]		1	AAAAAA	AAAAAA	0	4	0.1443	0	1	1	493.272	1970.07	1970.07	-1.8	-0.00089	HCD (High Energy Collision Dissociation)	MS2	82.2223	49.465	82.517	65908	LUM1_C11500_171224051907.raw	F1		2.98	1	3.369e-05	4.417e-05
TRUE	High	Sequest HT (A2)	Unambiguous	[K].HVSGGGSVQIVYKPVDLSK.[V]		1	AAAAAA	AAAAAA	0	3	0.4799	0	1	1	657.361	1970.07	1970.07	-0.7	-0.00046	HCD (High Energy Collision Dissociation)	MS2	17.8194	1.761	51.0952	35022	LUM1_C11500_171224051907.raw	F1		4.98	1	3.369e-05	7.781e-09		10151958	51.12
TRUE	High	Sequest HT (A2)	Unambiguous	[R].QEFEVmEDHAGTYGLGDR.[K]	M6(Oxidation)	1	AAAAAA	AAAAAA	0	3	0.3425	0	1	1	690.633	2069.89	2069.89	-0.65	-0.00045	HCD (High Energy Collision Dissociation)	MS2	5.13391	5.859	51.0618	34995	LUM1_C11500_171224051907.raw	F1		3.65	1	3.369e-05	4.74e-06		9142173	51.53
TRUE	High	Sequest HT (A2)	Unambiguous	[K].HVSGGGSVQIVYKPVDLSK.[V]		1	AAAAAA	AAAAAA	0	3	0.3316	0	1	1	657.362	1970.07	1970.07	0.58	0.00038	HCD (High Energy Collision Dissociation)	MS2	41.209	24.841	83.4296	66832	LUM1_C11500_171224051907.raw	F1		3.74	1	3.369e-05	4.098e-06
TRUE	High	Sequest HT (A2)	Unambiguous	[K].HVSGGGSVQIVYKPVDLSK.[V]		1	AAAAAA	AAAAAA	0	3	0.3348	0	1	1	657.36	1970.07	1970.07	-2.23	-0.00146	HCD (High Energy Collision Dissociation)	MS2	21.5256	33.13	83.8634	67295	LUM1_C11500_171224051907.raw	F1		4.42	1	3.369e-05	1.606e-08
TRUE	High	Sequest HT (A2)	Unambiguous	[K].HVSGGGSVQIVYKPVDLSK.[V]		1	AAAAAA	AAAAAA	0	3	0.4693	0	1	1	657.362	1970.07	1970.07	0.33	0.00022	HCD (High Energy Collision Dissociation)	MS2	11.7804	2.055	50.6722	34622	LUM1_C11500_171224051907.raw	F1		5.22	1	3.369e-05	2.724e-08		11329575	50.62
TRUE	High	Sequest HT (A2)	Unambiguous	[K].HVSGGGSVQIVYKPVDLSK.[V]		1	AAAAAA	AAAAAA	0	3	0.3951	0	1	1	657.363	1970.07	1970.07	1.91	0.00125	HCD (High Energy Collision Dissociation)	MS2	10.7443	16.304	69.2311	50759	LUM1_C11501.raw	F6		4.86	1	3.369e-05	3.853e-06		2017651	69.51
TRUE	High	Sequest HT (A2)	Unambiguous	[K].HVSGGGSVQIVYKPVDLSK.[V]		1	AAAAAA	AAAAAA	0	4	0.1799	0	1	1	493.273	1970.07	1970.07	-0.94	-0.00046	HCD (High Energy Collision Dissociation)	MS2	0	34.022	69.6775	51228	LUM1_C11501.raw	F6		2.78	1	3.369e-05	8.34e-06		823675	69.22
TRUE	High	Sequest HT (A2)	Unambiguous	[K].HVSGGGSVQIVYKPVDLSK.[V]		1	AAAAAA	AAAAAA	0	3	0.263	0	1	1	657.362	1970.07	1970.07	1.07	0.0007	HCD (High Energy Collision Dissociation)	MS2	36.5408	24.976	84.8713	68340	LUM1_C11500_171224051907.raw	F1		3.27	1	3.369e-05	1.195e-05		1.56815e+06	84.38
TRUE	High	Sequest HT (A2)	Unambiguous	[K].HVSGGGSVQIVYKPVDLSK.[V]		1	AAAAAA	AAAAAA	0	3	0.3203	0	1	1	657.362	1970.07	1970.07	0.34	0.00022	HCD (High Energy Collision Dissociation)	MS2	50.7604	14.075	70.6139	52230	LUM1_C11501.raw	F6		4.09	1	3.369e-05	1.237e-05		2980691	70.71
TRUE	High	Sequest HT (A2)	Unambiguous	[K].IGSLDNITHVPGGGNK.[K]		3	AAAAAA; A0A0A0MQC7; B1AQW2	AAAAAA; A0A0A0MQC7; B1AQW2	0	3	0.2611	0	1	1	526.946	1578.82	1578.82	0	0	HCD (High Energy Collision Dissociation)	MS2	18.9979	21.475	49.535	33554	LUM1_C11500_171224051907.raw	F1		4.29	3	3.369e-05	6.601e-07		7861134	49.08
TRUE	High	Sequest HT (A2)	Unambiguous	[K].HVSGGGSVQIVYKPVDLSK.[V]		1	AAAAAA	AAAAAA	0	3	0.522	0	1	1	657.362	1970.07	1970.07	0.72	0.00047	HCD (High Energy Collision Dissociation)	MS2	9.88481	1.223	49.4054	33425	LUM1_C11500_171224051907.raw	F1		5	1	3.369e-05	3.416e-10		22350070	49.34
TRUE	High	Sequest HT (A2)	Unambiguous	[K].HVSGGGSVQIVYKPVDLSK.[V]		1	AAAAAA	AAAAAA	0	4	0.3556	0	1	1	493.272	1970.07	1970.07	-2.4	-0.00118	HCD (High Energy Collision Dissociation)	MS2	0	70.482	92.5699	76170	LUM1_C11500_171224051907.raw	F1		3.6	1	3.369e-05	3.287e-06		403283	92.7
TRUE	High	Sequest HT (A2)	Unambiguous	[R].HLSNVSSTGSIDmVDSPQLATLADEVSASLAK.[Q]	M13(Oxidation)	3	AAAAAA; A0A0A0MQC7; B1AQW2	AAAAAA; A0A0A0MQC7; B1AQW2	0	4	0.0161	0	1	1	815.657	3259.61	3259.6	2.33	0.0019	HCD (High Energy Collision Dissociation)	MS2	51.2648	17.895	92.8297	76418	LUM1_C11500_171224051907.raw	F1		4.96	3	3.369e-05	2.401e-07		1.88396e+06	92.95
TRUE	High	Sequest HT (A2)	Unambiguous	[R].HLSNVSSTGSIDmVDSPQLATLADEVSASLAK.[Q]	M13(Oxidation)	3	AAAAAA; A0A0A0MQC7; B1AQW2	AAAAAA; A0A0A0MQC7; B1AQW2	0	3	0.2256	0	1	1	1087.21	3259.61	3259.6	1.66	0.00181	HCD (High Energy Collision Dissociation)	MS2	59.78	14.178	95.6534	79294	LUM1_C11500_171224051907.raw	F1		7.27	3	3.369e-05	4.897e-10
TRUE	High	Sequest HT (A2)	Unambiguous	[K].HVSGGGSVQIVYKPVDLSK.[V]		1	AAAAAA	AAAAAA	0	3	0.4783	0	1	1	657.361	1970.07	1970.07	-1.16	-0.00076	HCD (High Energy Collision Dissociation)	MS2	0	33.13	95.8066	79449	LUM1_C11500_171224051907.raw	F1		5.54	1	3.369e-05	9.467e-09
TRUE	High	Sequest HT (A2)	Unambiguous	[K].HVSGGGSVQIVYKPVDLSK.[V]		1	AAAAAA	AAAAAA	0	3	0.458	0	1	1	657.362	1970.07	1970.07	0.71	0.00047	HCD (High Energy Collision Dissociation)	MS2	17.8713	21.007	96.2291	79861	LUM1_C11500_171224051907.raw	F1		5.59	1	3.369e-05	5.564e-05		903350	96.73
TRUE	High	Sequest HT (A2)	Unambiguous	[K].ESPLQTPTEDGSEEPGSETSDAK.[S]		1	AAAAAA	AAAAAA	0	2	0.5154	0	1	1	1196.02	2391.03	2391.03	0.1	0.00012	HCD (High Energy Collision Dissociation)	MS2	0	33.13	47.3544	31516	LUM1_C11500_171224051907.raw	F1		4.54	1	3.369e-05	1.438e-09		3.38729e+06	47.46
TRUE	High	Sequest HT (A2)	Unambiguous	[K].HVSGGGSVQIVYKPVDLSK.[V]		1	AAAAAA	AAAAAA	0	3	0.422	0	1	1	657.361	1970.07	1970.07	-0.39	-0.00026	HCD (High Energy Collision Dissociation)	MS2	8.54781	29.17	96.7723	80417	LUM1_C11500_171224051907.raw	F1		5.45	1	3.369e-05	4.992e-07		903350	96.73
TRUE	High	Sequest HT (A2)	Unambiguous	[R].HLSNVSSTGSIDmVDSPQLATLADEVSASLAK.[Q]	M13(Oxidation)	3	AAAAAA; A0A0A0MQC7; B1AQW2	AAAAAA; A0A0A0MQC7; B1AQW2	0	3	0.1097	0	1	1	1087.2	3259.6	3259.6	-0.33	-0.00035	HCD (High Energy Collision Dissociation)	MS2	25.5924	13.027	96.9984	80646	LUM1_C11500_171224051907.raw	F1		6.38	3	3.369e-05	6.107e-07
TRUE	High	Sequest HT (A2)	Unambiguous	[K].HVSGGGSVQIVYKPVDLSK.[V]		1	AAAAAA	AAAAAA	0	3	0.3703	0	1	1	657.362	1970.07	1970.07	-0.2	-0.00013	HCD (High Energy Collision Dissociation)	MS2	14.0161	33.13	97.1994	80859	LUM1_C11500_171224051907.raw	F1		4.51	1	3.369e-05	4.895e-06		4889319	98.02
TRUE	High	Sequest HT (A2)	Unambiguous	[K].HVSGGGSVQIVYKPVDLSK.[V]		1	AAAAAA	AAAAAA	0	3	0.3091	0	1	1	657.362	1970.07	1970.07	0.18	0.00012	HCD (High Energy Collision Dissociation)	MS2	46.9954	21.385	97.412	81068	LUM1_C11500_171224051907.raw	F1		4.53	1	3.369e-05	1.196e-05		4889319	98.02
TRUE	High	Sequest HT (A2)	Unambiguous	[K].HVSGGGSVQIVYKPVDLSK.[V]		1	AAAAAA	AAAAAA	0	4	0.3689	0	1	1	493.273	1970.07	1970.07	-1.09	-0.00054	HCD (High Energy Collision Dissociation)	MS2	20.3948	33.367	97.6267	81282	LUM1_C11500_171224051907.raw	F1		3.66	1	3.369e-05	1.861e-06		1.6571e+06	98.23
TRUE	High	Sequest HT (A2)	Unambiguous	[K].HVSGGGSVQIVYKPVDLSK.[V]		1	AAAAAA	AAAAAA	0	3	0.4711	0	1	1	657.362	1970.07	1970.07	0.09	6e-05	HCD (High Energy Collision Dissociation)	MS2	19.9023	13.062	97.6376	81293	LUM1_C11500_171224051907.raw	F1		5.37	1	3.369e-05	2.796e-06		4889319	98.02
TRUE	High	Sequest HT (A2)	Unambiguous	[K].HVSGGGSVQIVYKPVDLSK.[V]		1	AAAAAA	AAAAAA	0	3	0.4953	0	1	1	657.362	1970.07	1970.07	-0.17	-0.00011	HCD (High Energy Collision Dissociation)	MS2	5.888	5.646	98.058	81716	LUM1_C11500_171224051907.raw	F1		5.29	1	3.369e-05	1.156e-09		4889319	98.02
TRUE	High	Sequest HT (A2)	Unambiguous	[R].QEFEVMEDHAGTYGLGDR.[K]		1	AAAAAA	AAAAAA	0	3	0.3017	0	1	1	685.302	2053.89	2053.89	0.28	0.00019	HCD (High Energy Collision Dissociation)	MS2	12.3439	27.241	98.3372	81995	LUM1_C11500_171224051907.raw	F1		4.21	1	3.369e-05	1.04e-06		1.9531e+06	98.82
TRUE	High	Sequest HT (A2)	Unambiguous	[K].ESPLQTPTEDGSEEPGSETSDAK.[S]		1	AAAAAA	AAAAAA	0	2	0.4661	0	1	1	1196.02	2391.03	2391.03	0.63	0.00075	HCD (High Energy Collision Dissociation)	MS2	0	87.291	46.8593	31138	LUM1_C11500_171224051907.raw	F1		4.57	1	3.369e-05	1.633e-09		63711728	46.2
TRUE	High	Sequest HT (A2)	Unambiguous	[R].HLSNVSSTGSIDMVDSPQLATLADEVSASLAK.[Q]		3	AAAAAA; A0A0A0MQC7; B1AQW2	AAAAAA; A0A0A0MQC7; B1AQW2	0	3	0.0889	0	1	1	1081.88	3243.61	3243.6	1.73	0.00187	HCD (High Energy Collision Dissociation)	MS2	48.8819	13.975	98.4515	82109	LUM1_C11500_171224051907.raw	F1		5.4	3	3.369e-05	1.571e-07		1.02503e+06	98.44
TRUE	High	Sequest HT (A2)	Unambiguous	[K].ESPLQTPTEDGSEEPGSETSDAK.[S]		1	AAAAAA	AAAAAA	0	3	0.4389	0	1	1	797.683	2391.03	2391.03	1.13	0.0009	HCD (High Energy Collision Dissociation)	MS2	3.65194	14.982	46.4302	30695	LUM1_C11500_171224051907.raw	F1		5.4	1	3.369e-05	3.331e-08		93905168	46.2
TRUE	High	Sequest HT (A2)	Unambiguous	[K].HVSGGGSVQIVYKPVDLSK.[V]		1	AAAAAA	AAAAAA	0	3	0.5244	0	1	1	657.362	1970.07	1970.07	-0.26	-0.00017	HCD (High Energy Collision Dissociation)	MS2	0	5.296	98.4815	82136	LUM1_C11500_171224051907.raw	F1		5.32	1	3.369e-05	5.71e-08		5.62012e+06	98.21
TRUE	High	Sequest HT (A2)	Unambiguous	[K].HVSGGGSVQIVYKPVDLSK.[V]		1	AAAAAA	AAAAAA	0	4	0.3238	0	1	1	493.273	1970.07	1970.07	-0.94	-0.00047	HCD (High Energy Collision Dissociation)	MS2	11.689	24.235	98.515	82171	LUM1_C11500_171224051907.raw	F1		3.49	1	3.369e-05	3.031e-05		1.6571e+06	98.23
TRUE	High	Sequest HT (A2)	Unambiguous	[K].HVSGGGSVQIVYKPVDLSK.[V]		1	AAAAAA	AAAAAA	0	3	0.4366	0	1	1	657.362	1970.07	1970.07	0.77	0.0005	HCD (High Energy Collision Dissociation)	MS2	28.803	14.911	65.3281	46531	LUM1_C11501.raw	F6		5.52	1	3.369e-05	7.291e-06		2.0717e+06	64.89
TRUE	High	Sequest HT (A2)	Unambiguous	[K].HVSGGGSVQIVYKPVDLSK.[V]		1	AAAAAA	AAAAAA	0	4	0.4517	0	1	1	493.272	1970.07	1970.07	-1.24	-0.00061	HCD (High Energy Collision Dissociation)	MS2	67.7108	33.762	99.3712	83021	LUM1_C11500_171224051907.raw	F1		3.52	1	3.369e-05	2.276e-07		1.39364e+06	99.23
TRUE	High	Sequest HT (A2)	Unambiguous	[K].HVSGGGSVQIVYKPVDLSK.[V]		1	AAAAAA	AAAAAA	0	4	0.3377	0	1	1	493.273	1970.07	1970.07	-0.09	-4e-05	HCD (High Energy Collision Dissociation)	MS2	52.7906	92.25	95.3786	79020	LUM1_C11500_171224051907.raw	F1		3.05	1	3.369e-05	3.627e-07
TRUE	High	Sequest HT (A2)	Unambiguous	[K].HVSGGGSVQIVYKPVDLSK.[V]		1	AAAAAA	AAAAAA	0	3	0.4222	0	1	1	657.362	1970.07	1970.07	0.72	0.00047	HCD (High Energy Collision Dissociation)	MS2	80.7765	26.125	77.7242	60997	LUM1_C11500_171224051907.raw	F1		5.14	1	3.369e-05	1.013e-07
TRUE	High	Sequest HT (A2)	Unambiguous	[K].ESPLQTPTEDGSEEPGSETSDAK.[S]		1	AAAAAA	AAAAAA	0	2	0.4219	0	1	1	1196.02	2391.03	2391.03	-0.92	-0.0011	HCD (High Energy Collision Dissociation)	MS2	0	33.13	47.3828	31540	LUM1_C11500_171224051907.raw	F1		4.29	1	3.369e-05	1.209e-08		3.38729e+06	47.46
TRUE	High	Sequest HT (A2)	Unambiguous	[K].HVSGGGSVQIVYKPVDLSK.[V]		1	AAAAAA	AAAAAA	0	3	0.5456	0	1	1	657.362	1970.07	1970.07	-0.25	-0.00016	HCD (High Energy Collision Dissociation)	MS2	34.2285	2.829	47.6957	31854	LUM1_C11500_171224051907.raw	F1		4.71	1	3.369e-05	7.857e-06		546274624	47.84
TRUE	High	Sequest HT (A2)	Unambiguous	[K].HVSGGGSVQIVYKPVDLSK.[V]		1	AAAAAA	AAAAAA	0	3	0.3845	0	1	1	657.362	1970.07	1970.07	-0.07	-5e-05	HCD (High Energy Collision Dissociation)	MS2	17.1534	16.032	92.9935	76587	LUM1_C11500_171224051907.raw	F1		4.76	1	3.369e-05	7.628e-07
TRUE	High	Sequest HT (A2)	Unambiguous	[K].HVSGGGSVQIVYKPVDLSK.[V]		1	AAAAAA	AAAAAA	0	3	0.4247	0	1	1	657.36	1970.07	1970.07	-1.87	-0.00123	HCD (High Energy Collision Dissociation)	MS2	27.1833	17.494	72.4578	54239	LUM1_C11501.raw	F6		4.05	1	3.369e-05	3.611e-07		5624369	71.68
TRUE	High	Sequest HT (A2)	Unambiguous	[K].IGSLDNITHVPGGGNK.[K]		3	AAAAAA; A0A0A0MQC7; B1AQW2	AAAAAA; A0A0A0MQC7; B1AQW2	0	2	0.3321	0	1	1	789.915	1578.82	1578.82	-0.84	-0.00066	HCD (High Energy Collision Dissociation)	MS2	0	23.395	49.1158	33143	LUM1_C11500_171224051907.raw	F1		5.36	3	3.369e-05	3.81e-09		3.12156e+06	49.01
TRUE	High	Sequest HT (A2)	Unambiguous	[K].HVSGGGSVQIVYKPVDLSK.[V]		1	AAAAAA	AAAAAA	0	3	0.5399	0	1	1	657.362	1970.07	1970.07	0.27	0.00017	HCD (High Energy Collision Dissociation)	MS2	1.28291	1.406	48.9795	33045	LUM1_C11500_171224051907.raw	F1		5.52	1	3.369e-05	8.734e-11		25698462	48.97
TRUE	High	Sequest HT (A2)	Unambiguous	[K].HVSGGGSVQIVYKPVDLSK.[V]		1	AAAAAA	AAAAAA	0	3	0.4095	0	1	1	657.362	1970.07	1970.07	0.3	0.0002	HCD (High Energy Collision Dissociation)	MS2	7.28904	30.91	93.4361	77051	LUM1_C11500_171224051907.raw	F1		5.47	1	3.369e-05	2.246e-06
TRUE	High	Sequest HT (A2)	Unambiguous	[K].HVSGGGSVQIVYKPVDLSK.[V]		1	AAAAAA	AAAAAA	0	3	0.2843	0	1	1	657.361	1970.07	1970.07	-0.75	-0.00049	HCD (High Energy Collision Dissociation)	MS2	30.998	15.975	73.7435	55627	LUM1_C11501.raw	F6		4.08	1	3.369e-05	2.426e-06		2.65163e+06	73.11
TRUE	High	Sequest HT (A2)	Unambiguous	[K].HVSGGGSVQIVYKPVDLSK.[V]		1	AAAAAA	AAAAAA	0	3	0.5942	0	1	1	657.362	1970.07	1970.07	-0.28	-0.00018	HCD (High Energy Collision Dissociation)	MS2	1.20311	0.754	48.5611	32648	LUM1_C11500_171224051907.raw	F1		5.84	1	3.369e-05	1.43e-08		546274624	47.84
TRUE	High	Sequest HT (A2)	Unambiguous	[K].IGSLDNITHVPGGGNK.[K]		3	AAAAAA; A0A0A0MQC7; B1AQW2	AAAAAA; A0A0A0MQC7; B1AQW2	0	3	0.34	0	1	1	526.946	1578.82	1578.82	0.49	0.00026	HCD (High Energy Collision Dissociation)	MS2	20.3591	1.232	48.5419	32628	LUM1_C11500_171224051907.raw	F1		4.5	3	3.369e-05	1.335e-07		1598472320	48.17
TRUE	High	Sequest HT (A2)	Unambiguous	[K].HVSGGGSVQIVYKPVDLSK.[V]		1	AAAAAA	AAAAAA	0	4	0.2534	0	1	1	493.273	1970.07	1970.07	-0.41	-0.0002	HCD (High Energy Collision Dissociation)	MS2	75.3278	46.059	74.2147	56143	LUM1_C11501.raw	F6		3.63	1	3.369e-05	6.668e-06		627161	74.13
TRUE	High	Sequest HT (A2)	Unambiguous	[R].KDQGGYTMHQDQEGDTDAGLKEsPLQTPTEDGSEEPGSETSDAK.[S]	S23(Phospho)	1	AAAAAA	AAAAAA	2	4	0.0784	0	1	1	1187.25	4745.97	4745.98	-1.28	-0.00152	HCD (High Energy Collision Dissociation)	MS2	0	75.464	48.3515	32443	LUM1_C11500_171224051907.raw	F1		6.12	1	3.369e-05	4.326e-07	S23(Phospho): 75.77	10956555	48.54
TRUE	High	Sequest HT (A2)	Unambiguous	[K].HVSGGGSVQIVYKPVDLSK.[V]		1	AAAAAA	AAAAAA	0	3	0.5289	0	1	1	657.362	1970.07	1970.07	0.29	0.00019	HCD (High Energy Collision Dissociation)	MS2	0	0.265	48.1341	32264	LUM1_C11500_171224051907.raw	F1		5.71	1	3.369e-05	1.081e-08		546274624	47.84
TRUE	High	Sequest HT (A2)	Unambiguous	[K].HVSGGGSVQIVYKPVDLSK.[V]		1	AAAAAA	AAAAAA	0	3	0.4552	0	1	1	657.361	1970.07	1970.07	-1.47	-0.00096	HCD (High Energy Collision Dissociation)	MS2	6.6958	22.585	93.8731	77492	LUM1_C11500_171224051907.raw	F1		5.36	1	3.369e-05	1.344e-05
TRUE	High	Sequest HT (A2)	Unambiguous	[R].HLSNVSSTGSIDmVDSPQLATLADEVSASLAK.[Q]	M13(Oxidation)	3	AAAAAA; A0A0A0MQC7; B1AQW2	AAAAAA; A0A0A0MQC7; B1AQW2	0	3	0.3137	0	1	1	1087.21	3259.6	3259.6	0.63	0.00068	HCD (High Energy Collision Dissociation)	MS2	11.0192	2.064	93.9164	77534	LUM1_C11500_171224051907.raw	F1		5.93	3	3.369e-05	2.669e-10		5421130	94.14
TRUE	High	Sequest HT (A2)	Unambiguous	[R].HLSNVSSTGSIDmVDSPQLATLADEVSASLAK.[Q]	M13(Oxidation)	3	AAAAAA; A0A0A0MQC7; B1AQW2	AAAAAA; A0A0A0MQC7; B1AQW2	0	3	0.4761	0	1	1	1087.21	3259.6	3259.6	0.97	0.00105	HCD (High Energy Collision Dissociation)	MS2	27.6283	3.54	94.3379	77967	LUM1_C11500_171224051907.raw	F1		7.73	3	3.369e-05	5.996e-11		5421130	94.14
TRUE	High	Sequest HT (A2)	Unambiguous	[K].HVSGGGSVQIVYKPVDLSK.[V]		1	AAAAAA	AAAAAA	0	3	0.3843	0	1	1	657.361	1970.07	1970.07	-0.34	-0.00022	HCD (High Energy Collision Dissociation)	MS2	40.1801	26.035	94.7115	78349	LUM1_C11500_171224051907.raw	F1		4.71	1	3.369e-05	1.083e-05
TRUE	High	Sequest HT (A2)	Unambiguous	[R].HLSNVSSTGSIDmVDSPQLATLADEVSASLAK.[Q]	M13(Oxidation)	3	AAAAAA; A0A0A0MQC7; B1AQW2	AAAAAA; A0A0A0MQC7; B1AQW2	0	3	0.3667	0	1	1	1087.2	3259.6	3259.6	-0.71	-0.00077	HCD (High Energy Collision Dissociation)	MS2	31.1721	4.02	94.7609	78402	LUM1_C11500_171224051907.raw	F1		6.6	3	3.369e-05	4.555e-08		5421130	94.14
TRUE	High	Sequest HT (A2)	Unambiguous	[K].IGSLDNITHVPGGGNK.[K]		3	AAAAAA; A0A0A0MQC7; B1AQW2	AAAAAA; A0A0A0MQC7; B1AQW2	0	3	0.4318	0	1	1	526.947	1578.83	1578.82	1.08	0.00057	HCD (High Energy Collision Dissociation)	MS2	0.860257	0.057	48.1184	32249	LUM1_C11500_171224051907.raw	F1		4.84	3	3.369e-05	7.704e-06		1598472320	48.17
TRUE	High	Sequest HT (A2)	Unambiguous	[K].HVSGGGSVQIVYKPVDLSK.[V]		1	AAAAAA	AAAAAA	0	2	0.6426	0	1	1	985.541	1970.07	1970.07	1.71	0.00168	HCD (High Energy Collision Dissociation)	MS2	15.9384	39.002	47.7126	31873	LUM1_C11500_171224051907.raw	F1		6.1	1	3.369e-05	2.275e-12		44451252	47.84
TRUE	High	Sequest HT (A2)	Unambiguous	[K].IGSLDNITHVPGGGNK.[K]		3	AAAAAA; A0A0A0MQC7; B1AQW2	AAAAAA; A0A0A0MQC7; B1AQW2	0	2	0.1185	0	1	1	789.917	1578.83	1578.82	1.45	0.00115	HCD (High Energy Collision Dissociation)	MS2	71.0819	33.13	47.6977	31858	LUM1_C11500_171224051907.raw	F1		3.63	3	3.369e-05	1.182e-06		779206	47.73
TRUE	High	Sequest HT (A2)	Unambiguous	[R].HLSNVSSTGSIDmVDSPQLATLADEVSASLAK.[Q]	M13(Oxidation)	3	AAAAAA; A0A0A0MQC7; B1AQW2	AAAAAA; A0A0A0MQC7; B1AQW2	0	3	0.2879	0	1	1	1087.2	3259.6	3259.6	-0.03	-3e-05	HCD (High Energy Collision Dissociation)	MS2	37.9626	6.006	95.1837	78816	LUM1_C11500_171224051907.raw	F1		6.6	3	3.369e-05	2.748e-09		5421130	94.14
TRUE	High	Sequest HT (A2)	Unambiguous	[K].HVSGGGSVQIVYKPVDLSK.[V]		1	AAAAAA	AAAAAA	0	3	0.537	0	1	1	657.362	1970.07	1970.07	-0.23	-0.00015	HCD (High Energy Collision Dissociation)	MS2	3.89315	2.963	51.8917	35782	LUM1_C11500_171224051907.raw	F1		5.4	1	3.369e-05	1.037e-05		10151958	51.12
TRUE	High	Sequest HT (A2)	Unambiguous	[K].HVSGGGSVQIVYKPVDLSK.[V]		1	AAAAAA	AAAAAA	0	3	0.3845	0	1	1	657.362	1970.07	1970.07	-0.21	-0.00014	HCD (High Energy Collision Dissociation)	MS2	45.9947	15.131	77.345	60605	LUM1_C11500_171224051907.raw	F1		4.76	1	3.369e-05	2.089e-07		1.79196e+06	77.06
TRUE	High	Sequest HT (A2)	Unambiguous	[K].HVSGGGSVQIVYKPVDLSK.[V]		1	AAAAAA	AAAAAA	0	3	0.4719	0	1	1	657.363	1970.07	1970.07	1.65	0.00108	HCD (High Energy Collision Dissociation)	MS2	31.0491	7.22	76.9235	60168	LUM1_C11500_171224051907.raw	F1		4.62	1	3.369e-05	8.07e-06		1.79196e+06	77.06
TRUE	High	Sequest HT (A2)	Unambiguous	[K].HVSGGGSVQIVYKPVDLSK.[V]		1	AAAAAA	AAAAAA	0	3	0.3741	0	1	1	657.362	1970.07	1970.07	0.01	0	HCD (High Energy Collision Dissociation)	MS2	60.9798	5.43	61.0912	44580	LUM1_C11500_171224051907.raw	F1		4.25	1	3.369e-05	2.994e-07
TRUE	High	Sequest HT (A2)	Unambiguous	[K].STPTAEAEEAGIGDTPSLEDEAAGHVTQAR.[M]		1	AAAAAA	AAAAAA	0	3	0.4105	0	1	1	1004.14	3010.39	3010.39	2.07	0.00207	HCD (High Energy Collision Dissociation)	MS2	0	32.98	61.2737	44769	LUM1_C11500_171224051907.raw	F1		6.26	1	3.369e-05	2.892e-09		1411735	61.42
TRUE	High	Sequest HT (A2)	Unambiguous	[K].HVSGGGSVQIVYKPVDLSK.[V]		1	AAAAAA	AAAAAA	0	3	0.2876	0	1	1	657.362	1970.07	1970.07	0.78	0.00051	HCD (High Energy Collision Dissociation)	MS2	56.6877	17.903	67.9506	49401	LUM1_C11501.raw	F6		3.72	1	3.369e-05	2.456e-05		2.72759e+06	68.13
TRUE	High	Sequest HT (A2)	Unambiguous	[R].QEFEVMEDHAGTYGLGDR.[K]		1	AAAAAA	AAAAAA	0	3	0.4524	0	1	1	685.305	2053.9	2053.89	3.5	0.0024	HCD (High Energy Collision Dissociation)	MS2	0.718274	0.075	57.9746	41568	LUM1_C11500_171224051907.raw	F1		4.31	1	3.369e-05	4.64e-05		451939552	57.94
TRUE	High	Sequest HT (A2)	Unambiguous	[K].HVSGGGSVQIVYKPVDLSK.[V]		1	AAAAAA	AAAAAA	0	3	0.4833	0	1	1	657.362	1970.07	1970.07	0.1	7e-05	HCD (High Energy Collision Dissociation)	MS2	63.1987	5.978	57.7485	41344	LUM1_C11500_171224051907.raw	F1		5.09	1	3.369e-05	2.881e-09		6215480	57.24
TRUE	High	Sequest HT (A2)	Unambiguous	[R].QEFEVMEDHAGTYGLGDR.[K]		1	AAAAAA	AAAAAA	0	2	0.2809	0	1	1	1027.45	2053.89	2053.89	-1.16	-0.00119	HCD (High Energy Collision Dissociation)	MS2	31.7109	32.327	61.8485	45349	LUM1_C11500_171224051907.raw	F1		4.13	1	3.369e-05	1.3e-05		447977	61.62
TRUE	High	Sequest HT (A2)	Unambiguous	[K].STPTAEAEEAGIGDTPSLEDEAAGHVTQAR.[M]		1	AAAAAA	AAAAAA	0	3	0.1971	0	1	1	1004.14	3010.39	3010.39	1.95	0.00196	HCD (High Energy Collision Dissociation)	MS2	0	33.13	61.8767	45378	LUM1_C11500_171224051907.raw	F1		4.82	1	3.369e-05	5.359e-06		705174	61.92
TRUE	High	Sequest HT (A2)	Unambiguous	[K].HVSGGGSVQIVYKPVDLSK.[V]		1	AAAAAA	AAAAAA	0	3	0.4933	0	1	1	657.362	1970.07	1970.07	0.88	0.00058	HCD (High Energy Collision Dissociation)	MS2	0	20.361	68.3801	49868	LUM1_C11501.raw	F6		5.25	1	3.369e-05	1.227e-05		2.72759e+06	68.13
TRUE	High	Sequest HT (A2)	Unambiguous	[K].HVSGGGSVQIVYKPVDLSK.[V]		1	AAAAAA	AAAAAA	0	3	0.3318	0	1	1	657.361	1970.07	1970.07	-0.44	-0.00029	HCD (High Energy Collision Dissociation)	MS2	29.1578	18.281	62.2708	45792	LUM1_C11500_171224051907.raw	F1		4.28	1	3.369e-05	4.375e-08		2888397	62.33
TRUE	High	Sequest HT (A2)	Unambiguous	[K].HVSGGGSVQIVYKPVDLSK.[V]		1	AAAAAA	AAAAAA	0	3	0.4257	0	1	1	657.362	1970.07	1970.07	0.46	0.0003	HCD (High Energy Collision Dissociation)	MS2	31.6824	3.236	57.3234	40900	LUM1_C11500_171224051907.raw	F1		4.44	1	3.369e-05	3e-06		6215480	57.24
TRUE	High	Sequest HT (A2)	Unambiguous	[K].STPTAEAEEAGIGDTPSLEDEAAGHVTQAR.[M]		1	AAAAAA	AAAAAA	0	3	0.1683	0	1	1	1004.13	3010.39	3010.39	0.68	0.00069	HCD (High Energy Collision Dissociation)	MS2	35.1623	20.425	62.4571	45972	LUM1_C11500_171224051907.raw	F1		5.23	1	3.369e-05	1.317e-05		471231	62.45
TRUE	High	Sequest HT (A2)	Unambiguous	[R].QEFEVMEDHAGTYGLGDR.[K]		1	AAAAAA	AAAAAA	0	2	0.3218	0	1	1	1027.45	2053.89	2053.89	-2.1	-0.00216	HCD (High Energy Collision Dissociation)	MS2	55.9182	28.225	62.5211	46039	LUM1_C11500_171224051907.raw	F1		4.04	1	3.369e-05	9.243e-06		408496	62.36
TRUE	High	Sequest HT (A2)	Unambiguous	[K].HVSGGGSVQIVYKPVDLSK.[V]		1	AAAAAA	AAAAAA	0	3	0.4311	0	1	1	657.362	1970.07	1970.07	0.58	0.00038	HCD (High Energy Collision Dissociation)	MS2	40.1416	18.946	62.754	46266	LUM1_C11500_171224051907.raw	F1		4.5	1	3.369e-05	4.819e-06		2.70389e+06	62.72
TRUE	High	Sequest HT (A2)	Unambiguous	[R].QEFEVMEDHAGTYGLGDR.[K]		1	AAAAAA	AAAAAA	0	3	0.3501	0	1	1	685.301	2053.89	2053.89	-1.34	-0.00091	HCD (High Energy Collision Dissociation)	MS2	36.2135	8.129	57.2919	40868	LUM1_C11500_171224051907.raw	F1		4.37	1	3.369e-05	3.051e-06		11389816	57.36
TRUE	High	Sequest HT (A2)	Unambiguous	[K].STPTAEAEEAGIGDTPSLEDEAAGHVTQAR.[M]		1	AAAAAA	AAAAAA	0	3	0.3051	0	1	1	1004.14	3010.39	3010.39	1.9	0.0019	HCD (High Energy Collision Dissociation)	MS2	0	72.316	57.1723	40751	LUM1_C11500_171224051907.raw	F1		5.31	1	3.369e-05	4.596e-09		338952	57.21
TRUE	High	Sequest HT (A2)	Unambiguous	[K].STPTAEAEEAGIGDTPSLEDEAAGHVTQAR.[M]		1	AAAAAA	AAAAAA	0	3	0.2193	0	1	1	1004.14	3010.39	3010.39	1.72	0.00173	HCD (High Energy Collision Dissociation)	MS2	44.1372	21.67	62.8907	46405	LUM1_C11500_171224051907.raw	F1		5.38	1	3.369e-05	2.531e-07		471231	62.45
TRUE	High	Sequest HT (A2)	Unambiguous	[K].HVSGGGSVQIVYKPVDLSK.[V]		1	AAAAAA	AAAAAA	0	3	0.436	0	1	1	657.362	1970.07	1970.07	0.45	0.00029	HCD (High Energy Collision Dissociation)	MS2	18.0511	5.287	56.8889	40450	LUM1_C11500_171224051907.raw	F1		4.61	1	3.369e-05	2.213e-07		6215480	57.24
TRUE	High	Sequest HT (A2)	Unambiguous	[K].STPTAEAEEAGIGDtPSLEDEAAGHVTQAR.[M]	T15(Phospho)	1	AAAAAA	AAAAAA	0	3	0.0584	0	1	1	1030.79	3090.36	3090.35	2.52	0.0026	HCD (High Energy Collision Dissociation)	MS2	34.8484	22.825	63.0953	46612	LUM1_C11500_171224051907.raw	F1		5.31	1	3.369e-05	7.926e-06	T15(Phospho): 64.93	1.45684e+06	63.14
TRUE	High	Sequest HT (A2)	Unambiguous	[R].LQTAPVPmPDLK.[N]	M8(Oxidation)	3	AAAAAA; A0A0A0MQC7; B1AQW2	AAAAAA; A0A0A0MQC7; B1AQW2	0	2	0.2288	0	1	1	663.36	1325.71	1325.71	0.21	0.00014	HCD (High Energy Collision Dissociation)	MS2	13.3062	3.14	56.8804	40440	LUM1_C11500_171224051907.raw	F1		2.71	3	3.369e-05	4.233e-05		46862492	56.95
TRUE	High	Sequest HT (A2)	Unambiguous	[K].HVSGGGSVQIVYKPVDLSK.[V]		1	AAAAAA	AAAAAA	0	3	0.3771	0	1	1	657.36	1970.07	1970.07	-2.48	-0.00163	HCD (High Energy Collision Dissociation)	MS2	16.7999	16.395	63.0354	43957	LUM1_C11501.raw	F6		4.72	1	3.369e-05	1.523e-07		2.10776e+06	63
TRUE	High	Sequest HT (A2)	Unambiguous	[K].HVSGGGSVQIVYKPVDLSK.[V]		1	AAAAAA	AAAAAA	0	3	0.4708	0	1	1	657.362	1970.07	1970.07	0.06	4e-05	HCD (High Energy Collision Dissociation)	MS2	20.7618	5.505	56.447	40001	LUM1_C11500_171224051907.raw	F1		5.48	1	3.369e-05	9.039e-08		4787708	56.08
TRUE	High	Sequest HT (A2)	Unambiguous	[K].HVSGGGSVQIVYKPVDLSK.[V]		1	AAAAAA	AAAAAA	0	4	0.1927	0	1	1	493.273	1970.07	1970.07	0.08	4e-05	HCD (High Energy Collision Dissociation)	MS2	40.0356	33.13	64.1719	45256	LUM1_C11501.raw	F6		3.27	1	3.369e-05	3.757e-05		1.04438e+06	64.1
TRUE	High	Sequest HT (A2)	Unambiguous	[R].QEFEVMEDHAGTYGLGDR.[K]		1	AAAAAA	AAAAAA	0	2	0.3389	0	1	1	1027.45	2053.89	2053.89	-0.82	-0.00084	HCD (High Energy Collision Dissociation)	MS2	25.5872	30.085	60.6645	44177	LUM1_C11500_171224051907.raw	F1		4.78	1	3.369e-05	1.271e-06		295525	60.15
TRUE	High	Sequest HT (A2)	Unambiguous	[K].STPTAEAEEAGIGDTPSLEDEAAGHVTQAR.[M]		1	AAAAAA	AAAAAA	0	3	0.4734	0	1	1	1004.14	3010.39	3010.39	1.36	0.00137	HCD (High Energy Collision Dissociation)	MS2	0.0620505	0.075	59.5682	43102	LUM1_C11500_171224051907.raw	F1		6.57	1	3.369e-05	2.864e-09		823146240	59.45
TRUE	High	Sequest HT (A2)	Unambiguous	[R].QEFEVMEDHAGTYGLGDR.[K]		1	AAAAAA	AAAAAA	0	2	0.3028	0	1	1	1027.45	2053.9	2053.89	2.01	0.00207	HCD (High Energy Collision Dissociation)	MS2	63.0466	33.13	59.7877	43327	LUM1_C11500_171224051907.raw	F1		5.02	1	3.369e-05	4.127e-08		295525	60.15
TRUE	High	Sequest HT (A2)	Unambiguous	[K].HVSGGGSVQIVYKPVDLSK.[V]		1	AAAAAA	AAAAAA	0	3	0.4267	0	1	1	657.361	1970.07	1970.07	-0.53	-0.00035	HCD (High Energy Collision Dissociation)	MS2	87.582	15.657	65.7918	47053	LUM1_C11501.raw	F6		5.39	1	3.369e-05	1.574e-06		1.94394e+06	65.72
TRUE	High	Sequest HT (A2)	Unambiguous	[R].QEFEVMEDHAGTYGLGDR.[K]		1	AAAAAA	AAAAAA	0	2	0.3866	0	1	1	1027.45	2053.89	2053.89	0.22	0.00022	HCD (High Energy Collision Dissociation)	MS2	0	29.484	59.2843	42803	LUM1_C11500_171224051907.raw	F1		4.63	1	3.369e-05	1.326e-08		1.58457e+06	59.05
TRUE	High	Sequest HT (A2)	Unambiguous	[K].STPTAEAEEAGIGDTPSLEDEAAGHVTQAR.[M]		1	AAAAAA	AAAAAA	0	3	0.3718	0	1	1	1004.13	3010.38	3010.39	-0.9	-0.00091	HCD (High Energy Collision Dissociation)	MS2	19.8745	18.43	59.0753	42580	LUM1_C11500_171224051907.raw	F1		5.54	1	3.369e-05	7.717e-10		823146240	59.45
TRUE	High	Sequest HT (A2)	Unambiguous	[K].HVSGGGSVQIVYKPVDLSK.[V]		1	AAAAAA	AAAAAA	0	3	0.4751	0	1	1	657.361	1970.07	1970.07	-0.81	-0.00053	HCD (High Energy Collision Dissociation)	MS2	10.1789	21.517	66.2163	47520	LUM1_C11501.raw	F6		4.61	1	3.369e-05	1.879e-08		2164137	65.89
TRUE	High	Sequest HT (A2)	Unambiguous	[K].HVSGGGSVQIVYKPVDLSK.[V]		1	AAAAAA	AAAAAA	0	3	0.4085	0	1	1	657.362	1970.07	1970.07	0.17	0.00011	HCD (High Energy Collision Dissociation)	MS2	42.4054	12.919	59.8413	43379	LUM1_C11500_171224051907.raw	F1		4.92	1	3.369e-05	5.872e-06		3.85626e+06	59.16
TRUE	High	Sequest HT (A2)	Unambiguous	[K].STPTAEAEEAGIGDTPSLEDEAAGHVTQAR.[M]		1	AAAAAA	AAAAAA	0	3	0.497	0	1	1	1004.13	3010.39	3010.39	0.4	0.0004	HCD (High Energy Collision Dissociation)	MS2	0	2.423	59.9953	43527	LUM1_C11500_171224051907.raw	F1		6.74	1	3.369e-05	3.446e-11		823146240	59.45
TRUE	High	Sequest HT (A2)	Unambiguous	[R].QEFEVMEDHAGTYGLGDR.[K]		1	AAAAAA	AAAAAA	0	2	0.4212	0	1	1	1027.45	2053.89	2053.89	-1.9	-0.00195	HCD (High Energy Collision Dissociation)	MS2	16.2711	33.13	60.2165	43742	LUM1_C11500_171224051907.raw	F1		5.39	1	3.369e-05	1.91e-07		295525	60.15
TRUE	High	Sequest HT (A2)	Unambiguous	[K].HVSGGGSVQIVYKPVDLSK.[V]		1	AAAAAA	AAAAAA	0	3	0.481	0	1	1	657.364	1970.08	1970.07	4.21	0.00277	HCD (High Energy Collision Dissociation)	MS2	26.6836	15.016	66.7516	48108	LUM1_C11501.raw	F6		5.26	1	3.369e-05	2.284e-07		1.7244e+06	66.86
TRUE	High	Sequest HT (A2)	Unambiguous	[K].STPTAEAEEAGIGDTPSLEDEAAGHVTQAR.[M]		1	AAAAAA	AAAAAA	0	3	0.4599	0	1	1	1004.13	3010.39	3010.39	0.41	0.00041	HCD (High Energy Collision Dissociation)	MS2	2.51555	19.428	60.4178	43935	LUM1_C11500_171224051907.raw	F1		6.24	1	3.369e-05	8.684e-11		823146240	59.45
TRUE	High	Sequest HT (A2)	Unambiguous	[K].HVSGGGSVQIVYKPVDLSK.[V]		1	AAAAAA	AAAAAA	0	3	0.2695	0	1	1	657.36	1970.07	1970.07	-2.37	-0.00156	HCD (High Energy Collision Dissociation)	MS2	42.8971	4.828	58.9218	42467	LUM1_C11500_171224051907.raw	F1		3.97	1	3.369e-05	1.36e-06		9601712	58.75
TRUE	High	Sequest HT (A2)	Unambiguous	[R].QEFEVMEDHAGTYGLGDR.[K]		1	AAAAAA	AAAAAA	0	2	0.5639	0	1	1	1027.45	2053.89	2053.89	0.68	0.0007	HCD (High Energy Collision Dissociation)	MS2	0	24.716	58.8432	42415	LUM1_C11500_171224051907.raw	F1		5.09	1	3.369e-05	2.511e-07		1.82965e+06	58.86
TRUE	High	Sequest HT (A2)	Unambiguous	[K].HVSGGGSVQIVYKPVDLSK.[V]		1	AAAAAA	AAAAAA	0	3	0.482	0	1	1	657.362	1970.07	1970.07	0.86	0.00057	HCD (High Energy Collision Dissociation)	MS2	30.1805	11.498	64.9084	46073	LUM1_C11501.raw	F6		5	1	3.369e-05	4.632e-08		2.0717e+06	64.89
TRUE	High	Sequest HT (A2)	Unambiguous	[R].QEFEVMEDHAGTYGLGDR.[K]		1	AAAAAA	AAAAAA	0	3	0.3696	0	1	1	685.302	2053.89	2053.89	-0.05	-3e-05	HCD (High Energy Collision Dissociation)	MS2	26.8252	1.406	58.5435	42130	LUM1_C11500_171224051907.raw	F1		4.6	1	3.369e-05	1.136e-06		451939552	57.94
TRUE	High	Sequest HT (A2)	Unambiguous	[K].STPTAEAEEAGIGDTPSLEDEAAGHVTQAR.[M]		1	AAAAAA	AAAAAA	0	3	0.447	0	1	1	1004.13	3010.38	3010.39	-0.92	-0.00092	HCD (High Energy Collision Dissociation)	MS2	18.4574	100	58.4798	42070	LUM1_C11500_171224051907.raw	F1		6.6	1	3.369e-05	7.378e-12		889826	58.54
TRUE	High	Sequest HT (A2)	Unambiguous	[R].QEFEVMEDHAGTYGLGDR.[K]		1	AAAAAA	AAAAAA	0	2	0.5577	0	1	1	1027.45	2053.89	2053.89	-0.28	-0.00029	HCD (High Energy Collision Dissociation)	MS2	17.1612	29.965	58.4063	42000	LUM1_C11500_171224051907.raw	F1		5.81	1	3.369e-05	3.433e-09		66481836	57.93
TRUE	High	Sequest HT (A2)	Unambiguous	[K].HVSGGGSVQIVYKPVDLSK.[V]		1	AAAAAA	AAAAAA	0	3	0.3348	0	1	1	657.362	1970.07	1970.07	0.87	0.00057	HCD (High Energy Collision Dissociation)	MS2	41.0062	10.874	58.3725	41965	LUM1_C11500_171224051907.raw	F1		4.42	1	3.369e-05	4.376e-08
TRUE	High	Sequest HT (A2)	Unambiguous	[K].HVSGGGSVQIVYKPVDLSK.[V]		1	AAAAAA	AAAAAA	0	3	0.4306	0	1	1	657.362	1970.07	1970.07	0.69	0.00045	HCD (High Energy Collision Dissociation)	MS2	36.2914	28.09	67.5068	48899	LUM1_C11501.raw	F6		4.97	1	3.369e-05	2.474e-08
TRUE	High	Sequest HT (A2)	Unambiguous	[K].STPTAEAEEAGIGDTPSLEDEAAGHVTQAR.[M]		1	AAAAAA	AAAAAA	0	3	0.3852	0	1	1	1004.13	3010.37	3010.39	-4.45	-0.00446	HCD (High Energy Collision Dissociation)	MS2	12.745	18.865	60.8494	44364	LUM1_C11500_171224051907.raw	F1		6.23	1	3.369e-05	6.436e-07		978557	60.96
TRUE	High	Sequest HT (A2)	Unambiguous	[K].IGSLDNITHVPGGGNK.[K]		3	AAAAAA; A0A0A0MQC7; B1AQW2	AAAAAA; A0A0A0MQC7; B1AQW2	0	2	0.253	0	1	1	789.918	1578.83	1578.82	3.29	0.0026	HCD (High Energy Collision Dissociation)	MS2	30.9465	19.855	46.2301	30517	LUM1_C11500_171224051907.raw	F1		4.11	3	3.369e-05	1.231e-05		1.77674e+06	46.3
TRUE	High	Sequest HT (A2)	Unambiguous	[R].LQTAPVPMPDLK.[N]		3	AAAAAA; A0A0A0MQC7; B1AQW2	AAAAAA; A0A0A0MQC7; B1AQW2	0	2	0.3312	0	1	1	655.363	1309.72	1309.72	0.32	0.00021	HCD (High Energy Collision Dissociation)	MS2	5.96067	0.403	61.3834	42170	LUM1_C11501.raw	F6		3.08	3	3.369e-05	3.477e-05		2105498624	61.18
TRUE	High	Sequest HT (A2)	Unambiguous	[R].QEFEVMEDHAGTYGLGDR.[K]		1	AAAAAA	AAAAAA	0	3	0.2281	0	1	1	685.303	2053.89	2053.89	0.58	0.00039	HCD (High Energy Collision Dissociation)	MS2	21.3252	15.849	63.6737	47166	LUM1_C11500_171224051907.raw	F1		3.77	1	3.369e-05	5.372e-06		2.08926e+06	63.66
TRUE	High	Sequest HT (A2)	Unambiguous	[K].HVSGGGSVQIVYKPVDLSK.[V]		1	AAAAAA	AAAAAA	0	2	0.6043	0	1	1	985.54	1970.07	1970.07	1.03	0.00101	HCD (High Energy Collision Dissociation)	MS2	0	72.22	53.1658	37026	LUM1_C11500_171224051907.raw	F1		5.56	1	3.369e-05	5.906e-13
TRUE	High	Sequest HT (A2)	Unambiguous	[R].LQTAPVPMPDLK.[N]		3	AAAAAA; A0A0A0MQC7; B1AQW2	AAAAAA; A0A0A0MQC7; B1AQW2	0	2	0.1254	0	1	1	655.363	1309.72	1309.72	0.45	0.0003	HCD (High Energy Collision Dissociation)	MS2	36.7796	5.769	70.5614	53603	LUM1_C11500_171224051907.raw	F1		3.11	3	3.369e-05	5.061e-05		3.07011e+06	70.9
TRUE	High	Sequest HT (A2)	Unambiguous	[K].EsPLQTPTEDGSEEPGSETSDAK.[S]	S2(Phospho)	1	AAAAAA	AAAAAA	0	2	0.0196	0	1	1	1236	2471	2471	0.92	0.00114	HCD (High Energy Collision Dissociation)	MS2	59.6005	58.365	53.0408	36911	LUM1_C11500_171224051907.raw	F1		3.57	1	3.369e-05	1.31e-05	T6(Phospho): 68.11	312296	53.16
TRUE	High	Sequest HT (A2)	Unambiguous	[K].HVSGGGSVQIVYKPVDLSK.[V]		1	AAAAAA	AAAAAA	0	3	0.4197	0	1	1	657.363	1970.07	1970.07	1.46	0.00096	HCD (High Energy Collision Dissociation)	MS2	24.3937	27.617	71.0247	54085	LUM1_C11500_171224051907.raw	F1		5.29	1	3.369e-05	7.303e-08
TRUE	High	Sequest HT (A2)	Unambiguous	[R].QEFEVmEDHAGTYGLGDR.[K]	M6(Oxidation)	1	AAAAAA	AAAAAA	0	3	0.1739	0	1	1	690.634	2069.89	2069.89	-0.28	-0.0002	HCD (High Energy Collision Dissociation)	MS2	22.1357	7.105	52.7692	36633	LUM1_C11500_171224051907.raw	F1		2.99	1	3.369e-05	2.983e-05		2.71832e+06	52.77
TRUE	High	Sequest HT (A2)	Unambiguous	[K].HVSGGGSVQIVYKPVDLSK.[V]		1	AAAAAA	AAAAAA	0	3	0.37	0	1	1	657.363	1970.07	1970.07	1.75	0.00115	HCD (High Energy Collision Dissociation)	MS2	15.1629	22.495	71.4466	54533	LUM1_C11500_171224051907.raw	F1		4.54	1	3.369e-05	6.681e-06		2.17473e+06	71.61
TRUE	High	Sequest HT (A2)	Unambiguous	[K].HVSGGGSVQIVYKPVDLSK.[V]		1	AAAAAA	AAAAAA	0	3	0.5448	0	1	1	657.362	1970.07	1970.07	-0.13	-9e-05	HCD (High Energy Collision Dissociation)	MS2	28.0071	3.778	52.7324	36595	LUM1_C11500_171224051907.raw	F1		5.36	1	3.369e-05	4.317e-06		6893632	52.12
TRUE	High	Sequest HT (A2)	Unambiguous	[R].QEFEVmEDHAGTYGLGDR.[K]	M6(Oxidation)	1	AAAAAA	AAAAAA	0	3	0.2213	0	1	1	690.634	2069.89	2069.89	0.33	0.00023	HCD (High Energy Collision Dissociation)	MS2	20.5403	17.329	52.3488	36204	LUM1_C11500_171224051907.raw	F1		3.75	1	3.369e-05	9.274e-06		9142173	51.53
TRUE	High	Sequest HT (A2)	Unambiguous	[K].HVSGGGSVQIVYKPVDLSK.[V]		1	AAAAAA	AAAAAA	0	3	0.3791	0	1	1	657.362	1970.07	1970.07	0.18	0.00012	HCD (High Energy Collision Dissociation)	MS2	73.1915	7.287	71.9016	55019	LUM1_C11500_171224051907.raw	F1		5.17	1	3.369e-05	7.301e-06		2.17473e+06	71.61
TRUE	High	Sequest HT (A2)	Unambiguous	[K].HVSGGGSVQIVYKPVDLSK.[V]		1	AAAAAA	AAAAAA	0	3	0.5541	0	1	1	657.361	1970.07	1970.07	-0.69	-0.00046	HCD (High Energy Collision Dissociation)	MS2	9.20947	3.615	52.3124	36170	LUM1_C11500_171224051907.raw	F1		6.01	1	3.369e-05	1.049e-08		6893632	52.12
TRUE	High	Sequest HT (A2)	Unambiguous	[K].HVSGGGSVQIVYKPVDLSK.[V]		1	AAAAAA	AAAAAA	0	3	0.4791	0	1	1	657.362	1970.07	1970.07	-0.18	-0.00012	HCD (High Energy Collision Dissociation)	MS2	48.925	23.241	72.9127	56074	LUM1_C11500_171224051907.raw	F1		4.55	1	3.369e-05	2.39e-07		2.18743e+06	72.93
TRUE	High	Sequest HT (A2)	Unambiguous	[K].HVSGGGSVQIVYKPVDLSK.[V]		1	AAAAAA	AAAAAA	0	3	0.5093	0	1	1	657.362	1970.07	1970.07	0.2	0.00013	HCD (High Energy Collision Dissociation)	MS2	27.3993	5.507	59.6221	40222	LUM1_C11501.raw	F6		5.89	1	3.369e-05	2.076e-05
TRUE	High	Sequest HT (A2)	Unambiguous	[K].HVSGGGSVQIVYKPVDLSK.[V]		1	AAAAAA	AAAAAA	0	3	0.3134	0	1	1	657.362	1970.07	1970.07	0.86	0.00057	HCD (High Energy Collision Dissociation)	MS2	18.6118	7.724	73.7647	56887	LUM1_C11500_171224051907.raw	F1		4.85	1	3.369e-05	5.716e-07		5.90275e+06	73.21
TRUE	High	Sequest HT (A2)	Unambiguous	[K].HVSGGGSVQIVYKPVDLSK.[V]		1	AAAAAA	AAAAAA	0	3	0.4362	0	1	1	657.362	1970.07	1970.07	0.85	0.00056	HCD (High Energy Collision Dissociation)	MS2	64.2271	9.711	59.1913	39755	LUM1_C11501.raw	F6		4.86	1	3.369e-05	1.436e-06
TRUE	High	Sequest HT (A2)	Unambiguous	[R].QEFEVmEDHAGTYGLGDR.[K]	M6(Oxidation)	1	AAAAAA	AAAAAA	0	3	0.3117	0	1	1	690.634	2069.89	2069.89	-0.38	-0.00026	HCD (High Energy Collision Dissociation)	MS2	7.05614	5.238	51.9207	35808	LUM1_C11500_171224051907.raw	F1		3.69	1	3.369e-05	1.753e-06		9142173	51.53
TRUE	High	Sequest HT (A2)	Unambiguous	[K].HVSGGGSVQIVYKPVDLSK.[V]		1	AAAAAA	AAAAAA	0	4	0.136	0	1	1	493.273	1970.07	1970.07	-0.61	-0.0003	HCD (High Energy Collision Dissociation)	MS2	8.27932	58.448	75.2654	58451	LUM1_C11500_171224051907.raw	F1		2.72	1	3.369e-05	1.915e-05		471561	75.5
TRUE	High	Sequest HT (A2)	Unambiguous	[R].QEFEVMEDHAGTYGLGDR.[K]		1	AAAAAA	AAAAAA	0	3	0.0354	0	1	1	685.304	2053.9	2053.89	2.2	0.00151	HCD (High Energy Collision Dissociation)	MS2	29.3237	25.341	75.2756	58462	LUM1_C11500_171224051907.raw	F1		3.11	1	3.369e-05	3.305e-05		1.44897e+06	75.25
TRUE	High	Sequest HT (A2)	Unambiguous	[K].HVSGGGSVQIVYKPVDLSK.[V]		1	AAAAAA	AAAAAA	0	3	0.3228	0	1	1	657.362	1970.07	1970.07	0.43	0.00028	HCD (High Energy Collision Dissociation)	MS2	37.7511	24.1	76.0662	59280	LUM1_C11500_171224051907.raw	F1		5.05	1	3.369e-05	1.145e-06		1.55293e+06	76.34
TRUE	High	Sequest HT (A2)	Unambiguous	[K].HVSGGGSVQIVYKPVDLSK.[V]		1	AAAAAA	AAAAAA	0	3	0.3855	0	1	1	657.363	1970.07	1970.07	1.83	0.0012	HCD (High Energy Collision Dissociation)	MS2	31.7578	23.365	76.4978	59728	LUM1_C11500_171224051907.raw	F1		4.98	1	3.369e-05	1.185e-06		1.55293e+06	76.34
TRUE	High	Sequest HT (A2)	Unambiguous	[R].QEFEVmEDHAGTYGLGDR.[K]	M6(Oxidation)	1	AAAAAA	AAAAAA	0	3	0.0714	0	1	1	690.634	2069.89	2069.89	0.61	0.00042	HCD (High Energy Collision Dissociation)	MS2	42.9389	17.936	53.1935	37054	LUM1_C11500_171224051907.raw	F1		3.22	1	3.369e-05	1.718e-05		2.20073e+06	53.43
TRUE	High	Sequest HT (A2)	Unambiguous	[R].QEFEVMEDHAGTYGLGDR.[K]		1	AAAAAA	AAAAAA	0	3	0.0727	0	1	1	685.304	2053.9	2053.89	2	0.00137	HCD (High Energy Collision Dissociation)	MS2	38.6789	14.532	63.6493	47142	LUM1_C11500_171224051907.raw	F1		3.3	1	3.369e-05	2.013e-05		2.08926e+06	63.66
TRUE	High	Sequest HT (A2)	Unambiguous	[K].HVSGGGSVQIVYKPVDLSK.[V]		1	AAAAAA	AAAAAA	0	3	0.2984	0	1	1	657.361	1970.07	1970.07	-1.06	-0.0007	HCD (High Energy Collision Dissociation)	MS2	72.1852	18.022	69.4973	52714	LUM1_C11500_171224051907.raw	F1		4.86	1	3.369e-05	1.133e-06		2.19001e+06	69.4
TRUE	High	Sequest HT (A2)	Unambiguous	[K].HVSGGGSVQIVYKPVDLSK.[V]		1	AAAAAA	AAAAAA	0	4	0.2591	0	1	1	493.273	1970.07	1970.07	-0.15	-7e-05	HCD (High Energy Collision Dissociation)	MS2	0	25.505	69.0433	52228	LUM1_C11500_171224051907.raw	F1		3.01	1	3.369e-05	4.635e-05		664132	69.16
TRUE	High	Sequest HT (A2)	Unambiguous	[K].STPTAEAEEAGIGDTPSLEDEAAGHVTQAR.[M]		1	AAAAAA	AAAAAA	0	3	0.4108	0	1	1	1004.13	3010.38	3010.39	-2.39	-0.0024	HCD (High Energy Collision Dissociation)	MS2	17.6325	33.13	56.2521	39830	LUM1_C11500_171224051907.raw	F1		6.84	1	3.369e-05	1.685e-08		1.95943e+06	56.33
TRUE	High	Sequest HT (A2)	Unambiguous	[K].HVSGGGSVQIVYKPVDLSK.[V]		1	AAAAAA	AAAAAA	0	3	0.4294	0	1	1	657.362	1970.07	1970.07	0.31	0.0002	HCD (High Energy Collision Dissociation)	MS2	27.779	15.549	63.7551	47242	LUM1_C11500_171224051907.raw	F1		5.03	1	3.369e-05	2.402e-05		2.49956e+06	63.75
TRUE	High	Sequest HT (A2)	Unambiguous	[K].HVSGGGSVQIVYKPVDLSK.[V]		1	AAAAAA	AAAAAA	0	4	0.203	0	1	1	493.272	1970.07	1970.07	-1.77	-0.00087	HCD (High Energy Collision Dissociation)	MS2	33.8991	33.13	61.3616	42147	LUM1_C11501.raw	F6		3.35	1	3.369e-05	1.909e-05		1.01411e+06	61.41
TRUE	High	Sequest HT (A2)	Unambiguous	[K].STPTAEAEEAGIGDTPsLEDEAAGHVTQAR.[M]	S17(Phospho)	1	AAAAAA	AAAAAA	0	3	0.1366	0	1	1	1030.79	3090.35	3090.35	-0.91	-0.00094	HCD (High Energy Collision Dissociation)	MS2	7.68209	32.545	64.1129	47596	LUM1_C11500_171224051907.raw	F1		6.44	1	3.369e-05	1.031e-06	S17(Phospho): 100	15559684	63.85
TRUE	High	Sequest HT (A2)	Unambiguous	[K].HVSGGGSVQIVYKPVDLSK.[V]		1	AAAAAA	AAAAAA	0	3	0.3876	0	1	1	657.362	1970.07	1970.07	0.12	8e-05	HCD (High Energy Collision Dissociation)	MS2	42.8269	3.016	55.4	38964	LUM1_C11500_171224051907.raw	F1		4.85	1	3.369e-05	7.12e-08
TRUE	High	Sequest HT (A2)	Unambiguous	[K].HVSGGGSVQIVYKPVDLSK.[V]		1	AAAAAA	AAAAAA	0	3	0.4919	0	1	1	657.362	1970.07	1970.07	0.74	0.00049	HCD (High Energy Collision Dissociation)	MS2	23.3822	5.26	54.6115	38253	LUM1_C11500_171224051907.raw	F1		4.96	1	3.369e-05	6.84e-09		4.68715e+06	54.14
TRUE	High	Sequest HT (A2)	Unambiguous	[K].HVSGGGSVQIVYKPVDLSK.[V]		1	AAAAAA	AAAAAA	0	3	0.4013	0	1	1	657.363	1970.07	1970.07	1.34	0.00088	HCD (High Energy Collision Dissociation)	MS2	41.7644	19.831	64.184	47670	LUM1_C11500_171224051907.raw	F1		4.71	1	3.369e-05	1.034e-05		2106117	64.61
TRUE	High	Sequest HT (A2)	Unambiguous	[K].HVSGGGSVQIVYKPVDLSK.[V]		1	AAAAAA	AAAAAA	0	3	0.3918	0	1	1	657.363	1970.07	1970.07	1.24	0.00082	HCD (High Energy Collision Dissociation)	MS2	73.6906	18.53	65.2435	48700	LUM1_C11500_171224051907.raw	F1		4.85	1	3.369e-05	1.271e-05		1.9973e+06	65.39
TRUE	High	Sequest HT (A2)	Unambiguous	[R].QEFEVmEDHAGTYGLGDR.[K]	M6(Oxidation)	1	AAAAAA	AAAAAA	0	2	0.3279	0	1	1	1035.45	2069.89	2069.89	3.67	0.0038	HCD (High Energy Collision Dissociation)	MS2	27.0223	100	54.098	37963	LUM1_C11500_171224051907.raw	F1		4.3	1	3.369e-05	4.089e-07		177675	54.22
TRUE	High	Sequest HT (A2)	Unambiguous	[K].HVSGGGSVQIVYKPVDLSK.[V]		1	AAAAAA	AAAAAA	0	3	0.3533	0	1	1	657.362	1970.07	1970.07	-0.24	-0.00016	HCD (High Energy Collision Dissociation)	MS2	19.6767	32.994	66.1825	49309	LUM1_C11500_171224051907.raw	F1		4.5	1	3.369e-05	1.667e-05
TRUE	High	Sequest HT (A2)	Unambiguous	[K].sTPTAEAEEAGIGDTPSLEDEAAGHVTQAR.[M]	S1(Phospho)	1	AAAAAA	AAAAAA	0	3	0.007	0	1	1	1030.79	3090.36	3090.35	1.58	0.00163	HCD (High Energy Collision Dissociation)	MS2	23.5951	28.135	66.846	49946	LUM1_C11500_171224051907.raw	F1		5.71	1	3.369e-05	1.621e-05	S1(Phospho): 33.33; T2(Phospho): 33.33; T4(Phospho): 33.33	6.65424e+06	66.98
TRUE	High	Sequest HT (A2)	Unambiguous	[K].HVSGGGSVQIVYKPVDLSK.[V]		1	AAAAAA	AAAAAA	0	3	0.4224	0	1	1	657.362	1970.07	1970.07	0.78	0.00051	HCD (High Energy Collision Dissociation)	MS2	22.4371	27.762	67.4661	50586	LUM1_C11500_171224051907.raw	F1		4.83	1	3.369e-05	5.686e-07		2.22002e+06	67.62
TRUE	High	Sequest HT (A2)	Unambiguous	[K].HVSGGGSVQIVYKPVDLSK.[V]		1	AAAAAA	AAAAAA	0	3	0.5138	0	1	1	657.362	1970.07	1970.07	-0.25	-0.00016	HCD (High Energy Collision Dissociation)	MS2	20.8397	4.332	60.9193	41652	LUM1_C11501.raw	F6		5.45	1	3.369e-05	2.642e-08
TRUE	High	Sequest HT (A2)	Unambiguous	[K].HVSGGGSVQIVYKPVDLSK.[V]		1	AAAAAA	AAAAAA	0	3	0.2495	0	1	1	657.362	1970.07	1970.07	0.6	0.00039	HCD (High Energy Collision Dissociation)	MS2	51.5974	11.902	68.0932	51237	LUM1_C11500_171224051907.raw	F1		4.89	1	3.369e-05	7.528e-06		2.22002e+06	67.62
TRUE	High	Sequest HT (A2)	Unambiguous	[K].HVSGGGSVQIVYKPVDLSK.[V]		1	AAAAAA	AAAAAA	0	3	0.3896	0	1	1	657.362	1970.07	1970.07	0.69	0.00045	HCD (High Energy Collision Dissociation)	MS2	26.8464	14.533	68.182	51333	LUM1_C11500_171224051907.raw	F1		5.21	1	3.369e-05	7.449e-06		2.22002e+06	67.62
TRUE	High	Sequest HT (A2)	Unambiguous	[K].HVSGGGSVQIVYKPVDLSK.[V]		1	AAAAAA	AAAAAA	0	3	0.4307	0	1	1	657.362	1970.07	1970.07	0.58	0.00038	HCD (High Energy Collision Dissociation)	MS2	21.6122	12.206	60.4945	41188	LUM1_C11501.raw	F6		5.41	1	3.369e-05	4.912e-08		2.27556e+06	60.26
TRUE	High	Sequest HT (A2)	Unambiguous	[R].QEFEVmEDHAGTYGLGDR.[K]	M6(Oxidation)	1	AAAAAA	AAAAAA	0	3	0.1865	0	1	1	690.634	2069.89	2069.89	0.35	0.00024	HCD (High Energy Collision Dissociation)	MS2	28.1045	15.955	53.6227	37490	LUM1_C11500_171224051907.raw	F1		3.86	1	3.369e-05	2.292e-06		2.20073e+06	53.43
TRUE	High	Sequest HT (A2)	Unambiguous	[K].HVSGGGSVQIVYKPVDLSK.[V]		1	AAAAAA	AAAAAA	0	3	0.4639	0	1	1	657.361	1970.07	1970.07	-0.56	-0.00037	HCD (High Energy Collision Dissociation)	MS2	19.7019	7.374	52.433	34694	LUM1_C11499_171224023418.raw	F2		4.98	1	3.369e-05	5.812e-08		3.38995e+06	52.55
TRUE	High	Sequest HT (A2)	Unambiguous	[K].HVSGGGSVQIVYKPVDLSK.[V]		1	AAAAAA	AAAAAA	0	3	0.4008	0	1	1	657.362	1970.07	1970.07	0.21	0.00014	HCD (High Energy Collision Dissociation)	MS2	26.4093	11.656	60.0499	40695	LUM1_C11501.raw	F6		5.14	1	3.369e-05	1.413e-08		2.27556e+06	60.26
TRUE	High	Sequest HT (A2)	Unambiguous	[K].HVSGGGSVQIVYKPVDLSK.[V]		1	AAAAAA	AAAAAA	0	3	0.5409	0	1	1	657.362	1970.07	1970.07	-0.12	-8e-05	HCD (High Energy Collision Dissociation)	MS2	11.5586	16.13	53.5901	37457	LUM1_C11500_171224051907.raw	F1		5.14	1	3.369e-05	5.525e-11		5450577	53.97
TRUE	High	Sequest HT (A2)	Unambiguous	[R].HLSNVSSTGSIDMVDSPQLATLADEVSASLAK.[Q]		3	AAAAAA; A0A0A0MQC7; B1AQW2	AAAAAA; A0A0A0MQC7; B1AQW2	0	3	0.4439	0	1	1	1081.87	3243.6	3243.6	-0.74	-0.00079	HCD (High Energy Collision Dissociation)	MS2	20.6352	8.061	99.4839	83133	LUM1_C11500_171224051907.raw	F1		8.11	3	3.369e-05	2.255e-11		140652704	99.72
TRUE	High	Sequest HT (A2)	Unambiguous	[K].HVSGGGSVQIVYKPVDLSK.[V]		1	AAAAAA	AAAAAA	0	3	0.4622	0	1	1	657.362	1970.07	1970.07	0.22	0.00014	HCD (High Energy Collision Dissociation)	MS2	2.0414	14.958	98.9442	82598	LUM1_C11500_171224051907.raw	F1		5.02	1	3.369e-05	3.216e-08		5236430	98.69
TRUE	High	Sequest HT (A2)	Unambiguous	[R].QEFEVMEDHAGTYGLGDR.[K]		1	AAAAAA	AAAAAA	0	3	0.0915	0	1	1	685.302	2053.89	2053.89	0.13	9e-05	HCD (High Energy Collision Dissociation)	MS2	36.3773	27.39	99.5031	83150	LUM1_C11500_171224051907.raw	F1		3.17	1	3.369e-05	1.724e-06		1.48938e+06	99.52
TRUE	High	Sequest HT (A2)	Unambiguous	[R].KDQGGYTmHQDQEGDTDAGLK.[E]	M8(Oxidation)	1	AAAAAA	AAAAAA	1	3	0.3951	0	1	1	770.669	2309.99	2309.99	-0.08	-7e-05	HCD (High Energy Collision Dissociation)	MS2	9.13776	66.053	26.9426	14256	LUM1_C11500_171224051907.raw	F1		4.86	1	3.369e-05	1.663e-07		354811	27.03
TRUE	High	Sequest HT (A2)	Unambiguous	[K].SPVVSGDTSPR.[H]		3	AAAAAA; A0A0A0MQC7; B1AQW2	AAAAAA; A0A0A0MQC7; B1AQW2	0	2	0.4259	0	1	1	551.28	1101.55	1101.55	-0.72	-0.0004	HCD (High Energy Collision Dissociation)	MS2	48.8214	15.55	26.913	14235	LUM1_C11500_171224051907.raw	F1		3.24	3	3.369e-05	2.568e-05		479646240	27.04
TRUE	High	Sequest HT (A2)	Unambiguous	[K].cGSLGNIHHKPGGGQVEVK.[S]	C1(Carbamidomethyl)	3	AAAAAA; A0A0A0MQC7; B1AQW2	AAAAAA; A0A0A0MQC7; B1AQW2	0	3	0.4318	0	1	1	658.671	1974	1974	0.61	0.0004	HCD (High Energy Collision Dissociation)	MS2	12.845	11.941	26.7411	14101	LUM1_C11500_171224051907.raw	F1		4.4	3	3.369e-05	7.823e-06		82999632	26.43
TRUE	High	Sequest HT (A2)	Unambiguous	[R].QEFEVMEDHAGTYGLGDR.[K]		1	AAAAAA	AAAAAA	0	2	0.3665	0	1	1	1027.45	2053.89	2053.89	-2.31	-0.00238	HCD (High Energy Collision Dissociation)	MS2	48.3633	16.24	54.6041	34826	LUM1_C11501.raw	F6		4.72	1	3.369e-05	2.315e-08		3.87551e+06	54.78
TRUE	High	Sequest HT (A2)	Unambiguous	[K].DQGGYTMHQDQEGDTDAGLK.[E]		1	AAAAAA	AAAAAA	0	3	0.4286	0	1	1	722.64	2165.91	2165.9	1.04	0.00075	HCD (High Energy Collision Dissociation)	MS2	0	15.415	36.6327	21477	LUM1_C11499_171224023418.raw	F2		4.76	1	3.369e-05	2.202e-07		50225884	36.77
TRUE	High	Sequest HT (A2)	Unambiguous	[K].DQGGYTMHQDQEGDTDAGLK.[E]		1	AAAAAA	AAAAAA	0	3	0.395	0	1	1	722.64	2165.91	2165.9	0.46	0.00033	HCD (High Energy Collision Dissociation)	MS2	5.33308	9.553	37.0547	21737	LUM1_C11499_171224023418.raw	F2		4.43	1	3.369e-05	1.196e-06		50225884	36.77
TRUE	High	Sequest HT (A2)	Unambiguous	[K].DQGGYTMHQDQEGDTDAGLK.[E]		1	AAAAAA	AAAAAA	0	3	0.1609	0	1	1	722.639	2165.9	2165.9	-0.55	-0.0004	HCD (High Energy Collision Dissociation)	MS2	28.1564	26.336	37.845	22385	LUM1_C11499_171224023418.raw	F2		3.48	1	3.369e-05	2.773e-06		487703	38.09
TRUE	High	Sequest HT (A2)	Unambiguous	[K].HVSGGGSVQIVYKPVDLSK.[V]		1	AAAAAA	AAAAAA	0	3	0.4872	0	1	1	657.362	1970.07	1970.07	-0.14	-0.0001	HCD (High Energy Collision Dissociation)	MS2	6.46283	7.661	80.0324	62289	LUM1_C11501.raw	F6		5.09	1	3.369e-05	6.351e-06		1.50019e+06	80.43
TRUE	High	Sequest HT (A2)	Unambiguous	[K].HVSGGGSVQIVYKPVDLSK.[V]		1	AAAAAA	AAAAAA	0	3	0.2992	0	1	1	657.362	1970.07	1970.07	0.22	0.00014	HCD (High Energy Collision Dissociation)	MS2	0	25.107	80.4606	62748	LUM1_C11501.raw	F6		4.78	1	3.369e-05	4.087e-07		1.50019e+06	80.43
TRUE	High	Sequest HT (A2)	Unambiguous	[K].cGSLGNIHHKPGGGQVEVK.[S]	C1(Carbamidomethyl)	3	AAAAAA; A0A0A0MQC7; B1AQW2	AAAAAA; A0A0A0MQC7; B1AQW2	0	3	0.3744	0	1	1	658.671	1974	1974	0.79	0.00052	HCD (High Energy Collision Dissociation)	MS2	0	35.215	26.3175	13765	LUM1_C11500_171224051907.raw	F1		4.22	3	3.369e-05	2.981e-05		82999632	26.43
TRUE	High	Sequest HT (A2)	Unambiguous	[K].HVSGGGSVQIVYKPVDLSK.[V]		1	AAAAAA	AAAAAA	0	2	0.3556	0	1	1	985.54	1970.07	1970.07	1.54	0.00151	HCD (High Energy Collision Dissociation)	MS2	48.0111	30.4	54.472	34688	LUM1_C11501.raw	F6		4.64	1	3.369e-05	4.725e-06		348419	54.41
TRUE	High	Sequest HT (A2)	Unambiguous	[K].STPTAEAEEAGIGDTPSLEDEAAGHVTQAR.[M]		1	AAAAAA	AAAAAA	0	3	0.4725	0	1	1	1004.13	3010.39	3010.39	0.27	0.00027	HCD (High Energy Collision Dissociation)	MS2	0	18.415	54.3703	34580	LUM1_C11501.raw	F6		7.09	1	3.369e-05	1.011e-10		801820672	53.62
TRUE	High	Sequest HT (A2)	Unambiguous	[R].HLSNVSSTGSIDMVDSPQLATLADEVSASLAK.[Q]		3	AAAAAA; A0A0A0MQC7; B1AQW2	AAAAAA; A0A0A0MQC7; B1AQW2	0	3	0.5163	0	1	1	1081.87	3243.6	3243.6	-0.08	-9e-05	HCD (High Energy Collision Dissociation)	MS2	9.42399	0.692	80.6375	62931	LUM1_C11501.raw	F6		7.69	3	3.369e-05	1.834e-11		232115648	80.67
TRUE	High	Sequest HT (A2)	Unambiguous	[K].HVSGGGSVQIVYKPVDLSK.[V]		1	AAAAAA	AAAAAA	0	2	0.4855	0	1	1	985.54	1970.07	1970.07	0.65	0.00064	HCD (High Energy Collision Dissociation)	MS2	74.0881	24.387	54.0278	34217	LUM1_C11501.raw	F6		4.47	1	3.369e-05	9.829e-07		556039	53.97
TRUE	High	Sequest HT (A2)	Unambiguous	[K].HVSGGGSVQIVYKPVDLSK.[V]		1	AAAAAA	AAAAAA	0	3	0.4914	0	1	1	657.362	1970.07	1970.07	-0.19	-0.00013	HCD (High Energy Collision Dissociation)	MS2	7.73353	52.909	81.3891	63680	LUM1_C11501.raw	F6		5.25	1	3.369e-05	1.281e-07		385396	81.44
TRUE	High	Sequest HT (A2)	Unambiguous	[R].KDQGGYTmHQDQEGDTDAGLK.[E]	M8(Oxidation)	1	AAAAAA	AAAAAA	1	3	0.3199	0	1	1	770.67	2310	2309.99	1.1	0.00085	HCD (High Energy Collision Dissociation)	MS2	6.9768	42.161	25.9975	13509	LUM1_C11500_171224051907.raw	F1		4.72	1	3.369e-05	1.67e-07		735629	26.05
TRUE	High	Sequest HT (A2)	Unambiguous	[K].HVSGGGSVQIVYKPVDLSK.[V]		1	AAAAAA	AAAAAA	0	3	0.3958	0	1	1	657.362	1970.07	1970.07	0.41	0.00027	HCD (High Energy Collision Dissociation)	MS2	15.7521	100	82.2744	64329	LUM1_C11501.raw	F6		4.27	1	3.369e-05	1.396e-05		385396	81.44
TRUE	High	Sequest HT (A2)	Unambiguous	[R].HLSNVSSTGSIDMVDSPQLATLADEVSASLAK.[Q]		3	AAAAAA; A0A0A0MQC7; B1AQW2	AAAAAA; A0A0A0MQC7; B1AQW2	0	3	0.2642	0	1	1	1081.87	3243.6	3243.6	-1.11	-0.0012	HCD (High Energy Collision Dissociation)	MS2	51.0275	100	82.8614	64633	LUM1_C11501.raw	F6		5.11	3	3.369e-05	1.612e-06		18012.4	82.94
TRUE	High	Sequest HT (A2)	Unambiguous	[K].STPTAEAEEAGIGDTPSLEDEAAGHVTQAR.[M]		1	AAAAAA	AAAAAA	0	2	0.412	0	1	1	1505.7	3010.39	3010.39	0	0	HCD (High Energy Collision Dissociation)	MS2	0	30.52	53.9479	34128	LUM1_C11501.raw	F6		5.34	1	3.369e-05	1.541e-08		37802024	53.63
TRUE	High	Sequest HT (A2)	Unambiguous	[K].HVSGGGSVQIVYKPVDLSK.[V]		1	AAAAAA	AAAAAA	0	4	0.3614	0	1	1	493.272	1970.07	1970.07	-1.35	-0.00067	HCD (High Energy Collision Dissociation)	MS2	17.0789	33.13	79.4273	61658	LUM1_C11501.raw	F6		3.21	1	3.369e-05	8.7e-06		1.47598e+06	79.33
TRUE	High	Sequest HT (A2)	Unambiguous	[K].STPTAEAEEAGIGDTPSLEDEAAGHVTQAR.[M]		1	AAAAAA	AAAAAA	0	2	0.4256	0	1	1	1505.7	3010.39	3010.39	-0.42	-0.00063	HCD (High Energy Collision Dissociation)	MS2	12.0402	4.516	53.6112	33771	LUM1_C11501.raw	F6		5.78	1	3.369e-05	4.416e-06		37802024	53.63
TRUE	High	Sequest HT (A2)	Unambiguous	[R].SGYSSPGsPGTPGSR.[S]	S8(Phospho)	3	AAAAAA; A0A0A0MQC7; B1AQW2	AAAAAA; A0A0A0MQC7; B1AQW2	0	2	0.0651	0	1	1	737.304	1473.6	1473.6	0.66	0.00048	HCD (High Energy Collision Dissociation)	MS2	5.62012	0.688	34.2995	19630	LUM1_C11499_171224023418.raw	F2		3.84	3	3.369e-05	8.669e-06	S14(Phospho): 80.32	75887600	34.33
TRUE	High	Sequest HT (A2)	Unambiguous	[K].TDHGAEIVYK.[S]		3	AAAAAA; A0A0A0MQC7; B1AQW2	AAAAAA; A0A0A0MQC7; B1AQW2	0	2	0.5813	0	1	1	566.786	1132.56	1132.56	1.01	0.00057	HCD (High Energy Collision Dissociation)	MS2	6.94149	2.294	27.5272	14724	LUM1_C11500_171224051907.raw	F1		3.75	3	3.369e-05	1.861e-05		444564800	27.31
TRUE	High	Sequest HT (A2)	Unambiguous	[R].KDQGGYTmHQDQEGDtDAGLKESPLQTPTEDGSEEPGSETSDAK.[S]	M8(Oxidation); T16(Phospho)	1	AAAAAA	AAAAAA	2	4	0.0197	0	1	1	1191.25	4761.97	4761.97	-0.02	-3e-05	HCD (High Energy Collision Dissociation)	MS2	0	100	46.1095	30398	LUM1_C11500_171224051907.raw	F1		6.09	1	3.369e-05	6.184e-06	S23(Phospho): 98.97	403209	46.11
TRUE	High	Sequest HT (A2)	Unambiguous	[K].STPTAEAEEAGIGDTPSLEDEAAGHVTQAR.[M]		1	AAAAAA	AAAAAA	0	3	0.0616	0	1	1	1004.13	3010.39	3010.39	0.33	0.00033	HCD (High Energy Collision Dissociation)	MS2	24.5653	18.205	55.736	36047	LUM1_C11501.raw	F6		4.38	1	3.369e-05	5.053e-06		439455	55.86
TRUE	High	Sequest HT (A2)	Unambiguous	[R].KDQGGYTMHQDQEGDTDAGLK.[E]		1	AAAAAA	AAAAAA	1	3	0.27	0	1	1	765.338	2294	2294	0.05	4e-05	HCD (High Energy Collision Dissociation)	MS2	72.5259	32.603	29.6138	16490	LUM1_C11500_171224051907.raw	F1		4.26	1	3.369e-05	8.339e-07		764625	29.56
TRUE	High	Sequest HT (A2)	Unambiguous	[K].KLDLSNVQSK.[C]		3	AAAAAA; A0A0A0MQC7; B1AQW2	AAAAAA; A0A0A0MQC7; B1AQW2	1	2	0.4006	0	1	1	566.323	1131.64	1131.64	0.92	0.00052	HCD (High Energy Collision Dissociation)	MS2	37.3834	19.255	31.7916	17587	LUM1_C11499_171224023418.raw	F2		3.27	3	3.369e-05	2.772e-05		307399840	31.24
TRUE	High	Sequest HT (A2)	Unambiguous	[K].DQGGYTmHQDQEGDTDAGLK.[E]	M7(Oxidation)	1	AAAAAA	AAAAAA	0	3	0.1982	0	1	1	727.972	2181.9	2181.9	0.6	0.00044	HCD (High Energy Collision Dissociation)	MS2	11.607	33.13	31.8242	17615	LUM1_C11499_171224023418.raw	F2		3.38	1	3.369e-05	4.724e-07		1.42287e+06	31.96
TRUE	High	Sequest HT (A2)	Unambiguous	[K].HVSGGGSVQIVYKPVDLSK.[V]		1	AAAAAA	AAAAAA	0	3	0.4549	0	1	1	657.362	1970.07	1970.07	0.42	0.00028	HCD (High Energy Collision Dissociation)	MS2	2.90054	6.115	79.3724	61600	LUM1_C11501.raw	F6		5.43	1	3.369e-05	7.999e-06		6.00248e+06	79.09
TRUE	High	Sequest HT (A2)	Unambiguous	[R].SGYSSPGSPGTPGSR.[S]		3	AAAAAA; A0A0A0MQC7; B1AQW2	AAAAAA; A0A0A0MQC7; B1AQW2	0	2	0.4527	0	1	1	697.32	1393.63	1393.63	-0.89	-0.00062	HCD (High Energy Collision Dissociation)	MS2	25.756	30.864	29.3206	16244	LUM1_C11500_171224051907.raw	F1		3.49	3	3.369e-05	1.353e-05		3.15355e+06	29.36
TRUE	High	Sequest HT (A2)	Unambiguous	[K].HVSGGGSVQIVYKPVDLSK.[V]		1	AAAAAA	AAAAAA	0	2	0.3736	0	1	1	985.543	1970.08	1970.07	3.74	0.00369	HCD (High Energy Collision Dissociation)	MS2	47.3734	31.96	55.4213	35702	LUM1_C11501.raw	F6		4.47	1	3.369e-05	2.075e-06		382111	55.46
TRUE	High	Sequest HT (A2)	Unambiguous	[K].DQGGYTmHQDQEGDTDAGLK.[E]	M7(Oxidation)	1	AAAAAA	AAAAAA	0	3	0.0146	0	1	1	727.972	2181.9	2181.9	0.86	0.00062	HCD (High Energy Collision Dissociation)	MS2	54.3987	19.253	32.5122	18148	LUM1_C11499_171224023418.raw	F2		3.42	1	3.369e-05	2.846e-06		1459363	32.16
TRUE	High	Sequest HT (A2)	Unambiguous	[R].KDQGGYTMHQDQEGDTDAGLK.[E]		1	AAAAAA	AAAAAA	1	3	0.4985	0	1	1	765.338	2294	2294	0.53	0.00041	HCD (High Energy Collision Dissociation)	MS2	69.2292	29.265	29.1899	16122	LUM1_C11500_171224051907.raw	F1		6.5	1	3.369e-05	4.156e-10		61334532	28.86
TRUE	High	Sequest HT (A2)	Unambiguous	[R].SGYSSPGSPGTPGSR.[S]		3	AAAAAA; A0A0A0MQC7; B1AQW2	AAAAAA; A0A0A0MQC7; B1AQW2	0	2	0.6197	0	1	1	697.321	1393.64	1393.63	0.6	0.00042	HCD (High Energy Collision Dissociation)	MS2	0.296604	0.297	28.8935	15847	LUM1_C11500_171224051907.raw	F1		3.55	3	3.369e-05	3.986e-05		365177504	28.79
TRUE	High	Sequest HT (A2)	Unambiguous	[K].STPTAEAEEAGIGDTPSLEDEAAGHVTQAR.[M]		1	AAAAAA	AAAAAA	0	3	0.3316	0	1	1	1004.13	3010.39	3010.39	0.55	0.00055	HCD (High Energy Collision Dissociation)	MS2	18.5042	26.095	55.2507	35514	LUM1_C11501.raw	F6		5.61	1	3.369e-05	2.605e-08
TRUE	High	Sequest HT (A2)	Unambiguous	[R].KDQGGYTMHQDQEGDTDAGLK.[E]		1	AAAAAA	AAAAAA	1	3	0.4448	0	1	1	765.338	2294	2294	-0.11	-8e-05	HCD (High Energy Collision Dissociation)	MS2	24.0938	19.202	28.7646	15728	LUM1_C11500_171224051907.raw	F1		5.62	1	3.369e-05	8.466e-09		61334532	28.86
TRUE	High	Sequest HT (A2)	Unambiguous	[R].QEFEVMEDHAGTYGLGDR.[K]		1	AAAAAA	AAAAAA	0	2	0.305	0	1	1	1027.45	2053.9	2053.89	2.1	0.00216	HCD (High Energy Collision Dissociation)	MS2	13.9786	33.13	55.052	35301	LUM1_C11501.raw	F6		5.41	1	3.369e-05	7.935e-07		3.87551e+06	54.78
TRUE	High	Sequest HT (A2)	Unambiguous	[K].TDHGAEIVYK.[S]		3	AAAAAA; A0A0A0MQC7; B1AQW2	AAAAAA; A0A0A0MQC7; B1AQW2	0	2	0.3878	0	1	1	566.785	1132.56	1132.56	-0.71	-0.0004	HCD (High Energy Collision Dissociation)	MS2	47.2952	16.855	28.5546	15534	LUM1_C11500_171224051907.raw	F1		2.94	3	3.369e-05	1.149e-05		2.57166e+06	28.48
TRUE	High	Sequest HT (A2)	Unambiguous	[K].TPPAPKtPPSSGEPPK.[S]	T7(Phospho)	1	AAAAAA	AAAAAA	1	3	0.2276	0	1	1	556.606	1667.8	1667.8	-0.38	-0.00021	HCD (High Energy Collision Dissociation)	MS2	4.28157	2.771	33.5123	19015	LUM1_C11499_171224023418.raw	F2		3.91	1	3.369e-05	9.742e-06	T7(Phospho): 99.99	40987920	33.26
TRUE	High	Sequest HT (A2)	Unambiguous	[K].HVSGGGSVQIVYKPVDLSK.[V]		1	AAAAAA	AAAAAA	0	3	0.4057	0	1	1	657.362	1970.07	1970.07	1.08	0.00071	HCD (High Energy Collision Dissociation)	MS2	30.2486	3.969	54.8979	35136	LUM1_C11501.raw	F6		4.56	1	3.369e-05	1.05e-06		11580118	54.43
TRUE	High	Sequest HT (A2)	Unambiguous	[K].TDHGAEIVYK.[S]		3	AAAAAA; A0A0A0MQC7; B1AQW2	AAAAAA; A0A0A0MQC7; B1AQW2	0	2	0.4429	0	1	1	566.785	1132.56	1132.56	-0.06	-4e-05	HCD (High Energy Collision Dissociation)	MS2	28.0377	11.659	27.9475	15053	LUM1_C11500_171224051907.raw	F1		3.59	3	3.369e-05	3.39e-06		444564800	27.31
TRUE	High	Sequest HT (A2)	Unambiguous	[K].STPTAEAEEAGIGDTPSLEDEAAGHVTQAR.[M]		1	AAAAAA	AAAAAA	0	3	0.2975	0	1	1	1004.13	3010.37	3010.39	-4.7	-0.00472	HCD (High Energy Collision Dissociation)	MS2	39.9816	28.786	54.8007	35034	LUM1_C11501.raw	F6		5.58	1	3.369e-05	2.762e-07		801820672	53.62
TRUE	High	Sequest HT (A2)	Unambiguous	[K].SPVVSGDTSPR.[H]		3	AAAAAA; A0A0A0MQC7; B1AQW2	AAAAAA; A0A0A0MQC7; B1AQW2	0	2	0.5202	0	1	1	551.28	1101.55	1101.55	-0.16	-9e-05	HCD (High Energy Collision Dissociation)	MS2	8.24269	5.879	27.3385	14578	LUM1_C11500_171224051907.raw	F1		3.46	3	3.369e-05	5.633e-06		479646240	27.04
TRUE	High	Sequest HT (A2)	Unambiguous	[R].SGYSSPGSPGTPGSR.[S]		3	AAAAAA; A0A0A0MQC7; B1AQW2	AAAAAA; A0A0A0MQC7; B1AQW2	0	2	0.5129	0	1	1	697.321	1393.63	1393.63	0.16	0.00011	HCD (High Energy Collision Dissociation)	MS2	17.3467	27.521	29.7525	16595	LUM1_C11500_171224051907.raw	F1		3.49	3	3.369e-05	1.75e-07		2346189	29.5
TRUE	High	Sequest HT (A2)	Unambiguous	[R].QEFEVMEDHAGTYGLGDR.[K]		1	AAAAAA	AAAAAA	0	3	0.27	0	1	1	685.301	2053.89	2053.89	-1.05	-0.00072	HCD (High Energy Collision Dissociation)	MS2	27.914	6.025	53.5415	33690	LUM1_C11501.raw	F6		4	1	3.369e-05	2.282e-06		594230912	53.14
TRUE	High	Sequest HT (A2)	Unambiguous	[K].TDHGAEIVYKsPVVSGDTSPR.[H]	S11(Phospho)	3	AAAAAA; A0A0A0MQC7; B1AQW2	AAAAAA; A0A0A0MQC7; B1AQW2	1	3	0.1484	0	1	1	765.692	2295.06	2295.07	-1.24	-0.00095	HCD (High Energy Collision Dissociation)	MS2	16.2595	22.585	44.9266	27892	LUM1_C11499_171224023418.raw	F2		4.65	3	3.369e-05	2.937e-06	S11(Phospho): 100	1.41446e+06	44.94
TRUE	High	Sequest HT (A2)	Unambiguous	[K].AKTDHGAEIVYK.[S]		3	AAAAAA; A0A0A0MQC7; B1AQW2	AAAAAA; A0A0A0MQC7; B1AQW2	1	3	0.4452	0	1	1	444.57	1331.69	1331.7	-0.56	-0.00025	HCD (High Energy Collision Dissociation)	MS2	37.773	6.026	23.2168	11524	LUM1_C11500_171224051907.raw	F1		4.2	3	3.369e-05	2.701e-06		29737118	23.28
TRUE	High	Sequest HT (A2)	Unambiguous	[R].QEFEVMEDHAGTYGLGDR.[K]		1	AAAAAA	AAAAAA	0	3	0.2771	0	1	1	685.302	2053.89	2053.89	-0.44	-0.0003	HCD (High Energy Collision Dissociation)	MS2	43.4476	92.65	84.636	65514	LUM1_C11501.raw	F6		2.49	1	3.369e-05	1.036e-05		84317.8	84.68
TRUE	High	Sequest HT (A2)	Unambiguous	[R].QEFEVmEDHAGTYGLGDR.[K]	M6(Oxidation)	1	AAAAAA	AAAAAA	0	3	0.3026	0	1	1	690.633	2069.88	2069.89	-1.25	-0.00086	HCD (High Energy Collision Dissociation)	MS2	68.064	25.195	49.5735	32034	LUM1_C11499_171224023418.raw	F2		3.47	1	3.369e-05	2.801e-06		8961085	49.81
TRUE	High	Sequest HT (A2)	Unambiguous	[K].HVSGGGSVQIVYKPVDLSK.[V]		1	AAAAAA	AAAAAA	0	2	0.4652	0	1	1	985.541	1970.07	1970.07	1.74	0.00172	HCD (High Energy Collision Dissociation)	MS2	0	25.255	53.0732	33168	LUM1_C11501.raw	F6		4.6	1	3.369e-05	7.695e-08		692685	53.06
TRUE	High	Sequest HT (A2)	Unambiguous	[R].QEFEVmEDHAGTYGLGDR.[K]	M6(Oxidation)	1	AAAAAA	AAAAAA	0	3	0.0293	0	1	1	690.634	2069.89	2069.89	0.33	0.00023	HCD (High Energy Collision Dissociation)	MS2	13.9672	17.17	50.0093	32441	LUM1_C11499_171224023418.raw	F2		3.07	1	3.369e-05	4.718e-05		8961085	49.81
TRUE	High	Sequest HT (A2)	Unambiguous	[K].STPTAEAEEAGIGDTPSLEDEAAGHVTQAR.[M]		1	AAAAAA	AAAAAA	0	3	0.4525	0	1	1	1004.13	3010.38	3010.39	-1.41	-0.00142	HCD (High Energy Collision Dissociation)	MS2	28.2976	33.13	53.0383	33127	LUM1_C11501.raw	F6		6.21	1	3.369e-05	3.711e-10		1384739	53.04
TRUE	High	Sequest HT (A2)	Unambiguous	[R].QEFEVMEDHAGTYGLGDR.[K]		1	AAAAAA	AAAAAA	0	3	0.3714	0	1	1	685.302	2053.89	2053.89	-0.01	0	HCD (High Energy Collision Dissociation)	MS2	49.9921	100	84.7432	65568	LUM1_C11501.raw	F6		2.8	1	3.369e-05	6.884e-06		84317.8	84.68
TRUE	High	Sequest HT (A2)	Unambiguous	[K].TPPSSGEPPK.[S]		1	AAAAAA	AAAAAA	0	2	0.136	0	1	1	498.754	996.5	996.5	0.37	0.00018	HCD (High Energy Collision Dissociation)	MS2	47.3623	41.761	21.5425	10398	LUM1_C11500_171224051907.raw	F1		2.28	1	3.369e-05	1.709e-05		99772200	20.46
TRUE	High	Sequest HT (A2)	Unambiguous	[K].HVSGGGSVQIVYKPVDLSK.[V]		1	AAAAAA	AAAAAA	0	3	0.5211	0	1	1	657.362	1970.07	1970.07	0.79	0.00052	HCD (High Energy Collision Dissociation)	MS2	12.4101	4.104	50.3445	32757	LUM1_C11499_171224023418.raw	F2		5.45	1	3.369e-05	1.397e-08		5689569	50.31
TRUE	High	Sequest HT (A2)	Unambiguous	[R].QEFEVMEDHAGTYGLGDR.[K]		1	AAAAAA	AAAAAA	0	3	0.2467	0	1	1	685.302	2053.89	2053.89	-0.09	-6e-05	HCD (High Energy Collision Dissociation)	MS2	43.1914	8.531	52.693	32738	LUM1_C11501.raw	F6		4.54	1	3.369e-05	2.393e-06		12978709	52.75
TRUE	High	Sequest HT (A2)	Unambiguous	[R].QEFEVmEDHAGTYGLGDR.[K]	M6(Oxidation)	1	AAAAAA	AAAAAA	0	3	0.0556	0	1	1	690.635	2069.89	2069.89	1.11	0.00076	HCD (High Energy Collision Dissociation)	MS2	65.1548	30.565	50.7589	33123	LUM1_C11499_171224023418.raw	F2		3.24	1	3.369e-05	1.454e-05		6.03307e+06	51.57
TRUE	High	Sequest HT (A2)	Unambiguous	[K].HVSGGGSVQIVYKPVDLSK.[V]		1	AAAAAA	AAAAAA	0	3	0.5201	0	1	1	657.362	1970.07	1970.07	0.12	8e-05	HCD (High Energy Collision Dissociation)	MS2	11.1186	13.971	50.7667	33130	LUM1_C11499_171224023418.raw	F2		5.71	1	3.369e-05	2.188e-09		6.18917e+06	51.11
TRUE	High	Sequest HT (A2)	Unambiguous	[K].TPPSSGEPPK.[S]		1	AAAAAA	AAAAAA	0	2	0.5279	0	1	1	498.754	996.5	996.5	0.23	0.00012	HCD (High Energy Collision Dissociation)	MS2	1.22304	5.155	20.8949	9951	LUM1_C11500_171224051907.raw	F1		2.33	1	3.369e-05	2.188e-05		99772200	20.46
TRUE	High	Sequest HT (A2)	Unambiguous	[K].HVSGGGSVQIVYKPVDLSK.[V]		1	AAAAAA	AAAAAA	0	2	0.562	0	1	1	985.54	1970.07	1970.07	0.68	0.00067	HCD (High Energy Collision Dissociation)	MS2	0	79.066	51.1843	33517	LUM1_C11499_171224023418.raw	F2		5	1	3.369e-05	1.041e-10		269046	51.06
TRUE	High	Sequest HT (A2)	Unambiguous	[R].QEFEVmEDHAGTYGLGDR.[K]	M6(Oxidation)	1	AAAAAA	AAAAAA	0	3	0.3194	0	1	1	690.634	2069.89	2069.89	0.12	8e-05	HCD (High Energy Collision Dissociation)	MS2	13.9536	4.276	51.4681	33788	LUM1_C11499_171224023418.raw	F2		3.82	1	3.369e-05	1.807e-05		6.03307e+06	51.57
TRUE	High	Sequest HT (A2)	Unambiguous	[K].HVSGGGSVQIVYKPVDLSK.[V]		1	AAAAAA	AAAAAA	0	3	0.1656	0	1	1	657.362	1970.07	1970.07	0.83	0.00054	HCD (High Energy Collision Dissociation)	MS2	33.2993	100	87.5545	67547	LUM1_C11501.raw	F6		3.02	1	3.369e-05	2.722e-07
TRUE	High	Sequest HT (A2)	Unambiguous	[K].HVSGGGSVQIVYKPVDLSK.[V]		1	AAAAAA	AAAAAA	0	3	0.5258	0	1	1	657.362	1970.07	1970.07	0.1	7e-05	HCD (High Energy Collision Dissociation)	MS2	14.221	6.029	51.597	33910	LUM1_C11499_171224023418.raw	F2		5.04	1	3.369e-05	1.175e-07		4.09537e+06	51.48
TRUE	High	Sequest HT (A2)	Unambiguous	[R].QEFEVmEDHAGTYGLGDR.[K]	M6(Oxidation)	1	AAAAAA	AAAAAA	0	3	0.3545	0	1	1	690.634	2069.89	2069.89	0.73	0.0005	HCD (High Energy Collision Dissociation)	MS2	2.3601	6.884	51.8824	34175	LUM1_C11499_171224023418.raw	F2		3.78	1	3.369e-05	5.362e-06		5196055	51.92
TRUE	High	Sequest HT (A2)	Unambiguous	[K].HVSGGGSVQIVYKPVDLSK.[V]		1	AAAAAA	AAAAAA	0	3	0.4915	0	1	1	657.361	1970.07	1970.07	-0.46	-0.0003	HCD (High Energy Collision Dissociation)	MS2	5.89585	5.856	52.0148	34297	LUM1_C11499_171224023418.raw	F2		5.27	1	3.369e-05	4.141e-06		3103106	51.99
TRUE	High	Sequest HT (A2)	Unambiguous	[K].TDHGAEIVYK.[S]		3	AAAAAA; A0A0A0MQC7; B1AQW2	AAAAAA; A0A0A0MQC7; B1AQW2	0	2	0.4304	0	1	1	566.785	1132.56	1132.56	-0.22	-0.00012	HCD (High Energy Collision Dissociation)	MS2	54.59	40.853	23.2864	11570	LUM1_C11500_171224051907.raw	F1		3.09	3	3.369e-05	4.09e-05		327601	23.28
TRUE	High	Sequest HT (A2)	Unambiguous	[K].HVSGGGSVQIVYKPVDLSK.[V]		1	AAAAAA	AAAAAA	0	3	0.4573	0	1	1	657.362	1970.07	1970.07	1.03	0.00068	HCD (High Energy Collision Dissociation)	MS2	24.6624	9.509	53.4987	33640	LUM1_C11501.raw	F6		5.03	1	3.369e-05	8.122e-09		5.6336e+06	53.25
TRUE	High	Sequest HT (A2)	Unambiguous	[K].HVSGGGSVQIVYKPVDLSK.[V]		1	AAAAAA	AAAAAA	0	3	0.5629	0	1	1	657.362	1970.07	1970.07	0.25	0.00017	HCD (High Energy Collision Dissociation)	MS2	9.1385	2.339	49.5197	31974	LUM1_C11499_171224023418.raw	F2		5.72	1	3.369e-05	1.501e-08		11359024	49.43
TRUE	High	Sequest HT (A2)	Unambiguous	[R].QEFEVMEDHAGTYGLGDR.[K]		1	AAAAAA	AAAAAA	0	3	0.5103	0	1	1	685.303	2053.89	2053.89	1.44	0.00098	HCD (High Energy Collision Dissociation)	MS2	0.140617	0.064	53.1163	33215	LUM1_C11501.raw	F6		4.35	1	3.369e-05	1.136e-05		594230912	53.14
TRUE	High	Sequest HT (A2)	Unambiguous	[K].ESPLQTPTEDGSEEPGSETSDAK.[S]		1	AAAAAA	AAAAAA	0	2	0.4326	0	1	1	1196.02	2391.03	2391.03	1.17	0.00139	HCD (High Energy Collision Dissociation)	MS2	62.426	32.798	45.9803	28783	LUM1_C11499_171224023418.raw	F2		4.23	1	3.369e-05	5.792e-08		42315484	46.18
TRUE	High	Sequest HT (A2)	Unambiguous	[R].HLSNVSSTGSIDMVDSPQLATLADEVSASLAK.[Q]		3	AAAAAA; A0A0A0MQC7; B1AQW2	AAAAAA; A0A0A0MQC7; B1AQW2	0	3	0.3476	0	1	1	1081.87	3243.6	3243.6	0.02	2e-05	HCD (High Energy Collision Dissociation)	MS2	25.1397	100	82.881	64642	LUM1_C11501.raw	F6		5.61	3	3.369e-05	5.411e-05		18012.4	82.94
TRUE	High	Sequest HT (A2)	Unambiguous	[K].IGSLDNITHVPGGGNK.[K]		3	AAAAAA; A0A0A0MQC7; B1AQW2	AAAAAA; A0A0A0MQC7; B1AQW2	0	2	0.1399	0	1	1	789.916	1578.83	1578.82	1.19	0.00094	HCD (High Energy Collision Dissociation)	MS2	52.1592	31.45	46.3063	29096	LUM1_C11499_171224023418.raw	F2		3.86	3	3.369e-05	7.369e-06		603044	46.34
TRUE	High	Sequest HT (A2)	Unambiguous	[K].ESPLQTPTEDGSEEPGSETSDAK.[S]		1	AAAAAA	AAAAAA	0	3	0.4675	0	1	1	797.683	2391.03	2391.03	0.59	0.00047	HCD (High Energy Collision Dissociation)	MS2	5.95674	7.085	46.4259	29195	LUM1_C11499_171224023418.raw	F2		5.07	1	3.369e-05	6.915e-08		68468872	46.18
TRUE	High	Sequest HT (A2)	Unambiguous	[R].KDQGGYTmHQDQEGDTDAGLK.[E]	M8(Oxidation)	1	AAAAAA	AAAAAA	1	3	0.2652	0	1	1	770.669	2309.99	2309.99	-0.42	-0.00032	HCD (High Energy Collision Dissociation)	MS2	0	32.642	25.089	12833	LUM1_C11500_171224051907.raw	F1		4.94	1	3.369e-05	2.648e-06		3.55013e+06	24.97
TRUE	High	Sequest HT (A2)	Unambiguous	[K].ESPLQTPTEDGSEEPGSETSDAK.[S]		1	AAAAAA	AAAAAA	0	2	0.3654	0	1	1	1196.02	2391.03	2391.03	-0.5	-0.0006	HCD (High Energy Collision Dissociation)	MS2	0	100	47.0305	29778	LUM1_C11499_171224023418.raw	F2		4.16	1	3.369e-05	4.749e-09		42315484	46.18
TRUE	High	Sequest HT (A2)	Unambiguous	[K].HVSGGGSVQIVYKPVDLSK.[V]		1	AAAAAA	AAAAAA	0	3	0.5376	0	1	1	657.361	1970.07	1970.07	-0.58	-0.00038	HCD (High Energy Collision Dissociation)	MS2	16.8019	100	83.9934	65175	LUM1_C11501.raw	F6		5.45	1	3.369e-05	6.281e-06		126751	84.27
TRUE	High	Sequest HT (A2)	Unambiguous	[K].HVSGGGSVQIVYKPVDLSK.[V]		1	AAAAAA	AAAAAA	0	3	0.5919	0	1	1	657.361	1970.07	1970.07	-0.71	-0.00047	HCD (High Energy Collision Dissociation)	MS2	32.835	5.444	47.7474	30366	LUM1_C11499_171224023418.raw	F2		5.17	1	3.369e-05	1.925e-08		175277920	47.93
TRUE	High	Sequest HT (A2)	Unambiguous	[K].IGSLDNITHVPGGGNK.[K]		3	AAAAAA; A0A0A0MQC7; B1AQW2	AAAAAA; A0A0A0MQC7; B1AQW2	0	2	0.3607	0	1	1	789.916	1578.83	1578.82	1.14	0.0009	HCD (High Energy Collision Dissociation)	MS2	7.87608	22.701	47.9904	30598	LUM1_C11499_171224023418.raw	F2		5.35	3	3.369e-05	3.334e-10		166604176	48.17
TRUE	High	Sequest HT (A2)	Unambiguous	[K].HVSGGGSVQIVYKPVDLSK.[V]		1	AAAAAA	AAAAAA	0	3	0.5269	0	1	1	657.362	1970.07	1970.07	0.2	0.00013	HCD (High Energy Collision Dissociation)	MS2	1.03615	0.544	48.1746	30762	LUM1_C11499_171224023418.raw	F2		5.2	1	3.369e-05	1.25e-09		175277920	47.93
TRUE	High	Sequest HT (A2)	Unambiguous	[K].IGSLDNITHVPGGGNK.[K]		3	AAAAAA; A0A0A0MQC7; B1AQW2	AAAAAA; A0A0A0MQC7; B1AQW2	0	3	0.4123	0	1	1	526.946	1578.82	1578.82	0.5	0.00026	HCD (High Energy Collision Dissociation)	MS2	12.8845	1.029	48.4047	30966	LUM1_C11499_171224023418.raw	F2		4.56	3	3.369e-05	1.544e-06		815762880	48.17
TRUE	High	Sequest HT (A2)	Unambiguous	[K].STPTAEAEEAGIGDTPSLEDEAAGHVTQAR.[M]		1	AAAAAA	AAAAAA	0	3	0.5483	0	1	1	1004.13	3010.39	3010.39	0.67	0.00067	HCD (High Energy Collision Dissociation)	MS2	1.95837	7.897	53.4594	33594	LUM1_C11501.raw	F6		7.66	1	3.369e-05	9.096e-11		801820672	53.62
TRUE	High	Sequest HT (A2)	Unambiguous	[R].KDQGGYTMHQDQEGDTDAGLKEsPLQTPTEDGSEEPGSETSDAK.[S]	S23(Phospho)	1	AAAAAA	AAAAAA	2	3	0.0734	0	1	1	1582.67	4745.99	4745.98	1.26	0.00199	HCD (High Energy Collision Dissociation)	MS2	0	100	48.4858	31042	LUM1_C11499_171224023418.raw	F2		7.08	1	3.369e-05	7.921e-07	S23(Phospho): 96.96	364577	48.47
TRUE	High	Sequest HT (A2)	Unambiguous	[K].HVSGGGSVQIVYKPVDLSK.[V]		1	AAAAAA	AAAAAA	0	3	0.5331	0	1	1	657.361	1970.07	1970.07	-0.74	-0.00049	HCD (High Energy Collision Dissociation)	MS2	2.43797	1.646	48.6	31148	LUM1_C11499_171224023418.raw	F2		6.19	1	3.369e-05	8.19e-11		175277920	47.93
TRUE	High	Sequest HT (A2)	Unambiguous	[K].IGsLDNITHVPGGGNK.[K]	S3(Phospho)	3	AAAAAA; A0A0A0MQC7; B1AQW2	AAAAAA; A0A0A0MQC7; B1AQW2	0	2	0.29	0	1	1	829.898	1658.79	1658.79	-0.36	-0.0003	HCD (High Energy Collision Dissociation)	MS2	38.0557	7.091	53.1269	33226	LUM1_C11501.raw	F6		4	3	3.369e-05	1.925e-06	S3(Phospho): 100	3.05378e+06	53.15
TRUE	High	Sequest HT (A2)	Unambiguous	[K].IGSLDNITHVPGGGNK.[K]		3	AAAAAA; A0A0A0MQC7; B1AQW2	AAAAAA; A0A0A0MQC7; B1AQW2	0	2	0.3162	0	1	1	789.916	1578.83	1578.82	1.03	0.00082	HCD (High Energy Collision Dissociation)	MS2	9.02041	23.073	48.8221	31382	LUM1_C11499_171224023418.raw	F2		5.06	3	3.369e-05	2.458e-08		166604176	48.17
TRUE	High	Sequest HT (A2)	Unambiguous	[K].HVSGGGSVQIVYKPVDLSK.[V]		1	AAAAAA	AAAAAA	0	3	0.5722	0	1	1	657.362	1970.07	1970.07	-0.01	-1e-05	HCD (High Energy Collision Dissociation)	MS2	3.28459	2.329	49.0152	31509	LUM1_C11499_171224023418.raw	F2		5.75	1	3.369e-05	1.486e-08		10857639	49.17
TRUE	High	Sequest HT (A2)	Unambiguous	[R].KDQGGYTmHQDQEGDTDAGLK.[E]	M8(Oxidation)	1	AAAAAA	AAAAAA	1	3	0.269	0	1	1	770.67	2310	2309.99	1.24	0.00096	HCD (High Energy Collision Dissociation)	MS2	0	99.265	24.6659	12515	LUM1_C11500_171224051907.raw	F1		4.2	1	3.369e-05	1.507e-07		6088995	24.75
TRUE	High	Sequest HT (A2)	Unambiguous	[K].HVSGGGSVQIVYKPVDLSK.[V]		1	AAAAAA	AAAAAA	0	3	0.4792	0	1	1	657.362	1970.07	1970.07	1.04	0.00068	HCD (High Energy Collision Dissociation)	MS2	78.0253	100	84.486	65431	LUM1_C11501.raw	F6		5.28	1	3.369e-05	2.282e-05		186364	84.74
TRUE	High	Sequest HT (A2)	Unambiguous	[K].IGSLDNITHVPGGGNK.[K]		3	AAAAAA; A0A0A0MQC7; B1AQW2	AAAAAA; A0A0A0MQC7; B1AQW2	0	2	0.2159	0	1	1	789.917	1578.83	1578.82	2.18	0.00172	HCD (High Energy Collision Dissociation)	MS2	41.9207	33.025	49.3847	31851	LUM1_C11499_171224023418.raw	F2		3.89	3	3.369e-05	5.159e-07		542461	49.61
TRUE	High	Sequest HT (A2)	Unambiguous	[R].QEFEVMEDHAGTYGLGDR.[K]		1	AAAAAA	AAAAAA	0	3	0.2117	0	1	1	685.303	2053.89	2053.89	1.41	0.00096	HCD (High Energy Collision Dissociation)	MS2	34.6668	20.761	79.2182	61444	LUM1_C11501.raw	F6		3.92	1	3.369e-05	1.127e-05		1.85421e+06	79.22
TRUE	High	Sequest HT (A2)	Unambiguous	[K].KLDLSNVQSK.[C]		3	AAAAAA; A0A0A0MQC7; B1AQW2	AAAAAA; A0A0A0MQC7; B1AQW2	1	2	0.4859	0	1	1	566.322	1131.64	1131.64	-0.05	-3e-05	HCD (High Energy Collision Dissociation)	MS2	1.22351	1.696	31.3699	17264	LUM1_C11499_171224023418.raw	F2		3.89	3	3.369e-05	2.438e-05		307399840	31.24
TRUE	High	Sequest HT (A2)	Unambiguous	[K].DQGGYTmHQDQEGDTDAGLK.[E]	M7(Oxidation)	1	AAAAAA	AAAAAA	0	3	0.2808	0	1	1	727.971	2181.9	2181.9	0.26	0.00019	HCD (High Energy Collision Dissociation)	MS2	24.2539	18.416	30.9989	16945	LUM1_C11499_171224023418.raw	F2		3.81	1	3.369e-05	1.968e-07		3.47233e+06	31.05
TRUE	High	Sequest HT (A2)	Unambiguous	[K].HVSGGGSVQIVYKPVDLSK.[V]		1	AAAAAA	AAAAAA	0	3	0.4016	0	1	1	657.362	1970.07	1970.07	0.18	0.00012	HCD (High Energy Collision Dissociation)	MS2	87.4736	2.642	58.5373	39107	LUM1_C11501.raw	F6		5.13	1	3.369e-05	2.857e-08		2161358	58.62
TRUE	High	Sequest HT (A2)	Unambiguous	[K].IGSLDNITHVPGGGNKK.[I]		3	AAAAAA; A0A0A0MQC7; B1AQW2	AAAAAA; A0A0A0MQC7; B1AQW2	1	2	0.3968	0	1	1	853.963	1706.92	1706.92	0.06	5e-05	HCD (High Energy Collision Dissociation)	MS2	0	29.8	39.1722	24417	LUM1_C11500_171224051907.raw	F1		4.99	3	3.369e-05	4.177e-08		9474911	39.29
TRUE	High	Sequest HT (A2)	Unambiguous	[K].IGSLDNITHVPGGGNKK.[I]		3	AAAAAA; A0A0A0MQC7; B1AQW2	AAAAAA; A0A0A0MQC7; B1AQW2	1	3	0.277	0	1	1	569.645	1706.92	1706.92	1.01	0.00058	HCD (High Energy Collision Dissociation)	MS2	28.704	29.554	39.1469	24396	LUM1_C11500_171224051907.raw	F1		4.26	3	3.369e-05	2.212e-05		72436328	39.29
TRUE	High	Sequest HT (A2)	Unambiguous	[K].TPPSSGEPPK.[S]		1	AAAAAA	AAAAAA	0	2	0.4833	0	1	1	498.754	996.5	996.5	0.78	0.00039	HCD (High Energy Collision Dissociation)	MS2	57.9568	7.106	20.1171	9392	LUM1_C11499_171224023418.raw	F2		2.69	1	3.369e-05	2.392e-05		47701696	20.42
TRUE	High	Sequest HT (A2)	Unambiguous	[K].TPPSSGEPPK.[S]		1	AAAAAA	AAAAAA	0	2	0.6276	0	1	1	498.754	996.5	996.5	0.66	0.00033	HCD (High Energy Collision Dissociation)	MS2	0.303482	2.326	20.562	9659	LUM1_C11499_171224023418.raw	F2		2.39	1	3.369e-05	4.385e-05		47701696	20.42
TRUE	High	Sequest HT (A2)	Unambiguous	[K].HVSGGGSVQIVYKPVDLSK.[V]		1	AAAAAA	AAAAAA	0	3	0.3697	0	1	1	657.362	1970.07	1970.07	0.82	0.00054	HCD (High Energy Collision Dissociation)	MS2	36.7356	3.068	57.9179	38412	LUM1_C11501.raw	F6		4.49	1	3.369e-05	1.138e-06		2.84926e+06	58.25
TRUE	High	Sequest HT (A2)	Unambiguous	[K].DQGGYTMHQDQEGDTDAGLK.[E]		1	AAAAAA	AAAAAA	0	3	0.34	0	1	1	722.639	2165.9	2165.9	-0.6	-0.00043	HCD (High Energy Collision Dissociation)	MS2	0	19.932	37.0278	22738	LUM1_C11500_171224051907.raw	F1		4.53	1	3.369e-05	2.707e-08		63066508	36.72
TRUE	High	Sequest HT (A2)	Unambiguous	[K].TPPSSGEPPK.[S]		1	AAAAAA	AAAAAA	0	2	0.1565	0	1	1	498.754	996.5	996.5	0.18	9e-05	HCD (High Energy Collision Dissociation)	MS2	63.0478	56.23	21.8628	10427	LUM1_C11499_171224023418.raw	F2		2.62	1	3.369e-05	4.342e-05		182789	21.85
TRUE	High	Sequest HT (A2)	Unambiguous	[K].HVSGGGSVQIVYKPVDLSK.[V]		1	AAAAAA	AAAAAA	0	3	0.4767	0	1	1	657.363	1970.07	1970.07	1.46	0.00096	HCD (High Energy Collision Dissociation)	MS2	31.0246	5.142	57.4934	37937	LUM1_C11501.raw	F6		4.93	1	3.369e-05	5.548e-08		3.37259e+06	57.25
TRUE	High	Sequest HT (A2)	Unambiguous	[K].STPTAEAEEAGIGDTPSLEDEAAGHVTQAR.[M]		1	AAAAAA	AAAAAA	0	3	0.1131	0	1	1	1004.13	3010.38	3010.39	-0.9	-0.00091	HCD (High Energy Collision Dissociation)	MS2	0	29.885	57.0676	37477	LUM1_C11501.raw	F6		5.04	1	3.369e-05	1.537e-05		494300	57.04
TRUE	High	Sequest HT (A2)	Unambiguous	[K].DQGGYTMHQDQEGDTDAGLK.[E]		1	AAAAAA	AAAAAA	0	2	0.2733	0	1	1	1083.45	2165.9	2165.9	-1.41	-0.00152	HCD (High Energy Collision Dissociation)	MS2	0	24.067	36.6064	22456	LUM1_C11500_171224051907.raw	F1		5.05	1	3.369e-05	8.656e-10		23282730	36.7
TRUE	High	Sequest HT (A2)	Unambiguous	[K].DQGGYTMHQDQEGDTDAGLK.[E]		1	AAAAAA	AAAAAA	0	2	0.51	0	1	1	1083.45	2165.9	2165.9	-1.18	-0.00128	HCD (High Energy Collision Dissociation)	MS2	17.9374	16	36.5861	22446	LUM1_C11500_171224051907.raw	F1		5.49	1	3.369e-05	1.465e-10		23282730	36.7
TRUE	High	Sequest HT (A2)	Unambiguous	[K].AKTDHGAEIVYK.[S]		3	AAAAAA; A0A0A0MQC7; B1AQW2	AAAAAA; A0A0A0MQC7; B1AQW2	1	3	0.4726	0	1	1	444.57	1331.7	1331.7	0.11	5e-05	HCD (High Energy Collision Dissociation)	MS2	34.9317	7.254	23.2282	11281	LUM1_C11499_171224023418.raw	F2		4.57	3	3.369e-05	1.672e-06		13987396	23.26
TRUE	High	Sequest HT (A2)	Unambiguous	[R].HLSNVSSTGSIDmVDSPQLATLADEVSASLAK.[Q]	M13(Oxidation)	3	AAAAAA; A0A0A0MQC7; B1AQW2	AAAAAA; A0A0A0MQC7; B1AQW2	0	3	0.2344	0	1	1	1087.21	3259.61	3259.6	4.56	0.00496	HCD (High Energy Collision Dissociation)	MS2	38.8952	13.142	77.5961	59712	LUM1_C11501.raw	F6		5.76	3	3.369e-05	5.992e-09		5.41911e+06	77.94
TRUE	High	Sequest HT (A2)	Unambiguous	[K].HVSGGGSVQIVYKPVDLSK.[V]		1	AAAAAA	AAAAAA	0	3	0.5373	0	1	1	657.362	1970.07	1970.07	0.14	9e-05	HCD (High Energy Collision Dissociation)	MS2	1.69936	2.635	77.6826	59802	LUM1_C11501.raw	F6		5.49	1	3.369e-05	2.388e-08		8720817	77.97
TRUE	High	Sequest HT (A2)	Unambiguous	[K].HVSGGGSVQIVYKPVDLSK.[V]		1	AAAAAA	AAAAAA	0	3	0.5433	0	1	1	657.361	1970.07	1970.07	-0.69	-0.00045	HCD (High Energy Collision Dissociation)	MS2	1.511	2.951	78.1048	60247	LUM1_C11501.raw	F6		5.54	1	3.369e-05	2.53e-08		8720817	77.97
TRUE	High	Sequest HT (A2)	Unambiguous	[R].SGYSSPGsPGTPGSR.[S]	S8(Phospho)	3	AAAAAA; A0A0A0MQC7; B1AQW2	AAAAAA; A0A0A0MQC7; B1AQW2	0	2	0.1237	0	1	1	737.304	1473.6	1473.6	0.33	0.00024	HCD (High Energy Collision Dissociation)	MS2	5.94032	0.376	34.2714	20467	LUM1_C11500_171224051907.raw	F1		3.96	3	3.369e-05	2.606e-05	S8(Phospho): 98.54	121894144	34.26
TRUE	High	Sequest HT (A2)	Unambiguous	[R].HLSNVSSTGSIDmVDSPQLATLADEVSASLAK.[Q]	M13(Oxidation)	3	AAAAAA; A0A0A0MQC7; B1AQW2	AAAAAA; A0A0A0MQC7; B1AQW2	0	3	0.2122	0	1	1	1087.2	3259.6	3259.6	-0.26	-0.00029	HCD (High Energy Collision Dissociation)	MS2	7.47589	8.754	78.3415	60515	LUM1_C11501.raw	F6		6.08	3	3.369e-05	4.198e-10		5.41911e+06	77.94
TRUE	High	Sequest HT (A2)	Unambiguous	[R].KDQGGYTmHQDQEGDTDAGLK.[E]	M8(Oxidation)	1	AAAAAA	AAAAAA	1	3	0.374	0	1	1	770.671	2310	2309.99	1.86	0.00143	HCD (High Energy Collision Dissociation)	MS2	0	84.113	24.6317	12165	LUM1_C11499_171224023418.raw	F2		5.08	1	3.369e-05	1.529e-08		3.42974e+06	24.69
TRUE	High	Sequest HT (A2)	Unambiguous	[R].QEFEVMEDHAGTYGLGDR.[K]		1	AAAAAA	AAAAAA	0	3	0.0169	0	1	1	685.303	2053.89	2053.89	0.69	0.00047	HCD (High Energy Collision Dissociation)	MS2	44.6373	24.98	77.4576	59573	LUM1_C11501.raw	F6		3.56	1	3.369e-05	1.127e-05		1.96523e+06	77.88
TRUE	High	Sequest HT (A2)	Unambiguous	[R].KDQGGYTmHQDQEGDTDAGLK.[E]	M8(Oxidation)	1	AAAAAA	AAAAAA	1	3	0.4473	0	1	1	770.67	2310	2309.99	0.59	0.00046	HCD (High Energy Collision Dissociation)	MS2	1.37616	14.07	25.0648	12469	LUM1_C11499_171224023418.raw	F2		5.5	1	3.369e-05	2.658e-08		2.69358e+06	25.02
TRUE	High	Sequest HT (A2)	Unambiguous	[R].QEFEVMEDHAGTYGLGDR.[K]		1	AAAAAA	AAAAAA	0	3	0.3858	0	1	1	685.301	2053.89	2053.89	-1.05	-0.00072	HCD (High Energy Collision Dissociation)	MS2	36.329	100	104.814	87004	LUM1_C11500_171224051907.raw	F1		2.67	1	3.369e-05	3.277e-05		63701.3	104.87
TRUE	High	Sequest HT (A2)	Unambiguous	[K].HVSGGGSVQIVYKPVDLSK.[V]		1	AAAAAA	AAAAAA	0	3	0.5046	0	1	1	657.362	1970.07	1970.07	-0.14	-9e-05	HCD (High Energy Collision Dissociation)	MS2	14.0768	21.445	77.2533	59363	LUM1_C11501.raw	F6		4.38	1	3.369e-05	3.584e-08		5356282	77.15
TRUE	High	Sequest HT (A2)	Unambiguous	[K].HVSGGGSVQIVYKPVDLSK.[V]		1	AAAAAA	AAAAAA	0	3	0.4247	0	1	1	657.362	1970.07	1970.07	0.7	0.00046	HCD (High Energy Collision Dissociation)	MS2	8.31132	18.83	99.7939	83454	LUM1_C11500_171224051907.raw	F1		5.18	1	3.369e-05	1.97e-06		2.74935e+06	99.94
TRUE	High	Sequest HT (A2)	Unambiguous	[K].ESPLQTPTEDGSEEPGSETSDAK.[S]		1	AAAAAA	AAAAAA	0	2	0.4857	0	1	1	1196.02	2391.03	2391.03	-1.58	-0.00189	HCD (High Energy Collision Dissociation)	MS2	0	27.88	46.0021	30280	LUM1_C11500_171224051907.raw	F1		4.9	1	3.369e-05	1.002e-08		63711728	46.2
TRUE	High	Sequest HT (A2)	Unambiguous	[K].TDHGAEIVYKsPVVSGDTSPR.[H]	S11(Phospho)	3	AAAAAA; A0A0A0MQC7; B1AQW2	AAAAAA; A0A0A0MQC7; B1AQW2	1	2	0.0819	0	1	1	1148.04	2295.07	2295.07	1.67	0.00192	HCD (High Energy Collision Dissociation)	MS2	0	100	44.9966	29374	LUM1_C11500_171224051907.raw	F1		5.37	3	3.369e-05	2.906e-07	S11(Phospho): 100	552250	44.93
TRUE	High	Sequest HT (A2)	Unambiguous	[R].HLSNVSSTGSIDMVDSPQLATLADEVSASLAK.[Q]		3	AAAAAA; A0A0A0MQC7; B1AQW2	AAAAAA; A0A0A0MQC7; B1AQW2	0	3	0.5949	0	1	1	1081.87	3243.61	3243.6	0.17	0.00019	HCD (High Energy Collision Dissociation)	MS2	0.44768	0.322	99.9053	83570	LUM1_C11500_171224051907.raw	F1		7.38	3	3.369e-05	2.972e-10		140652704	99.72
TRUE	High	Sequest HT (A2)	Unambiguous	[K].HVSGGGSVQIVYKPVDLSK.[V]		1	AAAAAA	AAAAAA	0	3	0.4797	0	1	1	657.361	1970.07	1970.07	-0.69	-0.00045	HCD (High Energy Collision Dissociation)	MS2	78.0061	33.13	100.219	83891	LUM1_C11500_171224051907.raw	F1		4.92	1	3.369e-05	8.548e-07		2.74935e+06	99.94
TRUE	High	Sequest HT (A2)	Unambiguous	[K].HVSGGGSVQIVYKPVDLSK.[V]		1	AAAAAA	AAAAAA	0	3	0.4024	0	1	1	657.362	1970.07	1970.07	-0.08	-5e-05	HCD (High Energy Collision Dissociation)	MS2	63.6084	24.117	75.0569	57044	LUM1_C11501.raw	F6		4.92	1	3.369e-05	5.764e-07
TRUE	High	Sequest HT (A2)	Unambiguous	[R].HLSNVSSTGSIDMVDSPQLATLADEVSASLAK.[Q]		3	AAAAAA; A0A0A0MQC7; B1AQW2	AAAAAA; A0A0A0MQC7; B1AQW2	0	3	0.4766	0	1	1	1081.88	3243.61	3243.6	2.55	0.00276	HCD (High Energy Collision Dissociation)	MS2	16.949	1.795	100.331	84008	LUM1_C11500_171224051907.raw	F1		6.63	3	3.369e-05	1.891e-10		140652704	99.72
TRUE	High	Sequest HT (A2)	Unambiguous	[K].HVSGGGSVQIVYKPVDLSK.[V]		1	AAAAAA	AAAAAA	0	3	0.3792	0	1	1	657.362	1970.07	1970.07	0.33	0.00022	HCD (High Energy Collision Dissociation)	MS2	8.90568	33.13	100.651	84342	LUM1_C11500_171224051907.raw	F1		4.72	1	3.369e-05	1.251e-06		1.41873e+06	100.65
TRUE	High	Sequest HT (A2)	Unambiguous	[R].HLSNVSSTGSIDMVDSPQLATLADEVSASLAK.[Q]		3	AAAAAA; A0A0A0MQC7; B1AQW2	AAAAAA; A0A0A0MQC7; B1AQW2	0	3	0.5116	0	1	1	1081.88	3243.61	3243.6	2.67	0.00288	HCD (High Energy Collision Dissociation)	MS2	21.2609	5.165	100.861	84543	LUM1_C11500_171224051907.raw	F1		7.35	3	3.369e-05	4.94e-11		13399128	100.87
TRUE	High	Sequest HT (A2)	Unambiguous	[K].HVSGGGSVQIVYKPVDLSK.[V]		1	AAAAAA	AAAAAA	0	3	0.4505	0	1	1	657.361	1970.07	1970.07	-0.45	-0.00029	HCD (High Energy Collision Dissociation)	MS2	51.4657	25.974	75.5175	57551	LUM1_C11501.raw	F6		4.44	1	3.369e-05	2.721e-06		1.97645e+06	75.9
TRUE	High	Sequest HT (A2)	Unambiguous	[K].HVSGGGSVQIVYKPVDLSK.[V]		1	AAAAAA	AAAAAA	0	3	0.4777	0	1	1	657.362	1970.07	1970.07	0.02	2e-05	HCD (High Energy Collision Dissociation)	MS2	17.9156	26.496	75.915	57967	LUM1_C11501.raw	F6		5.15	1	3.369e-05	2.434e-07		1.97645e+06	75.9
TRUE	High	Sequest HT (A2)	Unambiguous	[K].HVSGGGSVQIVYKPVDLSK.[V]		1	AAAAAA	AAAAAA	0	3	0.2896	0	1	1	657.363	1970.07	1970.07	1.98	0.0013	HCD (High Energy Collision Dissociation)	MS2	24.9839	18.187	76.3374	58411	LUM1_C11501.raw	F6		4.8	1	3.369e-05	6.92e-06		1.92785e+06	76.31
TRUE	High	Sequest HT (A2)	Unambiguous	[K].HVSGGGSVQIVYKPVDLSK.[V]		1	AAAAAA	AAAAAA	0	3	0.4784	0	1	1	657.362	1970.07	1970.07	-0.15	-0.0001	HCD (High Energy Collision Dissociation)	MS2	15.3339	6.434	76.7645	58846	LUM1_C11501.raw	F6		5.33	1	3.369e-05	1.814e-06		5356282	77.15
TRUE	High	Sequest HT (A2)	Unambiguous	[K].HVSGGGSVQIVYKPVDLSK.[V]		1	AAAAAA	AAAAAA	0	3	0.4832	0	1	1	657.361	1970.07	1970.07	-0.41	-0.00027	HCD (High Energy Collision Dissociation)	MS2	5.40682	73.989	101.519	85166	LUM1_C11500_171224051907.raw	F1		5.05	1	3.369e-05	4.39e-06		439153	101.3
TRUE	High	Sequest HT (A2)	Unambiguous	[R].HLSNVSSTGSIDmVDSPQLATLADEVSASLAK.[Q]	M13(Oxidation)	3	AAAAAA; A0A0A0MQC7; B1AQW2	AAAAAA; A0A0A0MQC7; B1AQW2	0	3	0.2895	0	1	1	1087.2	3259.6	3259.6	-0.39	-0.00042	HCD (High Energy Collision Dissociation)	MS2	21.299	1.878	77.041	59131	LUM1_C11501.raw	F6		5.63	3	3.369e-05	1.408e-07		12948843	77.22
TRUE	High	Sequest HT (A2)	Unambiguous	[K].sTPTAEAEEAGIGDTPSLEDEAAGHVTQAR.[M]	S1(Phospho)	1	AAAAAA	AAAAAA	0	3	0.0145	0	1	1	1030.79	3090.35	3090.35	0.31	0.00032	HCD (High Energy Collision Dissociation)	MS2	58.2854	27.97	58.8425	39416	LUM1_C11501.raw	F6		6.9	1	3.369e-05	2.917e-07	S1(Phospho): 48.83; T2(Phospho): 48.83	9346161	58.96
TRUE	High	Sequest HT (A2)	Unambiguous	[K].HVSGGGSVQIVYKPVDLSK.[V]		1	AAAAAA	AAAAAA	0	3	0.4386	0	1	1	657.362	1970.07	1970.07	0.69	0.00046	HCD (High Energy Collision Dissociation)	MS2	58.1932	22.408	77.2258	59333	LUM1_C11501.raw	F6		3.83	1	3.369e-05	1.725e-07		5356282	77.15
TRUE	High	Sequest HT (A2)	Unambiguous	[K].HVSGGGSVQIVYKPVDLSK.[V]		1	AAAAAA	AAAAAA	0	3	0.4435	0	1	1	657.361	1970.07	1970.07	-0.68	-0.00045	HCD (High Energy Collision Dissociation)	MS2	23.7885	100	104.215	86690	LUM1_C11500_171224051907.raw	F1		4.78	1	3.369e-05	1.964e-06		82394	104.45
TRUE	High	Sequest HT (A2)	Unambiguous	[R].HLSNVSSTGSIDMVDSPQLATLADEVSASLAK.[Q]		3	AAAAAA; A0A0A0MQC7; B1AQW2	AAAAAA; A0A0A0MQC7; B1AQW2	0	3	0.0585	0	1	1	1081.87	3243.61	3243.6	0.19	0.00021	HCD (High Energy Collision Dissociation)	MS2	43.5911	100	104.577	86877	LUM1_C11500_171224051907.raw	F1		5.3	3	3.369e-05	5.568e-06		32505.4	104.57
TRUE	High	Sequest HT (A2)	Unambiguous	[K].HVSGGGSVQIVYKPVDLSK.[V]		1	AAAAAA	AAAAAA	0	3	0.4468	0	1	1	657.362	1970.07	1970.07	0.23	0.00015	HCD (High Energy Collision Dissociation)	MS2	18.661	100	104.666	86922	LUM1_C11500_171224051907.raw	F1		3.85	1	3.369e-05	4.728e-06		82394	104.45
TRUE	High	Sequest HT (A2)	Unambiguous	[K].TPPAPKtPPSSGEPPK.[S]	T7(Phospho)	1	AAAAAA	AAAAAA	1	3	0.1574	0	1	1	556.607	1667.81	1667.8	0.76	0.00042	HCD (High Energy Collision Dissociation)	MS2	0.661401	1.117	32.9213	19295	LUM1_C11500_171224051907.raw	F1		3.94	1	3.369e-05	5.574e-05	T7(Phospho): 99.99	96777664	33.2
TRUE	High	Sequest HT (A2)	Unambiguous	[K].HVSGGGSVQIVYKPVDLSK.[V]		1	AAAAAA	AAAAAA	0	3	0.496	0	1	1	657.361	1970.07	1970.07	-0.32	-0.00021	HCD (High Energy Collision Dissociation)	MS2	5.69832	3.977	78.5294	60717	LUM1_C11501.raw	F6		5.04	1	3.369e-05	5.552e-10		8264807	78.64
TRUE	High	Sequest HT (A2)	Unambiguous	[R].KDQGGYTmHQDQEGDTDAGLK.[E]	M8(Oxidation)	1	AAAAAA	AAAAAA	1	3	0.3695	0	1	1	770.67	2309.99	2309.99	0.2	0.00015	HCD (High Energy Collision Dissociation)	MS2	21.4848	33.232	25.4864	12786	LUM1_C11499_171224023418.raw	F2		4.98	1	3.369e-05	4.745e-07		599422	25.46
TRUE	High	Sequest HT (A2)	Unambiguous	[K].TDHGAEIVYK.[S]		3	AAAAAA; A0A0A0MQC7; B1AQW2	AAAAAA; A0A0A0MQC7; B1AQW2	0	2	0.4077	0	1	1	566.786	1132.56	1132.56	0.62	0.00035	HCD (High Energy Collision Dissociation)	MS2	7.72719	5.019	27.6058	14253	LUM1_C11499_171224023418.raw	F2		3.36	3	3.369e-05	7.944e-06		232484368	27.34
TRUE	High	Sequest HT (A2)	Unambiguous	[R].KDQGGYTmHQDQEGDTDAGLK.[E]	M8(Oxidation)	1	AAAAAA	AAAAAA	1	3	0.3007	0	1	1	770.67	2309.99	2309.99	0.1	8e-05	HCD (High Energy Collision Dissociation)	MS2	70.596	77.304	28.3345	14810	LUM1_C11499_171224023418.raw	F2		4.39	1	3.369e-05	8.701e-06		236496	28.44
TRUE	High	Sequest HT (A2)	Unambiguous	[K].DQGGYTmHQDQEGDTDAGLK.[E]	M7(Oxidation)	1	AAAAAA	AAAAAA	0	2	0.4432	0	1	1	1091.45	2181.9	2181.9	-0.85	-0.00092	HCD (High Energy Collision Dissociation)	MS2	21.8075	50.718	31.0896	17688	LUM1_C11500_171224051907.raw	F1		4.31	1	3.369e-05	1.69e-07		1.03594e+06	31.15
TRUE	High	Sequest HT (A2)	Unambiguous	[R].KDQGGYTMHQDQEGDTDAGLK.[E]		1	AAAAAA	AAAAAA	1	3	0.462	0	1	1	765.338	2294	2294	0.16	0.00012	HCD (High Energy Collision Dissociation)	MS2	0	29.572	28.85	15214	LUM1_C11499_171224023418.raw	F2		5.39	1	3.369e-05	6.056e-08		42844976	28.99
TRUE	High	Sequest HT (A2)	Unambiguous	[R].SGYSSPGSPGTPGSR.[S]		3	AAAAAA; A0A0A0MQC7; B1AQW2	AAAAAA; A0A0A0MQC7; B1AQW2	0	2	0.6186	0	1	1	697.322	1393.64	1393.63	1.27	0.00089	HCD (High Energy Collision Dissociation)	MS2	0.0761424	0.305	28.8932	15250	LUM1_C11499_171224023418.raw	F2		3.54	3	3.369e-05	1.081e-06		158687200	28.85
TRUE	High	Sequest HT (A2)	Unambiguous	[R].KDQGGYTMHQDQEGDTDAGLK.[E]		1	AAAAAA	AAAAAA	1	3	0.5215	0	1	1	765.337	2294	2294	-1.04	-0.00079	HCD (High Energy Collision Dissociation)	MS2	0	31.734	29.2675	15568	LUM1_C11499_171224023418.raw	F2		6.06	1	3.369e-05	1.854e-11		42844976	28.99
TRUE	High	Sequest HT (A2)	Unambiguous	[R].KDQGGYTMHQDQEGDTDAGLK.[E]		1	AAAAAA	AAAAAA	1	3	0.4286	0	1	1	765.337	2294	2294	-0.88	-0.00067	HCD (High Energy Collision Dissociation)	MS2	5.63116	33.13	29.2799	15579	LUM1_C11499_171224023418.raw	F2		6.02	1	3.369e-05	1.97e-07		42844976	28.99
TRUE	High	Sequest HT (A2)	Unambiguous	[R].SGYSSPGSPGTPGSR.[S]		3	AAAAAA; A0A0A0MQC7; B1AQW2	AAAAAA; A0A0A0MQC7; B1AQW2	0	2	0.5457	0	1	1	697.32	1393.63	1393.63	-0.39	-0.00027	HCD (High Energy Collision Dissociation)	MS2	6.14443	33.13	29.3121	15610	LUM1_C11499_171224023418.raw	F2		3.72	3	3.369e-05	5.921e-08		158687200	28.85
TRUE	High	Sequest HT (A2)	Unambiguous	[K].KLDLSNVQSK.[C]		3	AAAAAA; A0A0A0MQC7; B1AQW2	AAAAAA; A0A0A0MQC7; B1AQW2	1	2	0.4866	0	1	1	566.322	1131.64	1131.64	0.45	0.00025	HCD (High Energy Collision Dissociation)	MS2	0.545013	1.081	31.5203	18083	LUM1_C11500_171224051907.raw	F1		3.74	3	3.369e-05	4.536e-05		902188096	31.36
TRUE	High	Sequest HT (A2)	Unambiguous	[K].DQGGYTmHQDQEGDTDAGLK.[E]	M7(Oxidation)	1	AAAAAA	AAAAAA	0	3	0.1454	0	1	1	727.972	2181.9	2181.9	1.22	0.00089	HCD (High Energy Collision Dissociation)	MS2	25.0044	10.983	31.0853	17683	LUM1_C11500_171224051907.raw	F1		3.92	1	3.369e-05	4.194e-07		5356338	31.15
TRUE	High	Sequest HT (A2)	Unambiguous	[K].KLDLSNVQSK.[C]		3	AAAAAA; A0A0A0MQC7; B1AQW2	AAAAAA; A0A0A0MQC7; B1AQW2	1	2	0.2885	0	1	1	566.322	1131.64	1131.64	0.02	1e-05	HCD (High Energy Collision Dissociation)	MS2	41.7254	28.627	30.9841	17591	LUM1_C11500_171224051907.raw	F1		3.57	3	3.369e-05	2.064e-05		3296471	31.03
TRUE	High	Sequest HT (A2)	Unambiguous	[K].HVSGGGSVQIVYKPVDLSK.[V]		1	AAAAAA	AAAAAA	0	3	0.4479	0	1	1	657.362	1970.07	1970.07	-0.13	-9e-05	HCD (High Energy Collision Dissociation)	MS2	17.7017	3.881	78.9505	61155	LUM1_C11501.raw	F6		5.76	1	3.369e-05	6.754e-07		8264807	78.64
TRUE	High	Sequest HT (A2)	Unambiguous	[R].SGYSSPGSPGTPGSr.[S]	R15(Methyl)	3	AAAAAA; A0A0A0MQC7; B1AQW2	AAAAAA; A0A0A0MQC7; B1AQW2	0	2	0.1703	0	1	1	704.328	1407.65	1407.65	-0.23	-0.00016	HCD (High Energy Collision Dissociation)	MS2	25.9452	60.072	30.2609	17009	LUM1_C11500_171224051907.raw	F1		2.76	3	3.369e-05	5.878e-05	R15(Methyl): 100	227939	30.25
TRUE	High	Sequest HT (A2)	Unambiguous	[R].SGYSSPGSPGTPGSR.[S]		3	AAAAAA; A0A0A0MQC7; B1AQW2	AAAAAA; A0A0A0MQC7; B1AQW2	0	2	0.4969	0	1	1	697.321	1393.63	1393.63	0.04	3e-05	HCD (High Energy Collision Dissociation)	MS2	18.6358	62.144	29.7377	15948	LUM1_C11499_171224023418.raw	F2		3.24	3	3.369e-05	3.855e-07		725763	29.66
TRUE	High	Sequest HT (A2)	Unambiguous	[K].HVSGGGSVQIVYKPVDLSK.[V]		1	AAAAAA	AAAAAA	0	3	0.4783	0	1	1	657.361	1970.07	1970.07	-0.37	-0.00024	HCD (High Energy Collision Dissociation)	MS2	30.6979	3.357	55.8511	36169	LUM1_C11501.raw	F6		4.83	1	3.369e-05	5.873e-06		9859798	56.27
TRUE	High	Sequest HT (A2)	Unambiguous	[R].KDQGGYTMHQDQEGDTDAGLK.[E]		1	AAAAAA	AAAAAA	1	3	0.4533	0	1	1	765.338	2294	2294	0	0	HCD (High Energy Collision Dissociation)	MS2	34.7445	54.117	30.1161	16239	LUM1_C11499_171224023418.raw	F2		5.03	1	3.369e-05	3.726e-07		401124	30.26
TRUE	High	Sequest HT (A2)	Unambiguous	[R].SGYSSPGSPGTPGSR.[S]		3	AAAAAA; A0A0A0MQC7; B1AQW2	AAAAAA; A0A0A0MQC7; B1AQW2	0	2	0.4882	0	1	1	697.321	1393.63	1393.63	-0.28	-0.0002	HCD (High Energy Collision Dissociation)	MS2	8.6801	34.871	30.1756	16943	LUM1_C11500_171224051907.raw	F1		3.38	3	3.369e-05	7.115e-07		2346189	29.5
TRUE	High	Sequest HT (A2)	Unambiguous	[R].SGYSSPGSPGTPGSR.[S]		3	AAAAAA; A0A0A0MQC7; B1AQW2	AAAAAA; A0A0A0MQC7; B1AQW2	0	2	0.4129	0	1	1	697.321	1393.64	1393.63	0.66	0.00046	HCD (High Energy Collision Dissociation)	MS2	11.9525	77.417	30.2544	16344	LUM1_C11499_171224023418.raw	F2		3.1	3	3.369e-05	1.365e-05		725763	29.66
TRUE	High	Sequest HT (A2)	Unambiguous	[R].KDQGGYTMHQDQEGDTDAGLK.[E]		1	AAAAAA	AAAAAA	1	3	0.4104	0	1	1	765.338	2294	2294	0.72	0.00055	HCD (High Energy Collision Dissociation)	MS2	0	55.258	29.6932	15912	LUM1_C11499_171224023418.raw	F2		5.41	1	3.369e-05	1.848e-07		626606	29.59
TRUE	High	Sequest HT (A2)	Unambiguous	[K].KLDLSNVQSK.[C]		3	AAAAAA; A0A0A0MQC7; B1AQW2	AAAAAA; A0A0A0MQC7; B1AQW2	1	2	0.4051	0	1	1	566.322	1131.64	1131.64	0.77	0.00043	HCD (High Energy Collision Dissociation)	MS2	17.5031	20.105	31.9536	18461	LUM1_C11500_171224051907.raw	F1		3.53	3	3.369e-05	2.562e-05		902188096	31.36
TRUE	High	Sequest HT (A2)	Unambiguous	[K].SPVVSGDTSPR.[H]		3	AAAAAA; A0A0A0MQC7; B1AQW2	AAAAAA; A0A0A0MQC7; B1AQW2	0	2	0.4985	0	1	1	551.28	1101.55	1101.55	0.11	6e-05	HCD (High Energy Collision Dissociation)	MS2	10.3543	12.064	27.3656	14081	LUM1_C11499_171224023418.raw	F2		3.27	3	3.369e-05	6.343e-06		214862832	27.07
TRUE	High	Sequest HT (A2)	Unambiguous	[K].TDHGAEIVYK.[S]		3	AAAAAA; A0A0A0MQC7; B1AQW2	AAAAAA; A0A0A0MQC7; B1AQW2	0	2	0.4497	0	1	1	566.786	1132.56	1132.56	0.62	0.00035	HCD (High Energy Collision Dissociation)	MS2	64.5229	47.8	27.1863	13953	LUM1_C11499_171224023418.raw	F2		3.38	3	3.369e-05	2.285e-05		232484368	27.34
TRUE	High	Sequest HT (A2)	Unambiguous	[R].HLSNVSSTGSIDmVDSPQLATLADEVSASLAK.[Q]	M13(Oxidation)	3	AAAAAA; A0A0A0MQC7; B1AQW2	AAAAAA; A0A0A0MQC7; B1AQW2	0	3	0.0573	0	1	1	1087.2	3259.59	3259.6	-3.75	-0.00407	HCD (High Energy Collision Dissociation)	MS2	28.8805	9.131	78.806	61007	LUM1_C11501.raw	F6		6.11	3	3.369e-05	1.369e-05		913787	78.81
TRUE	High	Sequest HT (A2)	Unambiguous	[K].STPTAEAEEAGIGDTPSLEDEAAGHVTQAR.[M]		1	AAAAAA	AAAAAA	0	3	0.0835	0	1	1	1004.13	3010.39	3010.39	-0.43	-0.00043	HCD (High Energy Collision Dissociation)	MS2	38.147	30.025	56.568	36949	LUM1_C11501.raw	F6		4.55	1	3.369e-05	1.28e-07		806124	56.38
TRUE	High	Sequest HT (A2)	Unambiguous	[R].KDQGGYTmHQDQEGDTDAGLK.[E]	M8(Oxidation)	1	AAAAAA	AAAAAA	1	3	0.393	0	1	1	770.67	2310	2309.99	0.59	0.00045	HCD (High Energy Collision Dissociation)	MS2	28.2186	40.765	25.9143	13077	LUM1_C11499_171224023418.raw	F2		5.14	1	3.369e-05	7.428e-09		599422	25.46
TRUE	High	Sequest HT (A2)	Unambiguous	[R].QEFEVMEDHAGTYGLGDR.[K]		1	AAAAAA	AAAAAA	0	3	0.1541	0	1	1	685.301	2053.89	2053.89	-1.03	-0.0007	HCD (High Energy Collision Dissociation)	MS2	50.9864	14.092	56.5472	36925	LUM1_C11501.raw	F6		3.05	1	3.369e-05	2.812e-05		2.37972e+06	56.39
TRUE	High	Sequest HT (A2)	Unambiguous	[K].STPTAEAEEAGIGDTPsLEDEAAGHVTQAR.[M]	S17(Phospho)	1	AAAAAA	AAAAAA	0	3	0.126	0	1	1	1030.79	3090.36	3090.35	0.71	0.00074	HCD (High Energy Collision Dissociation)	MS2	24.308	10.936	56.4477	36818	LUM1_C11501.raw	F6		6.19	1	3.369e-05	8.077e-07	S17(Phospho): 100	13860206	56.55
TRUE	High	Sequest HT (A2)	Unambiguous	[R].KDQGGYTmHQDQEGDTDAGLK.[E]	M8(Oxidation)	1	AAAAAA	AAAAAA	1	3	0.4315	0	1	1	770.671	2310	2309.99	1.54	0.00119	HCD (High Energy Collision Dissociation)	MS2	33.7712	52.218	26.3471	13383	LUM1_C11499_171224023418.raw	F2		4.82	1	3.369e-05	5.31e-05		320311	26.4
TRUE	High	Sequest HT (A2)	Unambiguous	[K].KLDLSNVQSK.[C]		3	AAAAAA; A0A0A0MQC7; B1AQW2	AAAAAA; A0A0A0MQC7; B1AQW2	1	2	0.3156	0	1	1	566.322	1131.64	1131.64	-0.1	-5e-05	HCD (High Energy Collision Dissociation)	MS2	47.5158	18.865	32.3821	18828	LUM1_C11500_171224051907.raw	F1		3.39	3	3.369e-05	1.775e-05		902188096	31.36
TRUE	High	Sequest HT (A2)	Unambiguous	[K].DQGGYTmHQDQEGDTDAGLK.[E]	M7(Oxidation)	1	AAAAAA	AAAAAA	0	3	0.2705	0	1	1	727.972	2181.9	2181.9	0.88	0.00064	HCD (High Energy Collision Dissociation)	MS2	5.34716	16.51	32.0092	18507	LUM1_C11500_171224051907.raw	F1		4.03	1	3.369e-05	1.751e-08		2.22498e+06	31.94
TRUE	High	Sequest HT (A2)	Unambiguous	[K].cGSLGNIHHKPGGGQVEVK.[S]	C1(Carbamidomethyl)	3	AAAAAA; A0A0A0MQC7; B1AQW2	AAAAAA; A0A0A0MQC7; B1AQW2	0	3	0.4673	0	1	1	658.671	1974	1974	0.24	0.00016	HCD (High Energy Collision Dissociation)	MS2	25.5677	33.335	26.4514	13455	LUM1_C11499_171224023418.raw	F2		4.28	3	3.369e-05	1.578e-06		45573868	26.54
TRUE	High	Sequest HT (A2)	Unambiguous	[K].HVSGGGSVQIVYKPVDLSK.[V]		1	AAAAAA	AAAAAA	0	3	0.4115	0	1	1	657.362	1970.07	1970.07	0.06	4e-05	HCD (High Energy Collision Dissociation)	MS2	8.71504	24.102	59.4194	42951	LUM1_C11500_171224051907.raw	F1		4.86	1	3.369e-05	2.717e-05		3.85626e+06	59.16
TRUE	High	Sequest HT (A2)	Unambiguous	[R].QEFEVMEDHAGTYGLGDR.[K]		1	AAAAAA	AAAAAA	0	2	0.3772	0	1	1	1027.45	2053.89	2053.89	-0.24	-0.00024	HCD (High Energy Collision Dissociation)	MS2	51.5015	33.13	56.0476	36381	LUM1_C11501.raw	F6		4.64	1	3.369e-05	2.187e-07		345510	56.21
TRUE	High	Sequest HT (A2)	Unambiguous	[R].KDQGGYTmHQDQEGDTDAGLK.[E]	M8(Oxidation)	1	AAAAAA	AAAAAA	1	3	0.1967	0	1	1	770.67	2310	2309.99	1.06	0.00082	HCD (High Energy Collision Dissociation)	MS2	15.3573	100	26.787	13677	LUM1_C11499_171224023418.raw	F2		3.61	1	3.369e-05	9.697e-06		320311	26.4
TRUE	High	Sequest HT (A2)	Unambiguous	[K].SPVVSGDTSPR.[H]		3	AAAAAA; A0A0A0MQC7; B1AQW2	AAAAAA; A0A0A0MQC7; B1AQW2	0	2	0.4585	0	1	1	551.281	1101.55	1101.55	0.44	0.00024	HCD (High Energy Collision Dissociation)	MS2	31.4589	13.881	26.9523	13784	LUM1_C11499_171224023418.raw	F2		3.25	3	3.369e-05	1.866e-05		214862832	27.07
TRUE	High	Sequest HT (A2)	Unambiguous	[R].SGYSSPGSPGTPGSR.[S]		3	AAAAAA; A0A0A0MQC7; B1AQW2	AAAAAA; A0A0A0MQC7; B1AQW2	0	2	0.3498	0	1	1	697.321	1393.63	1393.63	0.15	0.0001	HCD (High Energy Collision Dissociation)	MS2	25.215	28.061	31.1131	17711	LUM1_C11500_171224051907.raw	F1		2.83	3	5.899e-05	7.641e-05		723233	30.71
TRUE	High	Sequest HT (A2)	Unambiguous	[R].KDQGGYTMHQDQEGDTDAGLK.[E]		1	AAAAAA	AAAAAA	1	3	0.3264	0	1	1	765.338	2294	2294	-0.19	-0.00015	HCD (High Energy Collision Dissociation)	MS2	65.2661	54.575	30.061	16847	LUM1_C11500_171224051907.raw	F1		5.3	1	5.899e-05	7.39e-05		814391	30.14
TRUE	High	Sequest HT (A2)	Unambiguous	[K].HVSGGGSVQIVYKPVDLSK.[V]		1	AAAAAA	AAAAAA	0	3	0.3944	0	1	1	657.36	1970.07	1970.07	-2.44	-0.0016	HCD (High Energy Collision Dissociation)	MS2	82.086	3.06	71.6044	53305	LUM1_C11501.raw	F6		4.64	1	5.899e-05	7.375e-05		5624369	71.68
TRUE	High	Sequest HT (A2)	Unambiguous	[R].KDQGGYTMHQDQEGDTDAGLK.[E]		1	AAAAAA	AAAAAA	1	3	0.2576	0	1	1	765.337	2294	2294	-1.3	-0.001	HCD (High Energy Collision Dissociation)	MS2	0	100	29.8317	15901	LUM1_C11497_171223210438.raw	F4		4.27	1	5.899e-05	6.157e-05		159085	29.59
TRUE	High	Sequest HT (A2)	Unambiguous	[R].LQTAPVPmPDLK.[N]	M8(Oxidation)	3	AAAAAA; A0A0A0MQC7; B1AQW2	AAAAAA; A0A0A0MQC7; B1AQW2	0	2	0.2526	0	1	1	663.361	1325.71	1325.71	0.32	0.00021	HCD (High Energy Collision Dissociation)	MS2	27.4386	1.555	56.8092	38651	LUM1_C11497_171223210438.raw	F4		2.85	3	5.899e-05	9.957e-05		26074684	56.86
TRUE	High	Sequest HT (A2)	Unambiguous	[R].KDQGGYTMHQDQEGDtDAGLKESPLQtPTEDGSEEPGSETSDAK.[S]	T16(Phospho); T27(Phospho)	1	AAAAAA	AAAAAA	2	4	0.007	0	1	1	1207.24	4825.95	4825.95	1.58	0.0019	HCD (High Energy Collision Dissociation)	MS2	1.1889	27.73	51.37	35291	LUM1_C11500_171224051907.raw	F1		5.69	1	5.899e-05	8.288e-05	S23(Phospho): 90.7; T27(Phospho): 91.13	2.06865e+06	51.39
TRUE	High	Sequest HT (A2)	Unambiguous	[K].TPPSSGEPPK.[S]		1	AAAAAA	AAAAAA	0	2	0.5826	0	1	1	498.754	996.5	996.5	0.22	0.00011	HCD (High Energy Collision Dissociation)	MS2	0.315034	0.906	20.4642	9661	LUM1_C11500_171224051907.raw	F1		2.42	1	5.899e-05	6.447e-05		99772200	20.46
TRUE	High	Sequest HT (A2)	Unambiguous	[K].SPVVSGDTsPR.[H]	S9(Phospho)	3	AAAAAA; A0A0A0MQC7; B1AQW2	AAAAAA; A0A0A0MQC7; B1AQW2	0	2	0.0151	0	1	1	591.264	1181.52	1181.52	0.59	0.00035	HCD (High Energy Collision Dissociation)	MS2	19.6122	7.691	32.6858	19091	LUM1_C11500_171224051907.raw	F1		3.32	3	5.899e-05	8.814e-05	S9(Phospho): 92.16	125320600	32.43
TRUE	High	Sequest HT (A2)	Unambiguous	[K].HVSGGGSVQIVYKPVDLSK.[V]		1	AAAAAA	AAAAAA	0	3	0.1769	0	1	1	657.361	1970.07	1970.07	-1.55	-0.00102	HCD (High Energy Collision Dissociation)	MS2	81.8212	29.208	81.1928	62294	LUM1_C11497_171223210438.raw	F4		4.24	1	5.899e-05	9.419e-05		282776	81.09
TRUE	High	Sequest HT (A2)	Unambiguous	[K].TDHGAEIVYKsPVVsGDTSPR.[H]	S11(Phospho); S15(Phospho)	3	AAAAAA; A0A0A0MQC7; B1AQW2	AAAAAA; A0A0A0MQC7; B1AQW2	1	2	0.0774	0	1	1	1188.02	2375.04	2375.03	2.05	0.00244	HCD (High Energy Collision Dissociation)	MS2	0	95.138	50.6966	34649	LUM1_C11500_171224051907.raw	F1		4.91	3	5.899e-05	9.728e-05	S11(Phospho): 100; S15(Phospho): 99.72	396398	50.82
TRUE	High	Sequest HT (A2)	Unambiguous	[K].DQGGYTMHQDQEGDTDAGLKEsPLQTPTEDGSEEPGSETSDAK.[S]	S22(Phospho)	1	AAAAAA	AAAAAA	1	4	0.0848	0	1	1	1155.22	4617.88	4617.88	-1.4	-0.00162	HCD (High Energy Collision Dissociation)	MS2	10.5611	33.723	58.0706	41664	LUM1_C11500_171224051907.raw	F1		5.19	1	5.899e-05	8.334e-05	S22(Phospho): 88.56	419661	58.02
TRUE	High	Sequest HT (A2)	Unambiguous	[K].HVSGGGSVQIVYKPVDLSK.[V]		1	AAAAAA	AAAAAA	0	3	0.1299	0	1	1	657.362	1970.07	1970.07	0.05	3e-05	HCD (High Energy Collision Dissociation)	MS2	0	29.665	90.863	70541	LUM1_C11498_171223234925.raw	F3		4.62	1	5.899e-05	7.381e-05
TRUE	High	Sequest HT (A2)	Unambiguous	[K].SPVVSGDTsPR.[H]	S9(Phospho)	3	AAAAAA; A0A0A0MQC7; B1AQW2	AAAAAA; A0A0A0MQC7; B1AQW2	0	2	0.0029	0	1	1	591.263	1181.52	1181.52	-0.34	-0.0002	HCD (High Energy Collision Dissociation)	MS2	38.2576	16.96	32.2619	18717	LUM1_C11500_171224051907.raw	F1		3.45	3	5.899e-05	6.988e-05	S9(Phospho): 92.5	125320600	32.43
TRUE	High	Sequest HT (A2)	Unambiguous	[R].SGYSSPGSPGTPGSR.[S]		3	AAAAAA; A0A0A0MQC7; B1AQW2	AAAAAA; A0A0A0MQC7; B1AQW2	0	2	0.3709	0	1	1	697.322	1393.64	1393.63	1.74	0.00121	HCD (High Energy Collision Dissociation)	MS2	22.1811	44.176	28.4666	15462	LUM1_C11500_171224051907.raw	F1		3.02	3	5.899e-05	6.363e-05		365177504	28.79
TRUE	High	Sequest HT (A2)	Unambiguous	[K].HVSGGGSVQIVYKPVDLSK.[V]		1	AAAAAA	AAAAAA	0	3	0.1475	0	1	1	657.362	1970.07	1970.07	0.35	0.00023	HCD (High Energy Collision Dissociation)	MS2	52.3725	30.422	97.5695	78644	LUM1_C11497_171223210438.raw	F4		3.73	1	5.899e-05	9.395e-05		965050	97.61
TRUE	High	Sequest HT (A2)	Unambiguous	[K].TDHGAEIVYK.[S]		3	AAAAAA; A0A0A0MQC7; B1AQW2	AAAAAA; A0A0A0MQC7; B1AQW2	0	2	0.1555	0	1	1	566.786	1132.56	1132.56	0.44	0.00025	HCD (High Energy Collision Dissociation)	MS2	71.214	22.26	28.5337	14827	LUM1_C11497_171223210438.raw	F4		2.38	3	5.899e-05	7.242e-05		435038	28.54
TRUE	High	Sequest HT (A2)	Unambiguous	[K].HVSGGGSVQIVYKPVDLSK.[V]		1	AAAAAA	AAAAAA	0	3	0.331	0	1	1	657.363	1970.07	1970.07	1.86	0.00122	HCD (High Energy Collision Dissociation)	MS2	70.667	33.13	78.5587	59175	LUM1_C11499_171224023418.raw	F2		4.35	1	5.899e-05	8.18e-05
TRUE	High	Sequest HT (A2)	Unambiguous	[K].HVSGGGSVQIVYKPVDLSK.[V]		1	AAAAAA	AAAAAA	0	4	0.181	0	1	1	493.275	1970.08	1970.07	4.23	0.00208	HCD (High Energy Collision Dissociation)	MS2	0	31.092	81.9785	65360	LUM1_C11500_171224051907.raw	F1		3.26	1	5.899e-05	8.156e-05
TRUE	High	Sequest HT (A2)	Unambiguous	[K].TPPSSGEPPK.[S]		1	AAAAAA	AAAAAA	0	2	0.2993	0	1	1	498.754	996.501	996.5	1.04	0.00052	HCD (High Energy Collision Dissociation)	MS2	46.4571	27.238	21.6362	10035	LUM1_C11501.raw	F6		2.74	1	5.899e-05	6.842e-05		80485368	20.43
TRUE	High	Sequest HT (A2)	Unambiguous	[K].TPPSSGEPPK.[S]		1	AAAAAA	AAAAAA	0	2	0.4076	0	1	1	498.754	996.5	996.5	0.37	0.00018	HCD (High Energy Collision Dissociation)	MS2	60.5293	39.601	21.5955	9995	LUM1_C11498_171223234925.raw	F3		2.38	1	5.899e-05	9.423e-05		595541	21.64
TRUE	High	Sequest HT (A2)	Unambiguous	[K].HVSGGGSVQIVYKPVDLSK.[V]		1	AAAAAA	AAAAAA	0	3	0.2995	0	1	1	657.362	1970.07	1970.07	0.29	0.00019	HCD (High Energy Collision Dissociation)	MS2	76.1984	33.13	73.7741	54278	LUM1_C11499_171224023418.raw	F2		4.44	1	5.899e-05	6.975e-05		1.34497e+06	74
TRUE	High	Sequest HT (A2)	Unambiguous	[K].HVSGGGSVQIVYKPVDLSK.[V]		1	AAAAAA	AAAAAA	0	3	0.2769	0	1	1	657.362	1970.07	1970.07	1.14	0.00075	HCD (High Energy Collision Dissociation)	MS2	69.5059	11.039	61.8891	42659	LUM1_C11501.raw	F6		4.84	1	5.899e-05	8.608e-05
TRUE	High	Sequest HT (A2)	Unambiguous	[K].ESPLQTPTEDGSEEPGSETSDAK.[S]		1	AAAAAA	AAAAAA	0	3	0.0781	0	1	1	797.682	2391.03	2391.03	0.13	0.00011	HCD (High Energy Collision Dissociation)	MS2	36.3598	25.35	46.8113	29225	LUM1_C11498_171223234925.raw	F3		3.33	1	5.899e-05	6.596e-05		72811352	46.08
TRUE	High	Sequest HT (A2)	Unambiguous	[K].IGSLDNITHVPGGGNKK.[I]		3	AAAAAA; A0A0A0MQC7; B1AQW2	AAAAAA; A0A0A0MQC7; B1AQW2	1	3	0.2169	0	1	1	569.645	1706.92	1706.92	0.41	0.00023	HCD (High Energy Collision Dissociation)	MS2	35.1537	18.385	39.2744	23000	LUM1_C11498_171223234925.raw	F3		3.55	3	5.899e-05	7.971e-05		27753286	39.42
TRUE	High	Sequest HT (A2)	Unambiguous	[K].DQGGyTmHQDQEGDTDAGLkESPLQTPTEDGSEEPGSETSDAK.[S]	Y5(Phospho); M7(Oxidation); K20(Acetyl)	1	AAAAAA	AAAAAA	1	4	0.0829	0	1	1	1169.73	4675.91	4675.89	4.55	0.00532	HCD (High Energy Collision Dissociation)	MS2	27.7583	100	46.6944	29125	LUM1_C11498_171223234925.raw	F3		3.74	1	5.899e-05	6.206e-05	T15(Phospho): 66.51; K20(Acetyl): 100	1.39418e+06	46.79
TRUE	High	Sequest HT (A2)	Unambiguous	[R].KDQGGYTmHQDQEGDTDAGLK.[E]	M8(Oxidation)	1	AAAAAA	AAAAAA	1	3	0.1228	0	1	1	770.671	2310	2309.99	1.54	0.00118	HCD (High Energy Collision Dissociation)	MS2	65.2134	83.974	27.2325	13984	LUM1_C11499_171224023418.raw	F2		3.42	1	5.899e-05	6.623e-05		367008	27.32
TRUE	High	Sequest HT (A2)	Unambiguous	[K].TDHGAEIVYK.[S]		3	AAAAAA; A0A0A0MQC7; B1AQW2	AAAAAA; A0A0A0MQC7; B1AQW2	0	2	0.5414	0	1	1	566.786	1132.56	1132.56	1.41	0.0008	HCD (High Energy Collision Dissociation)	MS2	1.21279	0.294	27.436	13218	LUM1_C11501.raw	F6		3.62	3	5.899e-05	0.0001022		644950976	27.51
TRUE	High	Sequest HT (A2)	Unambiguous	[R].KDQGGYTmHQDQEGDTDAGLKEsPLQTPTEDGSEEPGSETSDAK.[S]	M8(Oxidation); S23(Phospho)	1	AAAAAA	AAAAAA	2	4	0.0311	0	1	1	1191.25	4761.98	4761.97	0.24	0.00028	HCD (High Energy Collision Dissociation)	MS2	79.5355	73.471	45.3115	27913	LUM1_C11498_171223234925.raw	F3		5.14	1	5.899e-05	6.132e-05	T16(Phospho): 79.73	483530	45.42
TRUE	High	Sequest HT (A2)	Unambiguous	[K].HVSGGGSVQIVYKPVDLSK.[V]		1	AAAAAA	AAAAAA	0	4	0.1143	0	1	1	493.273	1970.07	1970.07	-1.03	-0.00051	HCD (High Energy Collision Dissociation)	MS2	30.4786	100	82.5231	63224	LUM1_C11499_171224023418.raw	F2		3.15	1	5.899e-05	6.662e-05		195569	82.51
TRUE	High	Sequest HT (A2)	Unambiguous	[K].TDHGAEIVYKsPVVsGDTSPR.[H]	S11(Phospho); S15(Phospho)	3	AAAAAA; A0A0A0MQC7; B1AQW2	AAAAAA; A0A0A0MQC7; B1AQW2	1	2	0.102	0	1	1	1188.02	2375.03	2375.03	0.35	0.00041	HCD (High Energy Collision Dissociation)	MS2	0	62.699	48.033	28029	LUM1_C11501.raw	F6		5.59	3	5.899e-05	7.327e-05	S11(Phospho): 100; S15(Phospho): 99.53	585817	48.14
TRUE	High	Sequest HT (A2)	Unambiguous	[R].LQTAPVPMPDLK.[N]		3	AAAAAA; A0A0A0MQC7; B1AQW2	AAAAAA; A0A0A0MQC7; B1AQW2	0	2	0.2642	0	1	1	655.363	1309.72	1309.72	0.91	0.00059	HCD (High Energy Collision Dissociation)	MS2	0	9.428	69.5069	52724	LUM1_C11500_171224051907.raw	F1		3.18	3	5.899e-05	8.296e-05		1633401472	68.95
TRUE	High	Sequest HT (A2)	Unambiguous	[K].HVSGGGSVQIVYKPVDLSK.[V]		1	AAAAAA	AAAAAA	0	3	0.3362	0	1	1	657.362	1970.07	1970.07	1.08	0.00071	HCD (High Energy Collision Dissociation)	MS2	17.6161	22.885	70.7953	51395	LUM1_C11499_171224023418.raw	F2		4.61	1	5.899e-05	9e-05		1.32986e+06	70.59
TRUE	High	Sequest HT (A2)	Unambiguous	[R].QEFEVMEDHAGTYGLGDR.[K]		1	AAAAAA	AAAAAA	0	3	0.0526	0	1	1	685.303	2053.89	2053.89	0.73	0.0005	HCD (High Energy Collision Dissociation)	MS2	24.7232	33.13	99.1525	79934	LUM1_C11499_171224023418.raw	F2		3.61	1	5.899e-05	9.656e-05		800324	99.2
TRUE	High	Sequest HT (A2)	Unambiguous	[R].LQTAPVPMPDLK.[N]		3	AAAAAA; A0A0A0MQC7; B1AQW2	AAAAAA; A0A0A0MQC7; B1AQW2	0	2	0.0514	0	1	1	655.363	1309.72	1309.72	0.95	0.00062	HCD (High Energy Collision Dissociation)	MS2	33.5248	6.822	69.524	50348	LUM1_C11499_171224023418.raw	F2		3.11	3	5.899e-05	6.861e-05		647767552	68.94
TRUE	High	Sequest HT (A2)	Unambiguous	[K].HVSGGGSVQIVYKPVDLSK.[V]		1	AAAAAA	AAAAAA	0	3	0.1487	0	1	1	657.362	1970.07	1970.07	0.79	0.00052	HCD (High Energy Collision Dissociation)	MS2	17.5965	47.937	96.3045	77139	LUM1_C11499_171224023418.raw	F2		4.37	1	5.899e-05	8.858e-05
TRUE	High	Sequest HT (A2)	Unambiguous	[K].HVSGGGSVQIVYKPVDLSK.[V]		1	AAAAAA	AAAAAA	0	3	0.0876	0	1	1	657.362	1970.07	1970.07	-0.01	-1e-05	HCD (High Energy Collision Dissociation)	MS2	53.8295	20.846	70.3003	50929	LUM1_C11499_171224023418.raw	F2		4.11	1	5.899e-05	8.435e-05		1.01048e+06	70.33
TRUE	High	Sequest HT (A2)	Unambiguous	[K].HVSGGGSVQIVYKPVDLSK.[V]		1	AAAAAA	AAAAAA	0	3	0.3725	0	1	1	657.36	1970.07	1970.07	-1.99	-0.0013	HCD (High Energy Collision Dissociation)	MS2	46.3406	50.332	101.239	81836	LUM1_C11499_171224023418.raw	F2		5.1	1	5.899e-05	8.634e-05		832400	100.46
TRUE	High	Sequest HT (A2)	Unambiguous	[K].HVSGGGSVQIVYKPVDLSK.[V]		1	AAAAAA	AAAAAA	0	4	0.0912	0	1	1	493.272	1970.07	1970.07	-1.66	-0.00082	HCD (High Energy Collision Dissociation)	MS2	20.015	71.381	76.8233	57371	LUM1_C11499_171224023418.raw	F2		2.85	1	5.899e-05	6.928e-05		203100	76.65
TRUE	High	Sequest HT (A2)	Unambiguous	[K].SPVVSGDTsPR.[H]	S9(Phospho)	3	AAAAAA; A0A0A0MQC7; B1AQW2	AAAAAA; A0A0A0MQC7; B1AQW2	0	2	0.0088	0	1	1	591.263	1181.52	1181.52	-0.12	-7e-05	HCD (High Energy Collision Dissociation)	MS2	8.06685	3.475	32.5436	16574	LUM1_C11501.raw	F6		3.39	3	5.899e-05	7.906e-05	S9(Phospho): 91.07	119769864	32.68
TRUE	High	Sequest HT (A2)	Unambiguous	[K].IGSLDNITHVPGGGNK.[K]		3	AAAAAA; A0A0A0MQC7; B1AQW2	AAAAAA; A0A0A0MQC7; B1AQW2	0	2	0.1104	0	1	1	789.916	1578.83	1578.82	0.99	0.00078	HCD (High Energy Collision Dissociation)	MS2	33.1702	26.505	47.7273	30351	LUM1_C11499_171224023418.raw	F2		3.17	3	5.899e-05	7.646e-05		271228	47.73
TRUE	High	Sequest HT (A2)	Unambiguous	[K].ESPLQTPTEDGSEEPGSETSDAK.[S]		1	AAAAAA	AAAAAA	0	2	0.2281	0	1	1	1196.02	2391.03	2391.03	-1.75	-0.00209	HCD (High Energy Collision Dissociation)	MS2	0	100	46.3323	26219	LUM1_C11501.raw	F6		3.99	1	5.899e-05	6.332e-05		2.30534e+06	46.04
TRUE	High	Sequest HT (A2)	Unambiguous	[K].HVSGGGSVQIVYKPVDLSK.[V]		1	AAAAAA	AAAAAA	0	4	0.2651	0	1	1	493.273	1970.07	1970.07	-0.77	-0.00038	HCD (High Energy Collision Dissociation)	MS2	36.3487	100	75.3299	55100	LUM1_C11498_171223234925.raw	F3		3.47	1	5.899e-05	6.724e-05		301239	75.31
TRUE	High	Sequest HT (A2)	Unambiguous	[R].LQTAPVPmPDLK.[N]	M8(Oxidation)	3	AAAAAA; A0A0A0MQC7; B1AQW2	AAAAAA; A0A0A0MQC7; B1AQW2	0	2	0.2051	0	1	1	663.361	1325.71	1325.71	0.3	0.0002	HCD (High Energy Collision Dissociation)	MS2	25.6823	6.234	59.8317	43368	LUM1_C11500_171224051907.raw	F1		3.12	3	5.899e-05	9.152e-05		13990485	59.49
TRUE	High	Sequest HT (A2)	Unambiguous	[K].HVSGGGSVQIVYKPVDLSK.[V]		1	AAAAAA	AAAAAA	0	3	0.4643	0	1	1	657.361	1970.07	1970.07	-1.32	-0.00087	HCD (High Energy Collision Dissociation)	MS2	23.6794	11.448	84.2881	67732	LUM1_C11500_171224051907.raw	F1		4.2	1	5.899e-05	6.548e-05		1.56815e+06	84.38
TRUE	High	Sequest HT (A2)	Unambiguous	[K].HVSGGGSVQIVYKPVDLSK.[V]		1	AAAAAA	AAAAAA	0	3	0.2997	0	1	1	657.363	1970.07	1970.07	1.77	0.00116	HCD (High Energy Collision Dissociation)	MS2	85.0452	23.792	75.9659	55727	LUM1_C11498_171223234925.raw	F3		3.97	1	5.899e-05	9.253e-05		655865	75.97
TRUE	High	Sequest HT (A2)	Unambiguous	[K].HVSGGGSVQIVYKPVDLSK.[V]		1	AAAAAA	AAAAAA	0	3	0.1538	0	1	1	657.363	1970.07	1970.07	1.47	0.00097	HCD (High Energy Collision Dissociation)	MS2	24.2487	19.292	81.1667	61894	LUM1_C11499_171224023418.raw	F2		4.03	1	5.899e-05	7.958e-05		619929	81.17
TRUE	High	Sequest HT (A2)	Unambiguous	[K].HVSGGGSVQIVYKPVDLSK.[V]		1	AAAAAA	AAAAAA	0	3	0.0969	0	1	1	657.362	1970.07	1970.07	0.92	0.00061	HCD (High Energy Collision Dissociation)	MS2	68.8581	28.9	69.6295	49649	LUM1_C11498_171223234925.raw	F3		4.23	1	5.899e-05	6.27e-05
TRUE	High	Sequest HT (A2)	Unambiguous	[R].HLSNVSSTGSIDMVDSPQLATLADEVSASLAK.[Q]		3	AAAAAA; A0A0A0MQC7; B1AQW2	AAAAAA; A0A0A0MQC7; B1AQW2	0	3	0.2345	0	1	1	1081.87	3243.6	3243.6	-2.43	-0.00263	HCD (High Energy Collision Dissociation)	MS2	74.8344	9.06	99.4292	83080	LUM1_C11500_171224051907.raw	F1		6.78	3	5.899e-05	0.0001028		140652704	99.72
TRUE	High	Sequest HT (A2)	Unambiguous	[K].DQGGYTmHQDQEGDTDAGLkESPLQtPTEDGSEEPGSETSDAK.[S]	M7(Oxidation); K20(Acetyl); T26(Phospho)	1	AAAAAA	AAAAAA	1	4	0.0712	0	1	1	1169.73	4675.91	4675.89	3.73	0.00436	HCD (High Energy Collision Dissociation)	MS2	70.6163	43.434	46.9006	29659	LUM1_C11499_171224023418.raw	F2		3.51	1	5.899e-05	7.828e-05	T6(Phospho): 63.87; K20(Acetyl): 99.71	1.03494e+06	47.12
TRUE	High	Sequest HT (A2)	Unambiguous	[K].HVSGGGSVQIVYKPVDLSK.[V]		1	AAAAAA	AAAAAA	0	3	0.2312	0	1	1	657.363	1970.07	1970.07	1.49	0.00098	HCD (High Energy Collision Dissociation)	MS2	11.4581	33.13	90.4467	71234	LUM1_C11499_171224023418.raw	F2		4.93	1	5.899e-05	6.509e-05
TRUE	High	Sequest HT (A2)	Unambiguous	[K].KVAVVRtPPK.[S]	T7(Phospho)	3	AAAAAA; A0A0A0MQC7; B1AQW2	AAAAAA; A0A0A0MQC7; B1AQW2	2	2	0.5205	0	1	1	587.839	1174.67	1174.67	0.1	6e-05	HCD (High Energy Collision Dissociation)	MS2	15.9311	31.356	26.3636	12998	LUM1_C11498_171223234925.raw	F3		3.17	3	5.899e-05	9.601e-05	T7(Phospho): 100	4406139	26.58
TRUE	High	Sequest HT (A2)	Unambiguous	[K].HVSGGGSVQIVYKPVDLSK.[V]		1	AAAAAA	AAAAAA	0	3	0.3453	0	1	1	657.363	1970.08	1970.07	2.65	0.00174	HCD (High Energy Collision Dissociation)	MS2	47.6159	21.979	82.9659	66347	LUM1_C11500_171224051907.raw	F1		4.46	1	5.899e-05	6.408e-05		2.10403e+06	82.48
TRUE	High	Sequest HT (A2)	Unambiguous	[K].TDHGAEIVYKsPVVsGDTSPR.[H]	S11(Phospho); S15(Phospho)	3	AAAAAA; A0A0A0MQC7; B1AQW2	AAAAAA; A0A0A0MQC7; B1AQW2	1	3	0.0454	0	1	1	792.349	2375.03	2375.03	0.39	0.00031	HCD (High Energy Collision Dissociation)	MS2	1.39017	11.335	50.493	32386	LUM1_C11498_171223234925.raw	F3		6.17	3	5.899e-05	6.251e-05	S11(Phospho): 100; S15(Phospho): 99.95	3.14537e+06	50.57
TRUE	High	Sequest HT (A2)	Unambiguous	[R].KDQGGYTmHQDQEGDTDAGLK.[E]	M8(Oxidation)	1	AAAAAA	AAAAAA	1	3	0.1541	0	1	1	770.67	2310	2309.99	0.8	0.00061	HCD (High Energy Collision Dissociation)	MS2	10.2647	45.264	27.2153	13568	LUM1_C11498_171223234925.raw	F3		3.57	1	5.899e-05	6.359e-05		296689	27.48
TRUE	High	Sequest HT (A2)	Unambiguous	[K].HVSGGGSVQIVYKPVDLSK.[V]		1	AAAAAA	AAAAAA	0	3	0.2805	0	1	1	657.362	1970.07	1970.07	-0.1	-6e-05	HCD (High Energy Collision Dissociation)	MS2	45.1386	27.343	91.3986	72164	LUM1_C11499_171224023418.raw	F2		4.42	1	5.899e-05	8.99e-05		556190	91.41
TRUE	High	Sequest HT (A2)	Unambiguous	[K].HVSGGGSVQIVYKPVDLSK.[V]		1	AAAAAA	AAAAAA	0	3	0.3017	0	1	1	657.36	1970.07	1970.07	-2.72	-0.00178	HCD (High Energy Collision Dissociation)	MS2	33.5284	30.025	87.8125	71344	LUM1_C11500_171224051907.raw	F1		4.74	1	5.899e-05	9.674e-05
TRUE	High	Sequest HT (A2)	Unambiguous	[R].KDQGGYTmHQDQEGDTDAGLK.[E]	M8(Oxidation)	1	AAAAAA	AAAAAA	1	3	0.1578	0	1	1	770.669	2309.99	2309.99	-0.87	-0.00067	HCD (High Energy Collision Dissociation)	MS2	57.3794	100	26.7765	13277	LUM1_C11498_171223234925.raw	F3		3.93	1	5.899e-05	0.000102		450378	26.27
TRUE	High	Sequest HT (A2)	Unambiguous	[K].HVSGGGSVQIVYKPVDLSK.[V]		1	AAAAAA	AAAAAA	0	3	0.2863	0	1	1	657.361	1970.07	1970.07	-0.37	-0.00024	HCD (High Energy Collision Dissociation)	MS2	38.275	33.13	89.4633	70258	LUM1_C11499_171224023418.raw	F2		5.03	1	6.307e-05	0.0002362
TRUE	High	Sequest HT (A2)	Unambiguous	[K].HVSGGGSVQIVYKPVDLSK.[V]		1	AAAAAA	AAAAAA	0	3	0.3227	0	1	1	657.361	1970.07	1970.07	-0.56	-0.00037	HCD (High Energy Collision Dissociation)	MS2	72.4855	33.13	90.8692	71647	LUM1_C11499_171224023418.raw	F2		4.71	1	6.307e-05	0.0004195		556190	91.41
TRUE	High	Sequest HT (A2)	Unambiguous	[K].cGSLGNIHHKPGGGQVEVK.[S]	C1(Carbamidomethyl)	3	AAAAAA; A0A0A0MQC7; B1AQW2	AAAAAA; A0A0A0MQC7; B1AQW2	0	3	0.1181	0	1	1	658.671	1974	1974	1.26	0.00083	HCD (High Energy Collision Dissociation)	MS2	37.4258	42.688	27.2733	14011	LUM1_C11499_171224023418.raw	F2		2.71	3	6.307e-05	0.0003072		220042	27.32
TRUE	High	Sequest HT (A2)	Unambiguous	[K].HVSGGGSVQIVYKPVDLSK.[V]		1	AAAAAA	AAAAAA	0	3	0.2574	0	1	1	657.362	1970.07	1970.07	0.34	0.00023	HCD (High Energy Collision Dissociation)	MS2	81.7023	23.425	94.3223	75138	LUM1_C11499_171224023418.raw	F2		4.39	1	6.307e-05	0.00027
TRUE	High	Sequest HT (A2)	Unambiguous	[R].SGYSSPGSPGTPGSR.[S]		3	AAAAAA; A0A0A0MQC7; B1AQW2	AAAAAA; A0A0A0MQC7; B1AQW2	0	2	0.2422	0	1	1	697.323	1393.64	1393.63	2.68	0.00187	HCD (High Energy Collision Dissociation)	MS2	12.0676	96.927	28.48	14913	LUM1_C11499_171224023418.raw	F2		3.22	3	6.307e-05	0.0001139		158687200	28.85
TRUE	High	Sequest HT (A2)	Unambiguous	[K].TPPAPKtPPSSGEPPK.[S]	T7(Phospho)	1	AAAAAA	AAAAAA	1	3	0.2027	0	1	1	556.606	1667.8	1667.8	0.21	0.00012	HCD (High Energy Collision Dissociation)	MS2	1.12233	0.684	33.3461	19680	LUM1_C11500_171224051907.raw	F1		4.44	1	6.307e-05	0.0005107	T7(Phospho): 99.99	96777664	33.2
TRUE	High	Sequest HT (A2)	Unambiguous	[K].HVSGGGSVQIVYKPVDLSK.[V]		1	AAAAAA	AAAAAA	0	3	0.1717	0	1	1	657.361	1970.07	1970.07	-1.34	-0.00088	HCD (High Energy Collision Dissociation)	MS2	54.3368	27.22	95.8609	76699	LUM1_C11499_171224023418.raw	F2		4.6	1	6.307e-05	0.0001782		484305	95.46
TRUE	High	Sequest HT (A2)	Unambiguous	[R].QEFEVmEDHAGTYGLGDR.[K]	M6(Oxidation)	1	AAAAAA	AAAAAA	0	3	0.2178	0	1	1	690.634	2069.89	2069.89	-0.14	-0.0001	HCD (High Energy Collision Dissociation)	MS2	33.3616	33.13	49.8613	29943	LUM1_C11496_171223181947.raw	F5		3.49	1	6.307e-05	0.0001693		2.65624e+06	49.73
TRUE	High	Sequest HT (A2)	Unambiguous	[K].cGSLGNIHHKPGGGQVEVK.[S]	C1(Carbamidomethyl)	3	AAAAAA; A0A0A0MQC7; B1AQW2	AAAAAA; A0A0A0MQC7; B1AQW2	0	4	0.2769	0	1	1	494.255	1974	1974	0.08	4e-05	HCD (High Energy Collision Dissociation)	MS2	17.4891	25.418	26.8493	13318	LUM1_C11498_171223234925.raw	F3		3.25	3	6.307e-05	0.0005037		57843556	26.52
TRUE	High	Sequest HT (A2)	Unambiguous	[R].TPSLPTPPTR.[E]		3	AAAAAA; A0A0A0MQC7; B1AQW2	AAAAAA; A0A0A0MQC7; B1AQW2	0	2	0.5156	0	1	1	533.798	1066.59	1066.59	0.01	0	HCD (High Energy Collision Dissociation)	MS2	8.59933	1.082	49.1477	31498	LUM1_C11497_171223210438.raw	F4		2.89	3	6.307e-05	0.0006193		505209600	48.89
TRUE	High	Sequest HT (A2)	Unambiguous	[R].QEFEVMEDHAGTYGLGDRK.[D]		1	AAAAAA	AAAAAA	1	3	0.2494	0	1	1	728.001	2181.99	2181.99	0.38	0.00028	HCD (High Energy Collision Dissociation)	MS2	71.6008	18.09	49.2753	31623	LUM1_C11497_171223210438.raw	F4		4.37	1	6.307e-05	0.0001302		2057928	49.41
TRUE	High	Sequest HT (A2)	Unambiguous	[K].KVAVVRtPPKSPSSAK.[S]	T7(Phospho)	1	AAAAAA	AAAAAA	3	2	0.0191	0	1	1	866.479	1731.95	1731.95	-0.25	-0.00022	HCD (High Energy Collision Dissociation)	MS2	0	100	26.2489	12920	LUM1_C11498_171223234925.raw	F3		4.19	1	6.307e-05	0.0002511	T7(Phospho): 90.45	2320279	26.54
TRUE	High	Sequest HT (A2)	Unambiguous	[K].LDLSNVQSK.[C]		3	AAAAAA; A0A0A0MQC7; B1AQW2	AAAAAA; A0A0A0MQC7; B1AQW2	0	2	0.1822	0	1	1	502.274	1003.54	1003.54	-0.55	-0.00027	HCD (High Energy Collision Dissociation)	MS2	41.8796	15.129	41.1761	26199	LUM1_C11500_171224051907.raw	F1		2.36	3	6.307e-05	0.000741		7.95014e+06	41.14
TRUE	High	Sequest HT (A2)	Unambiguous	[K].IGSTENLK.[H]		3	AAAAAA; A0A0A0MQC7; B1AQW2	AAAAAA; A0A0A0MQC7; B1AQW2	0	2	0.188	0	1	1	431.237	861.467	861.468	-0.51	-0.00022	HCD (High Energy Collision Dissociation)	MS2	34.9542	24.511	25.3535	12330	LUM1_C11498_171223234925.raw	F3		2.66	3	6.307e-05	0.0008805		2.04524e+06	25.51
TRUE	High	Sequest HT (A2)	Unambiguous	[K].TDHGAEIVYKsPVVsGDTSPR.[H]	S11(Phospho); S15(Phospho)	3	AAAAAA; A0A0A0MQC7; B1AQW2	AAAAAA; A0A0A0MQC7; B1AQW2	1	2	0.0997	0	1	1	1188.02	2375.03	2375.03	-1.66	-0.00197	HCD (High Energy Collision Dissociation)	MS2	57.3366	100	50.5586	32827	LUM1_C11497_171223210438.raw	F4		5.82	3	6.307e-05	0.0001886	S11(Phospho): 100; S15(Phospho): 100	204238	50.78
TRUE	High	Sequest HT (A2)	Unambiguous	[K].LDLSNVQSK.[C]		3	AAAAAA; A0A0A0MQC7; B1AQW2	AAAAAA; A0A0A0MQC7; B1AQW2	0	2	0.3103	0	1	1	502.274	1003.54	1003.54	-0.9	-0.00045	HCD (High Energy Collision Dissociation)	MS2	32.0964	3.385	40.6922	25795	LUM1_C11500_171224051907.raw	F1		2.9	3	6.307e-05	0.000661		522350752	40.4
TRUE	High	Sequest HT (A2)	Unambiguous	[K].LDLSNVQSK.[C]		3	AAAAAA; A0A0A0MQC7; B1AQW2	AAAAAA; A0A0A0MQC7; B1AQW2	0	2	0.3819	0	1	1	502.274	1003.54	1003.54	-0.7	-0.00035	HCD (High Energy Collision Dissociation)	MS2	13.4132	1.707	40.2661	25401	LUM1_C11500_171224051907.raw	F1		3.09	3	6.307e-05	0.0002119		522350752	40.4
TRUE	High	Sequest HT (A2)	Unambiguous	[K].KVAVVRtPPK.[S]	T7(Phospho)	3	AAAAAA; A0A0A0MQC7; B1AQW2	AAAAAA; A0A0A0MQC7; B1AQW2	2	2	0.478	0	1	1	587.839	1174.67	1174.67	0.49	0.00029	HCD (High Energy Collision Dissociation)	MS2	22.9773	39.839	26.3891	13415	LUM1_C11499_171224023418.raw	F2		3.41	3	6.307e-05	0.0002068	T7(Phospho): 100	4372512	26.63
TRUE	High	Sequest HT (A2)	Unambiguous	[K].IGSTENLK.[H]		3	AAAAAA; A0A0A0MQC7; B1AQW2	AAAAAA; A0A0A0MQC7; B1AQW2	0	2	0.2328	0	1	1	431.237	861.467	861.468	-0.36	-0.00016	HCD (High Energy Collision Dissociation)	MS2	28.4258	8.654	24.9078	12033	LUM1_C11498_171223234925.raw	F3		2.32	3	6.307e-05	0.0006343		309599488	24.62
TRUE	High	Sequest HT (A2)	Unambiguous	[R].TPPKSPSSAK.[S]		1	AAAAAA	AAAAAA	1	2	0.0625	0	1	1	500.277	999.547	999.547	0.27	0.00013	HCD (High Energy Collision Dissociation)	MS2	28.9178	100	14.9252	6523	LUM1_C11498_171223234925.raw	F3		2.08	1	6.307e-05	0.0003968		511392	15.05
TRUE	High	Sequest HT (A2)	Unambiguous	[R].QEFEVMEDHAGTYGLGDR.[K]		1	AAAAAA	AAAAAA	0	3	0.151	0	1	1	685.301	2053.89	2053.89	-2.14	-0.00147	HCD (High Energy Collision Dissociation)	MS2	40.3784	100	105.052	83885	LUM1_C11499_171224023418.raw	F2		1.92	1	6.307e-05	0.0003204		57034	104.99
TRUE	High	Sequest HT (A2)	Unambiguous	[K].HVSGGGSVQIVYKPVDLSK.[V]		1	AAAAAA	AAAAAA	0	3	0.4342	0	1	1	657.361	1970.07	1970.07	-0.8	-0.00053	HCD (High Energy Collision Dissociation)	MS2	39.1178	100	104.788	83752	LUM1_C11499_171224023418.raw	F2		3.8	1	6.307e-05	0.0001823		43263.3	104.54
TRUE	High	Sequest HT (A2)	Unambiguous	[R].SGYSSPGsPGTPGSR.[S]	S8(Phospho)	3	AAAAAA; A0A0A0MQC7; B1AQW2	AAAAAA; A0A0A0MQC7; B1AQW2	0	2	0.0505	0	1	1	737.304	1473.6	1473.6	0.08	6e-05	HCD (High Energy Collision Dissociation)	MS2	7.2169	14.81	34.6952	20821	LUM1_C11500_171224051907.raw	F1		3.17	3	6.307e-05	0.0001517	S8(Phospho): 86.96	121894144	34.26
TRUE	High	Sequest HT (A2)	Unambiguous	[K].SPVVsGDTSPR.[H]	S5(Phospho)	3	AAAAAA; A0A0A0MQC7; B1AQW2	AAAAAA; A0A0A0MQC7; B1AQW2	0	2	0.0977	0	1	1	591.264	1181.52	1181.52	0.07	4e-05	HCD (High Energy Collision Dissociation)	MS2	23.9554	6.593	34.293	20480	LUM1_C11500_171224051907.raw	F1		2.56	3	6.307e-05	0.0007212	S5(Phospho): 99.99	9724229	34.36
TRUE	High	Sequest HT (A2)	Unambiguous	[K].HVSGGGSVQIVYKPVDLSK.[V]		1	AAAAAA	AAAAAA	0	3	0.4246	0	1	1	657.361	1970.07	1970.07	-0.8	-0.00052	HCD (High Energy Collision Dissociation)	MS2	0	82.362	101.762	82175	LUM1_C11499_171224023418.raw	F2		4.71	1	6.307e-05	0.0001291
TRUE	High	Sequest HT (A2)	Unambiguous	[R].QEFEVMEDHAGTYGLGDR.[K]		1	AAAAAA	AAAAAA	0	3	0.1531	0	1	1	685.302	2053.89	2053.89	-0.37	-0.00026	HCD (High Energy Collision Dissociation)	MS2	28.2913	5.216	78.3061	60475	LUM1_C11501.raw	F6		3.92	1	6.307e-05	0.0002586		2.79984e+06	78.17
TRUE	High	Sequest HT (A2)	Unambiguous	[K].IGSTENLK.[H]		3	AAAAAA; A0A0A0MQC7; B1AQW2	AAAAAA; A0A0A0MQC7; B1AQW2	0	2	0.1852	0	1	1	431.237	861.467	861.468	-1.13	-0.00049	HCD (High Energy Collision Dissociation)	MS2	42.331	34.316	24.5014	12078	LUM1_C11499_171224023418.raw	F2		2.7	3	6.307e-05	0.0009317		302117504	24.65
TRUE	High	Sequest HT (A2)	Unambiguous	[R].HLSNVSSTGSIDMVDSPQLATLADEVSASLAK.[Q]		3	AAAAAA; A0A0A0MQC7; B1AQW2	AAAAAA; A0A0A0MQC7; B1AQW2	0	3	0.2614	0	1	1	1081.88	3243.62	3243.6	3.14	0.00339	HCD (High Energy Collision Dissociation)	MS2	52.9573	100	87.9666	67744	LUM1_C11501.raw	F6		5.47	3	6.307e-05	0.0005135
TRUE	High	Sequest HT (A2)	Unambiguous	[R].QEFEVMEDHAGTYGLGDR.[K]		1	AAAAAA	AAAAAA	0	3	0.0416	0	1	1	685.302	2053.89	2053.89	-0.71	-0.00049	HCD (High Energy Collision Dissociation)	MS2	24.6083	33.13	99.6021	80353	LUM1_C11499_171224023418.raw	F2		3.61	1	6.307e-05	0.00025		656949	99.73
TRUE	High	Sequest HT (A2)	Unambiguous	[R].TPPKSPSSAK.[S]		1	AAAAAA	AAAAAA	1	2	0.0787	0	1	1	500.278	999.548	999.547	0.9	0.00045	HCD (High Energy Collision Dissociation)	MS2	25.6072	100	14.8821	6727	LUM1_C11499_171224023418.raw	F2		2.16	1	6.307e-05	0.0006142		551378	15.02
TRUE	High	Sequest HT (A2)	Unambiguous	[K].HVSGGGSVQIVYKPVDLSK.[V]		1	AAAAAA	AAAAAA	0	3	0.1902	0	1	1	657.361	1970.07	1970.07	-1.54	-0.00101	HCD (High Energy Collision Dissociation)	MS2	48.6724	30.025	85.0436	65807	LUM1_C11499_171224023418.raw	F2		3.89	1	6.307e-05	0.0005627
TRUE	High	Sequest HT (A2)	Unambiguous	[K].HVSGGGSVQIVYKPVDLSK.[V]		1	AAAAAA	AAAAAA	0	3	0.2844	0	1	1	657.363	1970.07	1970.07	1.28	0.00084	HCD (High Energy Collision Dissociation)	MS2	31.1283	31.225	79.3338	59114	LUM1_C11498_171223234925.raw	F3		4.43	1	6.307e-05	0.0001653
TRUE	High	Sequest HT (A2)	Unambiguous	[R].HLSNVSSTGSIDMVDSPQLATLADEVSASLAK.[Q]		3	AAAAAA; A0A0A0MQC7; B1AQW2	AAAAAA; A0A0A0MQC7; B1AQW2	0	3	1	0	1	1	1081.87	3243.61	3243.6	0.37	0.00041	HCD (High Energy Collision Dissociation)	MS2	64.9671	100	91.4783	69438	LUM1_C11501.raw	F6		3.7	3	6.307e-05	0.0005171		13630.5	91.13
TRUE	High	Sequest HT (A2)	Unambiguous	[K].LDLSNVQSK.[C]		3	AAAAAA; A0A0A0MQC7; B1AQW2	AAAAAA; A0A0A0MQC7; B1AQW2	0	2	0.2328	0	1	1	502.274	1003.54	1003.54	-1.28	-0.00064	HCD (High Energy Collision Dissociation)	MS2	42.4418	9.61	40.6595	24545	LUM1_C11499_171224023418.raw	F2		2.62	3	6.307e-05	0.0005277		205453872	40.35
TRUE	High	Sequest HT (A2)	Unambiguous	[K].sTPTAEAEEAGIGDTPSLEDEAAGHVTQAR.[M]	S1(Phospho)	1	AAAAAA	AAAAAA	0	3	0.0484	0	1	1	1030.79	3090.36	3090.35	2.96	0.00305	HCD (High Energy Collision Dissociation)	MS2	45.5469	29.635	63.1006	44529	LUM1_C11499_171224023418.raw	F2		4.96	1	6.307e-05	0.0001262	T2(Phospho): 50.22	567234	63.04
TRUE	High	Sequest HT (A2)	Unambiguous	[K].HVSGGGSVQIVYKPVDLSK.[V]		1	AAAAAA	AAAAAA	0	3	0.4966	0	1	1	657.362	1970.07	1970.07	0.62	0.00041	HCD (High Energy Collision Dissociation)	MS2	53.0162	32.93	81.8496	64031	LUM1_C11501.raw	F6		4.35	1	6.307e-05	0.0002486		385396	81.44
TRUE	High	Sequest HT (A2)	Unambiguous	[K].TPPAPKtPPSSGEPPK.[S]	T7(Phospho)	1	AAAAAA	AAAAAA	1	3	0.1638	0	1	1	556.606	1667.8	1667.8	-0.7	-0.00039	HCD (High Energy Collision Dissociation)	MS2	10.8539	9.543	33.5932	17272	LUM1_C11496_171223181947.raw	F5		4.03	1	6.307e-05	0.0001454	T7(Phospho): 99.98	9988954	33.31
TRUE	High	Sequest HT (A2)	Unambiguous	[R].HLSNVSSTGSIDMVDSPQLATLADEVSASLAK.[Q]		3	AAAAAA; A0A0A0MQC7; B1AQW2	AAAAAA; A0A0A0MQC7; B1AQW2	0	3	0.2565	0	1	1	1081.87	3243.61	3243.6	1.67	0.0018	HCD (High Energy Collision Dissociation)	MS2	53.1175	100	90.348	68897	LUM1_C11501.raw	F6		3.86	3	6.307e-05	0.0001999		11108.1	90.45
TRUE	High	Sequest HT (A2)	Unambiguous	[R].QEFEVmEDHAGTYGLGDR.[K]	M6(Oxidation)	1	AAAAAA	AAAAAA	0	2	0.069	0	1	1	1035.45	2069.89	2069.89	1.96	0.00203	HCD (High Energy Collision Dissociation)	MS2	25.7896	61.581	50.7249	30808	LUM1_C11501.raw	F6		3.48	1	6.307e-05	0.0001286		228109	50.72
TRUE	High	Sequest HT (A2)	Unambiguous	[K].IGSTENLK.[H]		3	AAAAAA; A0A0A0MQC7; B1AQW2	AAAAAA; A0A0A0MQC7; B1AQW2	0	2	0.1535	0	1	1	431.237	861.467	861.468	-0.62	-0.00027	HCD (High Energy Collision Dissociation)	MS2	28.636	43.896	24.5198	10723	LUM1_C11496_171223181947.raw	F5		2.54	3	6.307e-05	0.0006093		36417476	24.62
TRUE	High	Sequest HT (A2)	Unambiguous	[K].SPVVSGDTsPR.[H]	S9(Phospho)	3	AAAAAA; A0A0A0MQC7; B1AQW2	AAAAAA; A0A0A0MQC7; B1AQW2	0	2	0.0063	0	1	1	591.264	1181.52	1181.52	0.25	0.00015	HCD (High Energy Collision Dissociation)	MS2	38.7242	23.744	32.3475	16259	LUM1_C11496_171223181947.raw	F5		3.16	3	6.307e-05	0.0001868	S9(Phospho): 99.11	5456083	32.45
TRUE	High	Sequest HT (A2)	Unambiguous	[R].QEFEVMEDHAGTYGLGDRK.[D]		1	AAAAAA	AAAAAA	1	3	0.0554	0	1	1	728	2181.99	2181.99	-0.1	-7e-05	HCD (High Energy Collision Dissociation)	MS2	62.8717	17.952	49.2014	31671	LUM1_C11499_171224023418.raw	F2		3.79	1	6.307e-05	0.000132		2.91876e+06	49.32
TRUE	High	Sequest HT (A2)	Unambiguous	[R].LQTAPVPmPDLK.[N]	M8(Oxidation)	3	AAAAAA; A0A0A0MQC7; B1AQW2	AAAAAA; A0A0A0MQC7; B1AQW2	0	2	0.1367	0	1	1	663.361	1325.71	1325.71	0.31	0.00021	HCD (High Energy Collision Dissociation)	MS2	45.443	1.478	52.4965	32515	LUM1_C11501.raw	F6		2.56	3	6.307e-05	0.0006019		50876760	52.59
TRUE	High	Sequest HT (A2)	Unambiguous	[K].LDLSNVQSK.[C]		3	AAAAAA; A0A0A0MQC7; B1AQW2	AAAAAA; A0A0A0MQC7; B1AQW2	0	2	0.3624	0	1	1	502.274	1003.54	1003.54	-0.13	-6e-05	HCD (High Energy Collision Dissociation)	MS2	15.2589	2.294	40.2259	24175	LUM1_C11499_171224023418.raw	F2		2.98	3	6.307e-05	0.0001894		205453872	40.35
TRUE	High	Sequest HT (A2)	Unambiguous	[K].AkTDHGAEIVYK.[S]	K2(Methyl)	3	AAAAAA; A0A0A0MQC7; B1AQW2	AAAAAA; A0A0A0MQC7; B1AQW2	1	3	0.2979	0	1	1	449.241	1345.71	1345.71	-1.4	-0.00063	HCD (High Energy Collision Dissociation)	MS2	11.669	36.679	23.9074	11975	LUM1_C11500_171224051907.raw	F1		2.82	3	6.307e-05	0.000363	K2(Methyl): 100	574615	23.85
TRUE	High	Sequest HT (A2)	Unambiguous	[R].KDQGGYTmHQDQEGDTDAGLK.[E]	M8(Oxidation)	1	AAAAAA	AAAAAA	1	3	0.2725	0	1	1	770.67	2310	2309.99	1.12	0.00086	HCD (High Energy Collision Dissociation)	MS2	6.76846	100	26.4393	11956	LUM1_C11496_171223181947.raw	F5		4.33	1	6.307e-05	0.0002978		155678	26.34
TRUE	High	Sequest HT (A2)	Unambiguous	[K].DQGGYTMHQDQEGDTDAGLKEsPLQTPTEDGSEEPGSETSDAK.[S]	S22(Phospho)	1	AAAAAA	AAAAAA	1	4	0.0164	0	1	1	1155.23	4617.89	4617.88	0.65	0.00075	HCD (High Energy Collision Dissociation)	MS2	0	85.367	58.0966	39849	LUM1_C11499_171224023418.raw	F2		4.28	1	6.307e-05	0.0001743	S22(Phospho): 55.8	144218	57.76
TRUE	High	Sequest HT (A2)	Unambiguous	[R].KDQGGYTmHQDQEGDTDAGLK.[E]	M8(Oxidation)	1	AAAAAA	AAAAAA	1	3	0.3168	0	1	1	770.668	2309.99	2309.99	-1.64	-0.00126	HCD (High Energy Collision Dissociation)	MS2	64.2974	100	26.9047	12250	LUM1_C11496_171223181947.raw	F5		4.23	1	6.307e-05	0.0001984		80455.6	26.7
TRUE	High	Sequest HT (A2)	Unambiguous	[R].QEFEVMEDHAGTYGLGDR.[K]		1	AAAAAA	AAAAAA	0	3	0.2663	0	1	1	685.304	2053.9	2053.89	2.35	0.00161	HCD (High Energy Collision Dissociation)	MS2	6.48196	0.167	58.0047	39763	LUM1_C11499_171224023418.raw	F2		3.68	1	6.307e-05	0.0001194		263184848	57.95
TRUE	High	Sequest HT (A2)	Unambiguous	[R].LQTAPVPmPDLK.[N]	M8(Oxidation)	3	AAAAAA; A0A0A0MQC7; B1AQW2	AAAAAA; A0A0A0MQC7; B1AQW2	0	2	0.0506	0	1	1	663.361	1325.71	1325.71	0.32	0.00021	HCD (High Energy Collision Dissociation)	MS2	32.7419	1.453	52.9216	32999	LUM1_C11501.raw	F6		2.37	3	6.307e-05	0.0007261		50620044	52.79
TRUE	High	Sequest HT (A2)	Unambiguous	[K].DQGGYTMHQDQEGDTDAGLKESPLQtPTEDGSEEPGSETSDAK.[S]	T26(Phospho)	1	AAAAAA	AAAAAA	1	4	0.0151	0	1	1	1155.23	4617.89	4617.88	1.25	0.00145	HCD (High Energy Collision Dissociation)	MS2	3.77612	17.605	57.0051	38797	LUM1_C11499_171224023418.raw	F2		3.97	1	6.307e-05	0.0003867	S22(Phospho): 65.55	3578890	56.78
TRUE	High	Sequest HT (A2)	Unambiguous	[K].HVSGGGSVQIVYKPVDLSK.[V]		1	AAAAAA	AAAAAA	0	3	0.191	0	1	1	657.363	1970.08	1970.07	2.69	0.00176	HCD (High Energy Collision Dissociation)	MS2	47.837	9.647	56.1242	37926	LUM1_C11499_171224023418.raw	F2		3.98	1	6.307e-05	0.0001198		1.69584e+06	56.07
TRUE	High	Sequest HT (A2)	Unambiguous	[K].TDHGAEIVYKsPVVsGDTSPR.[H]	S11(Phospho); S15(Phospho)	3	AAAAAA; A0A0A0MQC7; B1AQW2	AAAAAA; A0A0A0MQC7; B1AQW2	1	3	0.1189	0	1	1	792.35	2375.03	2375.03	1.18	0.00093	HCD (High Energy Collision Dissociation)	MS2	30.9032	19.33	50.7991	33163	LUM1_C11499_171224023418.raw	F2		4.29	3	6.307e-05	0.0002395	S11(Phospho): 100; S15(Phospho): 99.87	1.90349e+06	50.76
TRUE	High	Sequest HT (A2)	Unambiguous	[R].KDQGGYTMHQDQEGDtDAGLKESPLQtPTEDGSEEPGSETSDAK.[S]	T16(Phospho); T27(Phospho)	1	AAAAAA	AAAAAA	2	4	0.0278	0	1	1	1207.25	4825.96	4825.95	3.06	0.00369	HCD (High Energy Collision Dissociation)	MS2	0	36.243	51.4856	33807	LUM1_C11499_171224023418.raw	F2		5.39	1	6.307e-05	0.0007155	S23(Phospho): 96.3; T27(Phospho): 99.01	872157	51.27
TRUE	High	Sequest HT (A2)	Unambiguous	[R].TPPKSPSSAK.[S]		1	AAAAAA	AAAAAA	1	2	0.0179	0	1	1	500.277	999.547	999.547	-0.04	-2e-05	HCD (High Energy Collision Dissociation)	MS2	20.8974	100	14.8798	6523	LUM1_C11500_171224051907.raw	F1		2.24	1	6.307e-05	0.000298		1.74632e+06	15.01
TRUE	High	Sequest HT (A2)	Unambiguous	[R].LQTAPVPmPDLK.[N]	M8(Oxidation)	3	AAAAAA; A0A0A0MQC7; B1AQW2	AAAAAA; A0A0A0MQC7; B1AQW2	0	2	0.1552	0	1	1	663.36	1325.71	1325.71	-0.01	0	HCD (High Energy Collision Dissociation)	MS2	33.8817	1.677	58.1367	39880	LUM1_C11499_171224023418.raw	F2		2.9	3	6.307e-05	0.0008139		22067686	58.42
TRUE	High	Sequest HT (A2)	Unambiguous	[K].HVSGGGSVQIVYKPVDLSK.[V]		1	AAAAAA	AAAAAA	0	3	0.0804	0	1	1	657.362	1970.07	1970.07	0.5	0.00033	HCD (High Energy Collision Dissociation)	MS2	82.4765	16.756	84.6034	65349	LUM1_C11499_171224023418.raw	F2		2.86	1	6.307e-05	0.000125
TRUE	High	Sequest HT (A2)	Unambiguous	[R].LQTAPVPmPDLK.[N]	M8(Oxidation)	3	AAAAAA; A0A0A0MQC7; B1AQW2	AAAAAA; A0A0A0MQC7; B1AQW2	0	2	0.1541	0	1	1	663.361	1325.71	1325.71	0.8	0.00053	HCD (High Energy Collision Dissociation)	MS2	28.561	18.655	66.2951	47142	LUM1_C11499_171224023418.raw	F2		3.05	3	6.307e-05	0.0001364		2.396e+06	66.3
TRUE	High	Sequest HT (A2)	Unambiguous	[K].IGSLDNITHVPGGGNKK.[I]		3	AAAAAA; A0A0A0MQC7; B1AQW2	AAAAAA; A0A0A0MQC7; B1AQW2	1	3	0.1785	0	1	1	569.645	1706.92	1706.92	0.62	0.00035	HCD (High Energy Collision Dissociation)	MS2	51.7225	26.845	39.2429	23331	LUM1_C11499_171224023418.raw	F2		2.97	3	6.307e-05	0.0001252		27527038	39.39
TRUE	High	Sequest HT (A2)	Unambiguous	[K].HVSGGGSVQIVYKPVDLSK.[V]		1	AAAAAA	AAAAAA	0	3	0.1392	0	1	1	657.362	1970.07	1970.07	-0.26	-0.00017	HCD (High Energy Collision Dissociation)	MS2	90.9949	26.695	63.8261	45263	LUM1_C11497_171223210438.raw	F4		4.24	1	6.307e-05	0.0002815
TRUE	High	Sequest HT (A2)	Unambiguous	[K].DQGGYTmHQDQEGDTDAGLK.[E]	M7(Oxidation)	1	AAAAAA	AAAAAA	0	2	0.25	0	1	1	1091.45	2181.9	2181.9	0.66	0.00072	HCD (High Energy Collision Dissociation)	MS2	72.0329	99.842	32.0389	17773	LUM1_C11499_171224023418.raw	F2		3.2	1	6.307e-05	0.0001726		147828	32.16
TRUE	High	Sequest HT (A2)	Unambiguous	[R].TPsLPTPPTR.[E]	S3(Phospho)	3	AAAAAA; A0A0A0MQC7; B1AQW2	AAAAAA; A0A0A0MQC7; B1AQW2	0	2	0.1625	0	1	1	573.782	1146.56	1146.56	0.32	0.00018	HCD (High Energy Collision Dissociation)	MS2	64.9162	15.108	55.3504	35622	LUM1_C11501.raw	F6		2.77	3	6.307e-05	0.0004216	S3(Phospho): 99.98	24657202	55.7
TRUE	High	Sequest HT (A2)	Unambiguous	[K].HVSGGGSVQIVYKPVDLSK.[V]		1	AAAAAA	AAAAAA	0	3	0.1828	0	1	1	657.36	1970.07	1970.07	-2.52	-0.00165	HCD (High Energy Collision Dissociation)	MS2	21.7515	33.13	79.1695	59810	LUM1_C11499_171224023418.raw	F2		4.76	1	6.307e-05	0.0001642		496622	79.13
TRUE	High	Sequest HT (A2)	Unambiguous	[K].TPPAPKtPPSSGEPPK.[S]	T7(Phospho)	1	AAAAAA	AAAAAA	1	3	0.2024	0	1	1	556.606	1667.8	1667.8	0.06	3e-05	HCD (High Energy Collision Dissociation)	MS2	2.03819	1.31	33.0889	18645	LUM1_C11499_171224023418.raw	F2		4.25	1	6.307e-05	0.0002149	T7(Phospho): 100	40987920	33.26
TRUE	High	Sequest HT (A2)	Unambiguous	[R].LQTAPVPMPDLK.[N]		3	AAAAAA; A0A0A0MQC7; B1AQW2	AAAAAA; A0A0A0MQC7; B1AQW2	0	2	0.2313	0	1	1	655.364	1309.72	1309.72	1.64	0.00107	HCD (High Energy Collision Dissociation)	MS2	66.7218	11.134	68.6778	49625	LUM1_C11497_171223210438.raw	F4		3.07	3	6.307e-05	0.0002301		318664896	68.92
TRUE	High	Sequest HT (A2)	Unambiguous	[R].SGYSSPGSPGTPGSR.[S]		3	AAAAAA; A0A0A0MQC7; B1AQW2	AAAAAA; A0A0A0MQC7; B1AQW2	0	2	0.4247	0	1	1	697.322	1393.64	1393.63	2.18	0.00152	HCD (High Energy Collision Dissociation)	MS2	30.1711	22.726	27.986	15085	LUM1_C11500_171224051907.raw	F1		3.32	3	6.307e-05	0.0002432		2158432	28.05
TRUE	High	Sequest HT (A2)	Unambiguous	[K].HVSGGGSVQIVYKPVDLSK.[V]		1	AAAAAA	AAAAAA	0	3	0.2092	0	1	1	657.362	1970.07	1970.07	0.43	0.00028	HCD (High Energy Collision Dissociation)	MS2	60.5184	33.13	73.7968	54655	LUM1_C11497_171223210438.raw	F4		3.06	1	6.307e-05	0.0004461		503220	73.85
TRUE	High	Sequest HT (A2)	Unambiguous	[K].HVSGGGSVQIVYKPVDLSK.[V]		1	AAAAAA	AAAAAA	0	3	0.23	0	1	1	657.362	1970.07	1970.07	0.89	0.00058	HCD (High Energy Collision Dissociation)	MS2	65.1309	29.395	76.8948	57824	LUM1_C11497_171223210438.raw	F4		2.87	1	6.307e-05	0.000115		630484	76.94
TRUE	High	Sequest HT (A2)	Unambiguous	[K].HVSGGGSVQIVYKPVDLSK.[V]		1	AAAAAA	AAAAAA	0	3	0.0179	0	1	1	657.362	1970.07	1970.07	-0.13	-8e-05	HCD (High Energy Collision Dissociation)	MS2	74.8782	17.755	77.7174	58678	LUM1_C11497_171223210438.raw	F4		3.9	1	6.307e-05	0.0005077		395672	77.79
TRUE	High	Sequest HT (A2)	Unambiguous	[K].LDLSNVQSK.[C]		3	AAAAAA; A0A0A0MQC7; B1AQW2	AAAAAA; A0A0A0MQC7; B1AQW2	0	2	0.1952	0	1	1	502.274	1003.54	1003.54	-1.04	-0.00052	HCD (High Energy Collision Dissociation)	MS2	59.9665	26.08	39.5757	23611	LUM1_C11499_171224023418.raw	F2		2.1	3	6.307e-05	0.0006815		1.60613e+06	39.54
TRUE	High	Sequest HT (A2)	Unambiguous	[K].HVSGGGSVQIVYKPVDLSK.[V]		1	AAAAAA	AAAAAA	0	3	0.1299	0	1	1	657.361	1970.07	1970.07	-0.4	-0.00027	HCD (High Energy Collision Dissociation)	MS2	81.6425	33.13	77.8711	58831	LUM1_C11497_171223210438.raw	F4		4.08	1	6.307e-05	0.0006948		395672	77.79
TRUE	High	Sequest HT (A2)	Unambiguous	[K].IGSLDNITHVPGGGNKK.[I]		3	AAAAAA; A0A0A0MQC7; B1AQW2	AAAAAA; A0A0A0MQC7; B1AQW2	1	2	0.0813	0	1	1	853.965	1706.92	1706.92	2.05	0.00175	HCD (High Energy Collision Dissociation)	MS2	38.5767	63.505	39.3571	21537	LUM1_C11496_171223181947.raw	F5		3.69	3	6.307e-05	0.000533		317477	39.42
TRUE	High	Sequest HT (A2)	Unambiguous	[K].HVSGGGSVQIVYKPVDLSK.[V]		1	AAAAAA	AAAAAA	0	3	0.2667	0	1	1	657.361	1970.07	1970.07	-0.78	-0.00051	HCD (High Energy Collision Dissociation)	MS2	69.2222	33.13	87.798	68961	LUM1_C11497_171223210438.raw	F4		4.8	1	6.307e-05	0.0001782		259489	87.78
TRUE	High	Sequest HT (A2)	Unambiguous	[K].HVSGGGSVQIVYKPVDLSK.[V]		1	AAAAAA	AAAAAA	0	3	0.1089	0	1	1	657.362	1970.07	1970.07	-0.21	-0.00014	HCD (High Energy Collision Dissociation)	MS2	12.351	33.13	91.1762	72362	LUM1_C11497_171223210438.raw	F4		3.95	1	6.307e-05	0.0001809		249054	90.73
TRUE	High	Sequest HT (A2)	Unambiguous	[K].HVSGGGSVQIVYKPVDLSK.[V]		1	AAAAAA	AAAAAA	0	3	0.1083	0	1	1	657.362	1970.07	1970.07	0.03	2e-05	HCD (High Energy Collision Dissociation)	MS2	20.5542	43.864	92.6394	73831	LUM1_C11497_171223210438.raw	F4		3.6	1	6.307e-05	0.0001689		2.5202e+06	91.86
TRUE	High	Sequest HT (A2)	Unambiguous	[R].LQTAPVPMPDLK.[N]		3	AAAAAA; A0A0A0MQC7; B1AQW2	AAAAAA; A0A0A0MQC7; B1AQW2	0	2	0.3531	0	1	1	655.364	1309.72	1309.72	1.62	0.00106	HCD (High Energy Collision Dissociation)	MS2	0.488092	0.342	69.102	49931	LUM1_C11499_171224023418.raw	F2		2.86	3	6.307e-05	0.0001701		647767552	68.94
TRUE	High	Sequest HT (A2)	Unambiguous	[R].SGYSSPGsPGTPGSR.[S]	S8(Phospho)	3	AAAAAA; A0A0A0MQC7; B1AQW2	AAAAAA; A0A0A0MQC7; B1AQW2	0	2	0.0503	0	1	1	737.304	1473.6	1473.6	-0.09	-6e-05	HCD (High Energy Collision Dissociation)	MS2	0	20.129	34.7184	19961	LUM1_C11499_171224023418.raw	F2		3.38	3	6.307e-05	0.0001417	S8(Phospho): 80.35	75887600	34.33
TRUE	High	Sequest HT (A2)	Unambiguous	[K].HVSGGGSVQIVYKPVDLSK.[V]		1	AAAAAA	AAAAAA	0	3	0.0708	0	1	1	657.361	1970.07	1970.07	-1.47	-0.00096	HCD (High Energy Collision Dissociation)	MS2	23.9888	77.018	96.229	77352	LUM1_C11497_171223210438.raw	F4		4.24	1	6.307e-05	0.0001086
TRUE	High	Sequest HT (A2)	Unambiguous	[R].TPSLPtPPTR.[E]	T6(Phospho)	3	AAAAAA; A0A0A0MQC7; B1AQW2	AAAAAA; A0A0A0MQC7; B1AQW2	0	2	0.1282	0	1	1	573.781	1146.56	1146.56	0.09	5e-05	HCD (High Energy Collision Dissociation)	MS2	44.5771	1.733	54.7865	35017	LUM1_C11501.raw	F6		3.12	3	6.307e-05	0.0001136	T9(Phospho): 91.35	16380210	54.75
TRUE	High	Sequest HT (A2)	Unambiguous	[K].HVSGGGSVQIVYKPVDLSK.[V]		1	AAAAAA	AAAAAA	0	3	0.2236	0	1	1	657.361	1970.07	1970.07	-1.49	-0.00098	HCD (High Energy Collision Dissociation)	MS2	45.5096	44.025	96.9995	78096	LUM1_C11497_171223210438.raw	F4		4.07	1	6.307e-05	0.0002189		661210	97.21
TRUE	High	Sequest HT (A2)	Unambiguous	[R].QEFEVMEDHAGTYGLGDR.[K]		1	AAAAAA	AAAAAA	0	3	0.1063	0	1	1	685.301	2053.89	2053.89	-1.12	-0.00077	HCD (High Energy Collision Dissociation)	MS2	65.834	33.13	67.183	47975	LUM1_C11499_171224023418.raw	F2		3.95	1	6.307e-05	0.0001793		494191	67
TRUE	High	Sequest HT (A2)	Unambiguous	[K].HVSGGGSVQIVYKPVDLSK.[V]		1	AAAAAA	AAAAAA	0	3	0.1446	0	1	1	657.362	1970.07	1970.07	0.85	0.00056	HCD (High Energy Collision Dissociation)	MS2	49.9323	33.13	80.3685	61469	LUM1_C11497_171223210438.raw	F4		3.32	1	6.307e-05	0.0009629		260217	80.77
TRUE	High	Sequest HT (A2)	Unambiguous	[K].HVSGGGSVQIVYKPVDLSK.[V]		1	AAAAAA	AAAAAA	0	3	0.2545	0	1	1	657.361	1970.07	1970.07	-1.15	-0.00076	HCD (High Energy Collision Dissociation)	MS2	65.074	34.626	101.092	84786	LUM1_C11500_171224051907.raw	F1		4.95	1	6.307e-05	0.0001353		431503	101.12
TRUE	High	Sequest HT (A2)	Unambiguous	[R].KDQGGYTmHQDQEGDTDAGLK.[E]	M8(Oxidation)	1	AAAAAA	AAAAAA	1	3	0.2651	0	1	1	770.669	2309.99	2309.99	-0.55	-0.00042	HCD (High Energy Collision Dissociation)	MS2	75.442	82.816	28.3838	14397	LUM1_C11498_171223234925.raw	F3		4.64	1	6.307e-05	0.0001283		164674	28.49
TRUE	High	Sequest HT (A2)	Unambiguous	[K].HVSGGGSVQIVYKPVDLSK.[V]		1	AAAAAA	AAAAAA	0	3	0.5467	0	1	1	657.36	1970.07	1970.07	-2.41	-0.00158	HCD (High Energy Collision Dissociation)	MS2	28.0233	10.702	74.636	56592	LUM1_C11501.raw	F6		3.53	1	6.307e-05	0.0002188
TRUE	High	Sequest HT (A2)	Unambiguous	[R].LQTAPVPmPDLK.[N]	M8(Oxidation)	3	AAAAAA; A0A0A0MQC7; B1AQW2	AAAAAA; A0A0A0MQC7; B1AQW2	0	2	0.1777	0	1	1	663.361	1325.71	1325.71	0.63	0.00042	HCD (High Energy Collision Dissociation)	MS2	65.0174	9.312	63.1869	46701	LUM1_C11500_171224051907.raw	F1		2.87	3	6.307e-05	0.0002305		3.33834e+06	63.35
TRUE	High	Sequest HT (A2)	Unambiguous	[K].HVSGGGSVQIVYKPVDLSK.[V]		1	AAAAAA	AAAAAA	0	3	0.2013	0	1	1	657.362	1970.07	1970.07	0.52	0.00034	HCD (High Energy Collision Dissociation)	MS2	40.3405	33.13	95.6892	75279	LUM1_C11498_171223234925.raw	F3		4.67	1	6.307e-05	0.0002036
TRUE	High	Sequest HT (A2)	Unambiguous	[R].KDQGGYTmHQDQEGDTDAGLK.[E]	M8(Oxidation)	1	AAAAAA	AAAAAA	1	3	0.3125	0	1	1	770.67	2310	2309.99	1.01	0.00078	HCD (High Energy Collision Dissociation)	MS2	27.3847	53.938	25.6507	12092	LUM1_C11501.raw	F6		4.32	1	6.307e-05	0.0002715		300130	25.63
TRUE	High	Sequest HT (A2)	Unambiguous	[R].QEFEVmEDHAGTYGLGDR.[K]	M6(Oxidation)	1	AAAAAA	AAAAAA	0	3	0.0461	0	1	1	690.635	2069.89	2069.89	1.14	0.00078	HCD (High Energy Collision Dissociation)	MS2	43.9935	19.822	56.2514	39829	LUM1_C11500_171224051907.raw	F1		3.47	1	6.307e-05	0.0001035		1.76649e+06	56.04
TRUE	High	Sequest HT (A2)	Unambiguous	[K].HVSGGGSVQIVYKPVDLSK.[V]		1	AAAAAA	AAAAAA	0	4	0.3169	0	1	1	493.272	1970.07	1970.07	-1.63	-0.00081	HCD (High Energy Collision Dissociation)	MS2	54.1486	24.475	56.0223	39583	LUM1_C11500_171224051907.raw	F1		3.25	1	6.307e-05	0.0005094		1.58648e+06	55.63
TRUE	High	Sequest HT (A2)	Unambiguous	[K].cGSLGNIHHKPGGGQVEVK.[S]	C1(Carbamidomethyl)	3	AAAAAA; A0A0A0MQC7; B1AQW2	AAAAAA; A0A0A0MQC7; B1AQW2	0	2	0.3588	0	1	1	987.504	1974	1974	1.44	0.00143	HCD (High Energy Collision Dissociation)	MS2	0	100	26.9669	12896	LUM1_C11501.raw	F6		3.4	3	6.307e-05	0.0001185		93111.8	27.01
TRUE	High	Sequest HT (A2)	Unambiguous	[R].LQTAPVPMPDLK.[N]		3	AAAAAA; A0A0A0MQC7; B1AQW2	AAAAAA; A0A0A0MQC7; B1AQW2	0	2	0.1718	0	1	1	655.363	1309.72	1309.72	0.14	9e-05	HCD (High Energy Collision Dissociation)	MS2	42.141	4.241	60.9553	41693	LUM1_C11501.raw	F6		3.26	3	6.307e-05	0.0002725		2105498624	61.18
TRUE	High	Sequest HT (A2)	Unambiguous	[K].HVSGGGSVQIVYKPVDLSK.[V]		1	AAAAAA	AAAAAA	0	3	0.394	0	1	1	657.362	1970.07	1970.07	0.36	0.00023	HCD (High Energy Collision Dissociation)	MS2	49.1936	3.016	54.0173	37888	LUM1_C11500_171224051907.raw	F1		4.67	1	6.307e-05	0.000597		5450577	53.97
TRUE	High	Sequest HT (A2)	Unambiguous	[R].QEFEVMEDHAGTYGLGDR.[K]		1	AAAAAA	AAAAAA	0	3	0.033	0	1	1	685.304	2053.9	2053.89	2.55	0.00175	HCD (High Energy Collision Dissociation)	MS2	64.1925	27.79	68.5313	51700	LUM1_C11500_171224051907.raw	F1		2.73	1	6.307e-05	0.0008778		678409	68.53
TRUE	High	Sequest HT (A2)	Unambiguous	[K].DQGGYTmHQDQEGDTDAGLKEsPLQTPTEDGSEEPGSETSDAK.[S]	M7(Oxidation); S22(Phospho)	1	AAAAAA	AAAAAA	1	4	0.0291	0	1	1	1159.22	4633.88	4633.88	-0.77	-0.00089	HCD (High Energy Collision Dissociation)	MS2	0	37.909	53.5106	37376	LUM1_C11500_171224051907.raw	F1		4.47	1	6.307e-05	0.0001202	T15(Phospho): 71.35	680417	53.51
TRUE	High	Sequest HT (A2)	Unambiguous	[K].HVSGGGSVQIVYKPVDLSK.[V]		1	AAAAAA	AAAAAA	0	3	0.1117	0	1	1	657.362	1970.07	1970.07	0.35	0.00023	HCD (High Energy Collision Dissociation)	MS2	13.7174	17.755	70.9249	53976	LUM1_C11500_171224051907.raw	F1		3.94	1	6.307e-05	0.0004532
TRUE	High	Sequest HT (A2)	Unambiguous	[R].KDQGGYTMHQDQEGDTDAGLKEsPLQTPTEDGsEEPGSETSDAK.[S]	S23(Phospho); S33(Phospho)	1	AAAAAA	AAAAAA	2	4	0.0169	0	1	1	1207.24	4825.94	4825.95	-1.95	-0.00235	HCD (High Energy Collision Dissociation)	MS2	39.7336	100	53.0269	36897	LUM1_C11500_171224051907.raw	F1		5.32	1	6.307e-05	0.0001064	S23(Phospho): 97.42; S33(Phospho): 88.55	127729	52.95
TRUE	High	Sequest HT (A2)	Unambiguous	[R].LQTAPVPMPDLK.[N]		3	AAAAAA; A0A0A0MQC7; B1AQW2	AAAAAA; A0A0A0MQC7; B1AQW2	0	2	0.0362	0	1	1	655.362	1309.72	1309.72	-1.21	-0.00079	HCD (High Energy Collision Dissociation)	MS2	57.7629	17.56	71.7152	54823	LUM1_C11500_171224051907.raw	F1		3.04	3	6.307e-05	0.0001233		2.07476e+06	71.81
TRUE	High	Sequest HT (A2)	Unambiguous	[K].HVSGGGSVQIVYKPVDLSK.[V]		1	AAAAAA	AAAAAA	0	3	0.3318	0	1	1	657.365	1970.08	1970.07	4.86	0.00319	HCD (High Energy Collision Dissociation)	MS2	54.3248	16.9	56.0664	37326	LUM1_C11498_171223234925.raw	F3		4.37	1	6.307e-05	0.0002173		1.93715e+06	56.03
TRUE	High	Sequest HT (A2)	Unambiguous	[K].HVSGGGSVQIVYKPVDLSK.[V]		1	AAAAAA	AAAAAA	0	3	0.4265	0	1	1	657.361	1970.07	1970.07	-0.34	-0.00022	HCD (High Energy Collision Dissociation)	MS2	75.3443	17.689	74.2727	57421	LUM1_C11500_171224051907.raw	F1		2.79	1	6.307e-05	0.0001138
TRUE	High	Sequest HT (A2)	Unambiguous	[R].KDQGGYTMHQDQEGDTDAGLK.[E]		1	AAAAAA	AAAAAA	1	3	0.3551	0	1	1	765.338	2294	2294	-0.28	-0.00022	HCD (High Energy Collision Dissociation)	MS2	71.335	22.66	29.4193	14575	LUM1_C11501.raw	F6		4.59	1	6.307e-05	0.0003961		911176	29.44
TRUE	High	Sequest HT (A2)	Unambiguous	[K].LDLSNVQSK.[C]		3	AAAAAA; A0A0A0MQC7; B1AQW2	AAAAAA; A0A0A0MQC7; B1AQW2	0	2	0.1959	0	1	1	502.274	1003.54	1003.54	-0.26	-0.00013	HCD (High Energy Collision Dissociation)	MS2	69.3949	16.66	41.6215	26589	LUM1_C11500_171224051907.raw	F1		2.45	3	6.307e-05	0.0001826		2741706	41.62
TRUE	High	Sequest HT (A2)	Unambiguous	[K].HVSGGGSVQIVYKPVDLSK.[V]		1	AAAAAA	AAAAAA	0	3	0.2658	0	1	1	657.363	1970.07	1970.07	1.27	0.00083	HCD (High Energy Collision Dissociation)	MS2	85.1004	18.085	79.2503	62582	LUM1_C11500_171224051907.raw	F1		3.95	1	6.307e-05	0.0001134
TRUE	High	Sequest HT (A2)	Unambiguous	[R].SGYSSPGSPGTPGSR.[S]		3	AAAAAA; A0A0A0MQC7; B1AQW2	AAAAAA; A0A0A0MQC7; B1AQW2	0	2	0.252	0	1	1	697.32	1393.63	1393.63	-1.34	-0.00093	HCD (High Energy Collision Dissociation)	MS2	22.9358	35.037	30.2599	15127	LUM1_C11501.raw	F6		2.54	3	6.307e-05	0.0003371		818079	30.38
TRUE	High	Sequest HT (A2)	Unambiguous	[K].HVSGGGSVQIVYKPVDLSK.[V]		1	AAAAAA	AAAAAA	0	3	0.0299	0	1	1	657.362	1970.07	1970.07	-0.16	-0.0001	HCD (High Energy Collision Dissociation)	MS2	73.8363	33.13	58.4878	37552	LUM1_C11496_171223181947.raw	F5		4.01	1	6.307e-05	0.0002875		3.10366e+06	58.69
TRUE	High	Sequest HT (A2)	Unambiguous	[K].IGSLDNITHVPGGGNK.[K]		3	AAAAAA; A0A0A0MQC7; B1AQW2	AAAAAA; A0A0A0MQC7; B1AQW2	0	2	0.0428	0	1	1	789.915	1578.82	1578.82	-0.17	-0.00013	HCD (High Energy Collision Dissociation)	MS2	44.4249	28.57	51.0551	34991	LUM1_C11500_171224051907.raw	F1		3.27	3	6.307e-05	0.0003171		266657	51.06
TRUE	High	Sequest HT (A2)	Unambiguous	[R].LQTAPVPmPDLK.[N]	M8(Oxidation)	3	AAAAAA; A0A0A0MQC7; B1AQW2	AAAAAA; A0A0A0MQC7; B1AQW2	0	2	0.1685	0	1	1	663.36	1325.71	1325.71	0.2	0.00013	HCD (High Energy Collision Dissociation)	MS2	46.5039	10.016	56.4561	40009	LUM1_C11500_171224051907.raw	F1		2.79	3	6.307e-05	0.0006897		42500660	56.61
TRUE	High	Sequest HT (A2)	Unambiguous	[R].QEFEVMEDHAGTYGLGDR.[K]		1	AAAAAA	AAAAAA	0	2	0.2216	0	1	1	1027.46	2053.91	2053.89	9.78	0.01005	HCD (High Energy Collision Dissociation)	MS2	63.4146	31.547	60.9988	41849	LUM1_C11498_171223234925.raw	F3		3.7	1	6.307e-05	0.000161		3.43303e+06	61.22
TRUE	High	Sequest HT (A2)	Unambiguous	[K].DQGGYTMHQDQEGDtDAGLKESPLQtPTEDGSEEPGSETSDAK.[S]	T15(Phospho); T26(Phospho)	1	AAAAAA	AAAAAA	1	4	0.0592	0	1	1	1175.22	4697.85	4697.85	-0.49	-0.00058	HCD (High Energy Collision Dissociation)	MS2	27.8866	78.112	62.8494	46364	LUM1_C11500_171224051907.raw	F1		3.21	1	6.307e-05	0.0002652	T15(Phospho): 46.74; T26(Phospho): 43.43	206226	62.79
TRUE	High	Sequest HT (A2)	Unambiguous	[K].HVSGGGSVQIVYKPVDLSK.[V]		1	AAAAAA	AAAAAA	0	3	0.2263	0	1	1	657.361	1970.07	1970.07	-0.49	-0.00032	HCD (High Energy Collision Dissociation)	MS2	56.6727	39.378	93.6325	73262	LUM1_C11498_171223234925.raw	F3		4.86	1	6.307e-05	0.0003677
TRUE	High	Sequest HT (A2)	Unambiguous	[K].HVSGGGSVQIVYKPVDLSK.[V]		1	AAAAAA	AAAAAA	0	3	0.3159	0	1	1	657.362	1970.07	1970.07	0.28	0.00019	HCD (High Energy Collision Dissociation)	MS2	57.7537	19.735	75.8577	55614	LUM1_C11498_171223234925.raw	F3		5.35	1	6.307e-05	0.0002423		557338	75.44
TRUE	High	Sequest HT (A2)	Unambiguous	[R].LQTAPVPMPDLK.[N]		3	AAAAAA; A0A0A0MQC7; B1AQW2	AAAAAA; A0A0A0MQC7; B1AQW2	0	2	0.0821	0	1	1	655.362	1309.72	1309.72	-1.65	-0.00108	HCD (High Energy Collision Dissociation)	MS2	73.0384	20.357	71.6828	51565	LUM1_C11498_171223234925.raw	F3		2.8	3	6.307e-05	0.0005693		770763	71.41
TRUE	High	Sequest HT (A2)	Unambiguous	[K].HVSGGGSVQIVYKPVDLSK.[V]		1	AAAAAA	AAAAAA	0	4	0.2325	0	1	1	493.273	1970.07	1970.07	-0.94	-0.00046	HCD (High Energy Collision Dissociation)	MS2	80.5545	30.655	60.4583	43968	LUM1_C11500_171224051907.raw	F1		3.14	1	6.307e-05	0.0002065		928750	60.42
TRUE	High	Sequest HT (A2)	Unambiguous	[R].LQTAPVPmPDLK.[N]	M8(Oxidation)	3	AAAAAA; A0A0A0MQC7; B1AQW2	AAAAAA; A0A0A0MQC7; B1AQW2	0	2	0.0611	0	1	1	663.36	1325.71	1325.71	-0.65	-0.00043	HCD (High Energy Collision Dissociation)	MS2	48.6634	0.853	58.5628	42151	LUM1_C11500_171224051907.raw	F1		2.62	3	6.307e-05	0.0003814		34070060	58.45
TRUE	High	Sequest HT (A2)	Unambiguous	[K].HVSGGGSVQIVYKPVDLSK.[V]		1	AAAAAA	AAAAAA	0	3	0.297	0	1	1	657.362	1970.07	1970.07	0.72	0.00048	HCD (High Energy Collision Dissociation)	MS2	0	81.87	84.3304	64031	LUM1_C11498_171223234925.raw	F3		3.3	1	6.307e-05	0.0004744
TRUE	High	Sequest HT (A2)	Unambiguous	[R].LQTAPVPMPDLK.[N]		3	AAAAAA; A0A0A0MQC7; B1AQW2	AAAAAA; A0A0A0MQC7; B1AQW2	0	2	0.1196	0	1	1	655.363	1309.72	1309.72	0.1	7e-05	HCD (High Energy Collision Dissociation)	MS2	37.9419	5.091	69.5186	49534	LUM1_C11498_171223234925.raw	F3		3.26	3	6.307e-05	0.000618		608078528	68.95
TRUE	High	Sequest HT (A2)	Unambiguous	[R].LQTAPVPMPDLK.[N]		3	AAAAAA; A0A0A0MQC7; B1AQW2	AAAAAA; A0A0A0MQC7; B1AQW2	0	2	0.3848	0	1	1	655.364	1309.72	1309.72	2.15	0.00141	HCD (High Energy Collision Dissociation)	MS2	0.312833	0.306	69.092	49131	LUM1_C11498_171223234925.raw	F3		3.3	3	6.307e-05	0.0006022		608078528	68.95
TRUE	High	Sequest HT (A2)	Unambiguous	[K].HVSGGGSVQIVYKPVDLSK.[V]		1	AAAAAA	AAAAAA	0	3	0.256	0	1	1	657.362	1970.07	1970.07	0.41	0.00027	HCD (High Energy Collision Dissociation)	MS2	62.4773	33.13	85.2299	64925	LUM1_C11498_171223234925.raw	F3		4.57	1	6.307e-05	0.0003202
TRUE	High	Sequest HT (A2)	Unambiguous	[K].HVSGGGSVQIVYKPVDLSK.[V]		1	AAAAAA	AAAAAA	0	3	0.0399	0	1	1	657.361	1970.07	1970.07	-0.31	-0.0002	HCD (High Energy Collision Dissociation)	MS2	39.7093	66.335	99.4602	75702	LUM1_C11496_171223181947.raw	F5		4.26	1	6.307e-05	0.0002301		228479	99.29
TRUE	High	Sequest HT (A2)	Unambiguous	[K].HVSGGGSVQIVYKPVDLSK.[V]		1	AAAAAA	AAAAAA	0	3	0.1422	0	1	1	657.362	1970.07	1970.07	1.2	0.00079	HCD (High Energy Collision Dissociation)	MS2	75.1992	33.13	87.0853	66781	LUM1_C11498_171223234925.raw	F3		4.22	1	6.307e-05	0.0001289		528434	87.41
TRUE	High	Sequest HT (A2)	Unambiguous	[K].IGSTENLK.[H]		3	AAAAAA; A0A0A0MQC7; B1AQW2	AAAAAA; A0A0A0MQC7; B1AQW2	0	2	0.2483	0	1	1	431.237	861.467	861.468	-1.16	-0.0005	HCD (High Energy Collision Dissociation)	MS2	39.7467	38.005	24.4743	11999	LUM1_C11497_171223210438.raw	F4		2.86	3	6.307e-05	0.0009142		94580344	24.6
TRUE	High	Sequest HT (A2)	Unambiguous	[R].LQTAPVPMPDLK.[N]		3	AAAAAA; A0A0A0MQC7; B1AQW2	AAAAAA; A0A0A0MQC7; B1AQW2	0	2	0.1871	0	1	1	655.363	1309.72	1309.72	-0.09	-6e-05	HCD (High Energy Collision Dissociation)	MS2	60.9941	7.644	68.6619	48687	LUM1_C11498_171223234925.raw	F3		2.94	3	6.307e-05	0.000168		608078528	68.95
TRUE	High	Sequest HT (A2)	Unambiguous	[R].LQTAPVPMPDLK.[N]		3	AAAAAA; A0A0A0MQC7; B1AQW2	AAAAAA; A0A0A0MQC7; B1AQW2	0	2	0.1739	0	1	1	655.364	1309.72	1309.72	1.44	0.00094	HCD (High Energy Collision Dissociation)	MS2	47.5666	26.215	62.912	43819	LUM1_C11501.raw	F6		2.76	3	6.307e-05	0.0001241		4.80911e+06	63.04
TRUE	High	Sequest HT (A2)	Unambiguous	[K].HVSGGGSVQIVYKPVDLSK.[V]		1	AAAAAA	AAAAAA	0	3	0.2205	0	1	1	657.362	1970.07	1970.07	0.46	0.0003	HCD (High Energy Collision Dissociation)	MS2	47.715	33.13	89.1476	68844	LUM1_C11498_171223234925.raw	F3		5.08	1	6.307e-05	0.0001823		550287	89.11
TRUE	High	Sequest HT (A2)	Unambiguous	[K].HVSGGGSVQIVYKPVDLSK.[V]		1	AAAAAA	AAAAAA	0	3	0.3164	0	1	1	657.364	1970.08	1970.07	2.79	0.00183	HCD (High Energy Collision Dissociation)	MS2	51.2303	29.192	64.1794	44801	LUM1_C11498_171223234925.raw	F3		4.93	1	6.307e-05	0.0001429		945454	64.25
TRUE	High	Sequest HT (A2)	Unambiguous	[R].QEFEVMEDHAGTYGLGDR.[K]		1	AAAAAA	AAAAAA	0	3	0.469	0	1	1	685.305	2053.9	2053.89	3.59	0.00246	HCD (High Energy Collision Dissociation)	MS2	2.13703	0.086	57.9144	41510	LUM1_C11500_171224051907.raw	F1		4.35	1	6.307e-05	0.0002547		451939552	57.94
TRUE	High	Sequest HT (A2)	Unambiguous	[R].LQTAPVPmPDLK.[N]	M8(Oxidation)	3	AAAAAA; A0A0A0MQC7; B1AQW2	AAAAAA; A0A0A0MQC7; B1AQW2	0	2	0.1056	0	1	1	663.361	1325.71	1325.71	0.34	0.00023	HCD (High Energy Collision Dissociation)	MS2	48.2899	10.441	61.7832	45290	LUM1_C11500_171224051907.raw	F1		2.84	3	6.307e-05	0.0008376		5.10457e+06	61.71
TRUE	High	Sequest HT (A2)	Unambiguous	[K].HVSGGGSVQIVYKPVDLSK.[V]		1	AAAAAA	AAAAAA	0	4	0.0078	0	1	1	493.274	1970.07	1970.07	2.01	0.00099	HCD (High Energy Collision Dissociation)	MS2	76.589	21.175	62.2739	43106	LUM1_C11501.raw	F6		2.58	1	6.307e-05	0.0004327		748061	62.27
TRUE	High	Sequest HT (A2)	Unambiguous	[K].DQGGYTMHQDQEGDTDAGLKEsPLQTPTEDGSEEPGSETSDAK.[S]	S22(Phospho)	1	AAAAAA	AAAAAA	1	4	0.122	0	1	1	1155.23	4617.88	4617.88	-1.11	-0.00128	HCD (High Energy Collision Dissociation)	MS2	75.3617	35.758	57.3255	40904	LUM1_C11500_171224051907.raw	F1		4.51	1	6.307e-05	0.0001348	S22(Phospho): 94.82	5294676	57.01
TRUE	High	Sequest HT (A2)	Unambiguous	[K].HVSGGGSVQIVYKPVDLSK.[V]		1	AAAAAA	AAAAAA	0	4	0.247	0	1	1	493.273	1970.07	1970.07	0.77	0.00038	HCD (High Energy Collision Dissociation)	MS2	0	100	92.0504	71723	LUM1_C11498_171223234925.raw	F3		3.28	1	6.307e-05	0.0001194		371989	91.98
TRUE	High	Sequest HT (A2)	Unambiguous	[KR].SkIGSTENLK.[H]	K2(Methyl)	3	AAAAAA; A0A0A0MQC7; B1AQW2	AAAAAA; A0A0A0MQC7; B1AQW2	1	2	0.16	0	1	1	545.81	1090.61	1090.61	1.41	0.00077	HCD (High Energy Collision Dissociation)	MS2	80.2973	25.435	22.3441	10443	LUM1_C11501.raw	F6		3.5	3	6.307e-05	0.0002198	K2(Methyl): 100	5347124	22.46
TRUE	High	Sequest HT (A2)	Unambiguous	[K].HVSGGGSVQIVYKPVDLSK.[V]		1	AAAAAA	AAAAAA	0	3	0.1857	0	1	1	657.361	1970.07	1970.07	-1.25	-0.00082	HCD (High Energy Collision Dissociation)	MS2	38.6626	36.423	93.219	72840	LUM1_C11498_171223234925.raw	F3		4.47	1	6.307e-05	0.0003431
TRUE	High	Sequest HT (A2)	Unambiguous	[R].TPPKSPSSAK.[S]		1	AAAAAA	AAAAAA	1	2	0.0659	0	1	1	500.277	999.547	999.547	0.13	6e-05	HCD (High Energy Collision Dissociation)	MS2	25.8697	100	14.9763	6660	LUM1_C11501.raw	F6		1.67	1	6.307e-05	0.0003509		960533	15.14
TRUE	High	Sequest HT (A2)	Unambiguous	[K].KLDLSNVQSK.[C]		3	AAAAAA; A0A0A0MQC7; B1AQW2	AAAAAA; A0A0A0MQC7; B1AQW2	1	2	0.4685	0	1	1	566.322	1131.64	1131.64	0.49	0.00028	HCD (High Energy Collision Dissociation)	MS2	0.252729	0.107	31.4326	15848	LUM1_C11501.raw	F6		3.65	3	6.307e-05	0.0001102		969914880	31.36
TRUE	High	Sequest HT (A2)	Unambiguous	[R].TPSLPTPPTR.[E]		3	AAAAAA; A0A0A0MQC7; B1AQW2	AAAAAA; A0A0A0MQC7; B1AQW2	0	2	0.133	0	1	1	533.799	1066.59	1066.59	1.14	0.00061	HCD (High Energy Collision Dissociation)	MS2	74.5838	19.138	51.818	35715	LUM1_C11500_171224051907.raw	F1		2.18	3	6.307e-05	0.0005336		3.03305e+06	50.95
TRUE	High	Sequest HT (A2)	Unambiguous	[R].KDQGGYTmHQDQEGDTDAGLK.[E]	M8(Oxidation)	1	AAAAAA	AAAAAA	1	3	0.2581	0	1	1	770.671	2310	2309.99	1.36	0.00105	HCD (High Energy Collision Dissociation)	MS2	0	64.489	25.5114	12700	LUM1_C11497_171223210438.raw	F4		4.61	1	6.307e-05	0.0004837		331975	25.52
TRUE	High	Sequest HT (A2)	Unambiguous	[K].LDLSNVQSK.[C]		3	AAAAAA; A0A0A0MQC7; B1AQW2	AAAAAA; A0A0A0MQC7; B1AQW2	0	2	0.2928	0	1	1	502.274	1003.54	1003.54	-0.56	-0.00028	HCD (High Energy Collision Dissociation)	MS2	42.4563	22.99	40.6654	24177	LUM1_C11498_171223234925.raw	F3		2.63	3	6.307e-05	0.000411		177271312	40.31
TRUE	High	Sequest HT (A2)	Unambiguous	[K].HVSGGGSVQIVYKPVDLSK.[V]		1	AAAAAA	AAAAAA	0	3	0.14	0	1	1	657.361	1970.07	1970.07	-0.85	-0.00056	HCD (High Energy Collision Dissociation)	MS2	54.5538	17.215	53.4444	33243	LUM1_C11496_171223181947.raw	F5		3.5	1	6.307e-05	0.0001791
TRUE	High	Sequest HT (A2)	Unambiguous	[R].SGYSsPGsPGTPGSR.[S]	S5(Phospho); S8(Phospho)	3	AAAAAA; A0A0A0MQC7; B1AQW2	AAAAAA; A0A0A0MQC7; B1AQW2	0	2	0.083	0	1	1	777.289	1553.57	1553.57	2.08	0.00162	HCD (High Energy Collision Dissociation)	MS2	46.2821	27.365	39.8216	23467	LUM1_C11498_171223234925.raw	F3		2.89	3	6.307e-05	0.0007567	T11(Phospho): 60.91; S14(Phospho): 78.45	229037	39.89
TRUE	High	Sequest HT (A2)	Unambiguous	[K].IGSLDNITHVPGGGNK.[K]		3	AAAAAA; A0A0A0MQC7; B1AQW2	AAAAAA; A0A0A0MQC7; B1AQW2	0	2	0.0548	0	1	1	789.913	1578.82	1578.82	-2.68	-0.00212	HCD (High Energy Collision Dissociation)	MS2	86.8276	31.15	49.7493	31713	LUM1_C11498_171223234925.raw	F3		4.2	3	6.307e-05	0.0001521		449047	49.88
TRUE	High	Sequest HT (A2)	Unambiguous	[R].SGYSsPGsPGTPGSR.[S]	S5(Phospho); S8(Phospho)	3	AAAAAA; A0A0A0MQC7; B1AQW2	AAAAAA; A0A0A0MQC7; B1AQW2	0	2	0.0996	0	1	1	777.288	1553.57	1553.57	0.66	0.00051	HCD (High Energy Collision Dissociation)	MS2	0	44.496	39.168	22896	LUM1_C11498_171223234925.raw	F3		2.71	3	6.307e-05	0.0008797	T11(Phospho): 98.84; S14(Phospho): 99.7	291745	39.24
TRUE	High	Sequest HT (A2)	Unambiguous	[K].TPPAPKtPPSSGEPPK.[S]	T7(Phospho)	1	AAAAAA	AAAAAA	1	3	0.1889	0	1	1	556.606	1667.8	1667.8	0.43	0.00024	HCD (High Energy Collision Dissociation)	MS2	1.54945	2.338	33.4473	18815	LUM1_C11497_171223210438.raw	F4		3.97	1	6.307e-05	0.000391	T7(Phospho): 99.86	29263770	33.28
TRUE	High	Sequest HT (A2)	Unambiguous	[K].LDLSNVQSK.[C]		3	AAAAAA; A0A0A0MQC7; B1AQW2	AAAAAA; A0A0A0MQC7; B1AQW2	0	2	0.316	0	1	1	502.275	1003.54	1003.54	-0.1	-5e-05	HCD (High Energy Collision Dissociation)	MS2	25.4435	15.584	40.9612	22150	LUM1_C11501.raw	F6		2.5	3	6.307e-05	0.000458		378839648	40.54
TRUE	High	Sequest HT (A2)	Unambiguous	[R].SGYSSPGsPGTPGSR.[S]	S8(Phospho)	3	AAAAAA; A0A0A0MQC7; B1AQW2	AAAAAA; A0A0A0MQC7; B1AQW2	0	2	0.0737	0	1	1	737.304	1473.6	1473.6	0.1	7e-05	HCD (High Energy Collision Dissociation)	MS2	26.8341	52.284	35.0647	19742	LUM1_C11498_171223234925.raw	F3		3.12	3	6.307e-05	0.0002503	S8(Phospho): 88.17	63867676	34.31
TRUE	High	Sequest HT (A2)	Unambiguous	[K].SPVVsGDTSPR.[H]	S5(Phospho)	3	AAAAAA; A0A0A0MQC7; B1AQW2	AAAAAA; A0A0A0MQC7; B1AQW2	0	2	0.1755	0	1	1	591.263	1181.52	1181.52	-0.96	-0.00057	HCD (High Energy Collision Dissociation)	MS2	29.4862	26.5	34.2761	19486	LUM1_C11497_171223210438.raw	F4		3.02	3	6.307e-05	0.0004947	S5(Phospho): 100	2.24832e+06	34.34
TRUE	High	Sequest HT (A2)	Unambiguous	[R].SGYSSPGsPGTPGSR.[S]	S8(Phospho)	3	AAAAAA; A0A0A0MQC7; B1AQW2	AAAAAA; A0A0A0MQC7; B1AQW2	0	2	0.0597	0	1	1	737.305	1473.6	1473.6	0.92	0.00068	HCD (High Energy Collision Dissociation)	MS2	0	18.913	34.6515	19408	LUM1_C11498_171223234925.raw	F3		3.18	3	6.307e-05	0.0006465	S8(Phospho): 96.82	63867676	34.31
TRUE	High	Sequest HT (A2)	Unambiguous	[R].SGYSsPGSPGTPGSR.[S]	S5(Phospho)	3	AAAAAA; A0A0A0MQC7; B1AQW2	AAAAAA; A0A0A0MQC7; B1AQW2	0	2	0.0423	0	1	1	737.304	1473.6	1473.6	0.76	0.00056	HCD (High Energy Collision Dissociation)	MS2	0.83307	1.777	34.4599	19237	LUM1_C11498_171223234925.raw	F3		2.6	3	6.307e-05	0.0001408	S5(Phospho): 84.4	63867676	34.31
TRUE	High	Sequest HT (A2)	Unambiguous	[K].HVSGGGSVQIVYKPVDLSK.[V]		1	AAAAAA	AAAAAA	0	4	0.0672	0	1	1	493.272	1970.07	1970.07	-2.45	-0.00121	HCD (High Energy Collision Dissociation)	MS2	68.3522	100	94.7864	78431	LUM1_C11500_171224051907.raw	F1		2.68	1	6.307e-05	0.0001829
TRUE	High	Sequest HT (A2)	Unambiguous	[K].SPVVsGDTSPR.[H]	S5(Phospho)	3	AAAAAA; A0A0A0MQC7; B1AQW2	AAAAAA; A0A0A0MQC7; B1AQW2	0	2	0.1338	0	1	1	591.263	1181.52	1181.52	-0.62	-0.00037	HCD (High Energy Collision Dissociation)	MS2	11.3637	11.431	34.2411	19075	LUM1_C11498_171223234925.raw	F3		2.99	3	6.307e-05	0.0001991	S5(Phospho): 100	6494671	34.32
TRUE	High	Sequest HT (A2)	Unambiguous	[K].LDLSNVQSK.[C]		3	AAAAAA; A0A0A0MQC7; B1AQW2	AAAAAA; A0A0A0MQC7; B1AQW2	0	2	0.3605	0	1	1	502.275	1003.54	1003.54	0.93	0.00047	HCD (High Energy Collision Dissociation)	MS2	47.9247	7.07	40.1362	24038	LUM1_C11497_171223210438.raw	F4		2.58	3	6.307e-05	0.0005617		95852024	40.28
TRUE	High	Sequest HT (A2)	Unambiguous	[R].KDQGGYTmHQDQEGDtDAGLkESPLQTPTEDGSEEPGSETSDAK.[S]	M8(Oxidation); T16(Phospho); K21(Acetyl)	1	AAAAAA	AAAAAA	2	4	0.0801	0	1	1	1201.76	4804	4803.98	3.13	0.00376	HCD (High Energy Collision Dissociation)	MS2	0	50.617	40.1865	24082	LUM1_C11497_171223210438.raw	F4		4.37	1	6.307e-05	0.0002839	T7(Phospho): 94.39; K21(Acetyl): 99.86	384733	40.28
TRUE	High	Sequest HT (A2)	Unambiguous	[K].LDLSNVQSK.[C]		3	AAAAAA; A0A0A0MQC7; B1AQW2	AAAAAA; A0A0A0MQC7; B1AQW2	0	2	0.2395	0	1	1	502.274	1003.54	1003.54	-0.16	-8e-05	HCD (High Energy Collision Dissociation)	MS2	62.9267	19.545	40.6462	24461	LUM1_C11497_171223210438.raw	F4		2.63	3	6.307e-05	0.0001728		95852024	40.28
TRUE	High	Sequest HT (A2)	Unambiguous	[R].TPSLPTPPTREPK.[K]		3	AAAAAA; A0A0A0MQC7; B1AQW2	AAAAAA; A0A0A0MQC7; B1AQW2	1	3	0.2547	0	1	1	474.264	1420.78	1420.78	-0.66	-0.00031	HCD (High Energy Collision Dissociation)	MS2	33.8734	8.277	41.9768	25594	LUM1_C11497_171223210438.raw	F4		3.22	3	6.307e-05	0.0006118		7862518	41.78
TRUE	High	Sequest HT (A2)	Unambiguous	[K].IGSLDNITHVPGGGNK.[K]		3	AAAAAA; A0A0A0MQC7; B1AQW2	AAAAAA; A0A0A0MQC7; B1AQW2	0	3	0.1105	0	1	1	526.946	1578.82	1578.82	-0.32	-0.00017	HCD (High Energy Collision Dissociation)	MS2	50.8183	21.909	45.2395	25163	LUM1_C11501.raw	F6		3.44	3	6.307e-05	0.0004094		5.94893e+06	45.32
TRUE	High	Sequest HT (A2)	Unambiguous	[K].KLDLSNVQSK.[C]		3	AAAAAA; A0A0A0MQC7; B1AQW2	AAAAAA; A0A0A0MQC7; B1AQW2	1	2	0.5	0	1	1	566.323	1131.64	1131.64	0.87	0.00049	HCD (High Energy Collision Dissociation)	MS2	0.205439	0.24	31.2655	16630	LUM1_C11498_171223234925.raw	F3		4.04	3	6.307e-05	0.0001744		273191072	31.25
TRUE	High	Sequest HT (A2)	Unambiguous	[R].KDQGGYTMHQDQEGDTDAGLK.[E]		1	AAAAAA	AAAAAA	1	3	0.2338	0	1	1	765.341	2294.01	2294	3.51	0.00268	HCD (High Energy Collision Dissociation)	MS2	65.5362	99.578	30.705	16195	LUM1_C11498_171223234925.raw	F3		4.32	1	6.307e-05	0.0001539		148144	30.74
TRUE	High	Sequest HT (A2)	Unambiguous	[R].SGYSSPGSPGTPGSR.[S]		3	AAAAAA; A0A0A0MQC7; B1AQW2	AAAAAA; A0A0A0MQC7; B1AQW2	0	2	0.1895	0	1	1	697.322	1393.64	1393.63	2.29	0.0016	HCD (High Energy Collision Dissociation)	MS2	86.7617	98.063	28.4624	14450	LUM1_C11498_171223234925.raw	F3		2.85	3	6.307e-05	0.0001279		146826528	28.86
TRUE	High	Sequest HT (A2)	Unambiguous	[R].HLSNVSSTGSIDMVDSPQLATLADEVSASLAK.[Q]		3	AAAAAA; A0A0A0MQC7; B1AQW2	AAAAAA; A0A0A0MQC7; B1AQW2	0	3	0.2901	0	1	1	1081.88	3243.62	3243.6	3.63	0.00393	HCD (High Energy Collision Dissociation)	MS2	38.6883	100	87.6197	67579	LUM1_C11501.raw	F6		5.24	3	6.307e-05	0.0002508
TRUE	High	Sequest HT (A2)	Unambiguous	[R].QEFEVMEDHAGTYGLGDRK.[D]		1	AAAAAA	AAAAAA	1	3	0.2475	0	1	1	728	2181.99	2181.99	-0.44	-0.00032	HCD (High Energy Collision Dissociation)	MS2	55.6447	19.885	49.1294	33156	LUM1_C11500_171224051907.raw	F1		4.04	1	6.307e-05	0.0008062		7683720	49.21
TRUE	High	Sequest HT (A2)	Unambiguous	[K].HVSGGGSVQIVYKPVDLSK.[V]		1	AAAAAA	AAAAAA	0	4	0.2849	0	1	1	493.273	1970.07	1970.07	0.44	0.00022	HCD (High Energy Collision Dissociation)	MS2	33.8142	17.586	53.0061	35236	LUM1_C11499_171224023418.raw	F2		3.65	1	6.307e-05	0.000145		1.09316e+06	52.7
TRUE	High	Sequest HT (A2)	Unambiguous	[K].TPPAPKtPPSSGEPPK.[S]	T7(Phospho)	1	AAAAAA	AAAAAA	1	3	0.1646	0	1	1	556.606	1667.8	1667.8	0.36	0.0002	HCD (High Energy Collision Dissociation)	MS2	2.30279	0.596	32.4343	16499	LUM1_C11501.raw	F6		4.07	1	6.307e-05	0.0003292	T7(Phospho): 100	80850672	32.56
TRUE	High	Sequest HT (A2)	Unambiguous	[R].KDQGGYTmHQDQEGDTDAGLK.[E]	M8(Oxidation)	1	AAAAAA	AAAAAA	1	3	0.018	0	1	1	770.671	2310	2309.99	1.57	0.00121	HCD (High Energy Collision Dissociation)	MS2	0	99.25	27.2986	13889	LUM1_C11497_171223210438.raw	F4		3.33	1	6.307e-05	0.0003093		105652	27.74
TRUE	High	Sequest HT (A2)	Unambiguous	[K].HVSGGGSVQIVYKPVDLSK.[V]		1	AAAAAA	AAAAAA	0	3	0.1271	0	1	1	657.364	1970.08	1970.07	2.82	0.00185	HCD (High Energy Collision Dissociation)	MS2	89.2737	20.739	86.8506	70366	LUM1_C11500_171224051907.raw	F1		3.54	1	6.307e-05	0.0002456		1.40119e+06	87.19
TRUE	High	Sequest HT (A2)	Unambiguous	[R].KDQGGYTmHQDQEGDTDAGLK.[E]	M8(Oxidation)	1	AAAAAA	AAAAAA	1	3	0.1683	0	1	1	770.669	2309.99	2309.99	-0.89	-0.00069	HCD (High Energy Collision Dissociation)	MS2	62.7193	100	27.7491	14233	LUM1_C11497_171223210438.raw	F4		4.1	1	6.307e-05	0.0006971		105652	27.74
TRUE	High	Sequest HT (A2)	Unambiguous	[K].IGsLDNITHVPGGGNK.[K]	S3(Phospho)	3	AAAAAA; A0A0A0MQC7; B1AQW2	AAAAAA; A0A0A0MQC7; B1AQW2	0	2	0.2039	0	1	1	829.899	1658.79	1658.79	0.62	0.00052	HCD (High Energy Collision Dissociation)	MS2	52.9379	19.618	57.3925	36546	LUM1_C11496_171223181947.raw	F5		3.58	3	6.307e-05	0.0005065	S3(Phospho): 100	757008	57.46
TRUE	High	Sequest HT (A2)	Unambiguous	[K].HVSGGGSVQIVYKPVDLSK.[V]		1	AAAAAA	AAAAAA	0	3	0.3996	0	1	1	657.363	1970.07	1970.07	1.32	0.00087	HCD (High Energy Collision Dissociation)	MS2	45.7374	9.505	85.3034	68776	LUM1_C11500_171224051907.raw	F1		5.23	1	6.307e-05	0.000308
TRUE	High	Sequest HT (A2)	Unambiguous	[R].HLSNVSSTGSIDMVDSPQLATLADEVSASLAK.[Q]		3	AAAAAA; A0A0A0MQC7; B1AQW2	AAAAAA; A0A0A0MQC7; B1AQW2	0	3	0.2641	0	1	1	1081.88	3243.61	3243.6	2.72	0.00294	HCD (High Energy Collision Dissociation)	MS2	22.9176	100	89.8552	68658	LUM1_C11501.raw	F6		4.43	3	6.307e-05	0.0007148
TRUE	High	Sequest HT (A2)	Unambiguous	[R].TPSLPTPPTR.[E]		3	AAAAAA; A0A0A0MQC7; B1AQW2	AAAAAA; A0A0A0MQC7; B1AQW2	0	2	0.5526	0	1	1	533.798	1066.59	1066.59	0.04	2e-05	HCD (High Energy Collision Dissociation)	MS2	8.37895	1.82	49.2254	31225	LUM1_C11498_171223234925.raw	F3		3.04	3	6.307e-05	0.0003831		769910016	48.85
TRUE	High	Sequest HT (A2)	Unambiguous	[K].KLDLSNVQSK.[C]		3	AAAAAA; A0A0A0MQC7; B1AQW2	AAAAAA; A0A0A0MQC7; B1AQW2	1	2	0.2348	0	1	1	566.322	1131.64	1131.64	-0.39	-0.00022	HCD (High Energy Collision Dissociation)	MS2	28.769	10.22	32.6632	16660	LUM1_C11501.raw	F6		2.47	3	6.307e-05	0.0003751		969914880	31.36
TRUE	High	Sequest HT (A2)	Unambiguous	[R].KDQGGYTmHQDQEGDTDAGLK.[E]	M8(Oxidation)	1	AAAAAA	AAAAAA	1	3	0.2108	0	1	1	770.67	2310	2309.99	1.02	0.00078	HCD (High Energy Collision Dissociation)	MS2	16.946	100	26.8821	13612	LUM1_C11497_171223210438.raw	F4		3.89	1	6.307e-05	0.0005123		218545	26.34
TRUE	High	Sequest HT (A2)	Unambiguous	[K].TPPAPKtPPSSGEPPK.[S]	T7(Phospho)	1	AAAAAA	AAAAAA	1	2	0.065	0	1	1	834.406	1667.81	1667.8	0.86	0.00072	HCD (High Energy Collision Dissociation)	MS2	8.78127	40.554	31.8172	16106	LUM1_C11501.raw	F6		4.31	1	6.307e-05	0.000874	T7(Phospho): 98.64	24155450	32.55
TRUE	High	Sequest HT (A2)	Unambiguous	[K].HVSGGGSVQIVYKPVDLSK.[V]		1	AAAAAA	AAAAAA	0	3	0.0944	0	1	1	657.361	1970.07	1970.07	-0.86	-0.00057	HCD (High Energy Collision Dissociation)	MS2	12.582	100	88.4821	67993	LUM1_C11501.raw	F6		2.86	1	6.307e-05	0.0002735
TRUE	High	Sequest HT (A2)	Unambiguous	[K].SPVVsGDTSPR.[H]	S5(Phospho)	3	AAAAAA; A0A0A0MQC7; B1AQW2	AAAAAA; A0A0A0MQC7; B1AQW2	0	2	0.1254	0	1	1	591.263	1181.52	1181.52	-0.24	-0.00014	HCD (High Energy Collision Dissociation)	MS2	14.6285	4.245	34.4171	17921	LUM1_C11501.raw	F6		2.95	3	6.307e-05	0.0004327	S5(Phospho): 100	11471138	34.36
TRUE	High	Sequest HT (A2)	Unambiguous	[K].LDLSNVQSK.[C]		3	AAAAAA; A0A0A0MQC7; B1AQW2	AAAAAA; A0A0A0MQC7; B1AQW2	0	2	0.332	0	1	1	502.275	1003.54	1003.54	1.12	0.00056	HCD (High Energy Collision Dissociation)	MS2	49.9295	18.738	40.0912	22129	LUM1_C11496_171223181947.raw	F5		2.59	3	8.31e-05	0.001078		20818542	40.24
TRUE	High	Sequest HT (A2)	Unambiguous	[R].LQTAPVPMPDLK.[N]		3	AAAAAA; A0A0A0MQC7; B1AQW2	AAAAAA; A0A0A0MQC7; B1AQW2	0	2	0.1935	0	1	1	655.364	1309.72	1309.72	1.13	0.00074	HCD (High Energy Collision Dissociation)	MS2	75.1993	20.395	70.4159	50287	LUM1_C11498_171223234925.raw	F3		3.36	3	8.31e-05	0.001045		1.88969e+06	70.35
TRUE	High	Sequest HT (A2)	Unambiguous	[K].HVSGGGSVQIVYKPVDLSK.[V]		1	AAAAAA	AAAAAA	0	3	0.1723	0	1	1	657.361	1970.07	1970.07	-1.35	-0.00089	HCD (High Energy Collision Dissociation)	MS2	50.9477	18.535	52.0438	31913	LUM1_C11496_171223181947.raw	F5		3.54	1	8.31e-05	0.001022		3474053	51.11
TRUE	High	Sequest HT (A2)	Unambiguous	[R].LQTAPVPmPDLK.[N]	M8(Oxidation)	3	AAAAAA; A0A0A0MQC7; B1AQW2	AAAAAA; A0A0A0MQC7; B1AQW2	0	2	0.052	0	1	1	663.361	1325.71	1325.71	0.44	0.00029	HCD (High Energy Collision Dissociation)	MS2	30.686	4.4	60.0395	40684	LUM1_C11501.raw	F6		2.5	3	8.31e-05	0.001061		2.92365e+06	60.11
TRUE	High	Sequest HT (A2)	Unambiguous	[R].LQTAPVPmPDLK.[N]	M8(Oxidation)	3	AAAAAA; A0A0A0MQC7; B1AQW2	AAAAAA; A0A0A0MQC7; B1AQW2	0	2	0.1871	0	1	1	663.36	1325.71	1325.71	0.15	0.0001	HCD (High Energy Collision Dissociation)	MS2	49.3348	3.268	57.9546	39765	LUM1_C11497_171223210438.raw	F4		2.94	3	8.31e-05	0.001089		11193872	58.37
TRUE	High	Sequest HT (A2)	Unambiguous	[K].HVSGGGSVQIVYKPVDLSK.[V]		1	AAAAAA	AAAAAA	0	3	0.1958	0	1	1	657.36	1970.07	1970.07	-2.12	-0.00139	HCD (High Energy Collision Dissociation)	MS2	0	33.13	94.5423	74165	LUM1_C11498_171223234925.raw	F3		4.29	1	8.31e-05	0.0009782		304809	94.72
TRUE	High	Sequest HT (A2)	Unambiguous	[K].HVSGGGSVQIVYKPVDLSK.[V]		1	AAAAAA	AAAAAA	0	3	0.4693	0	1	1	657.362	1970.07	1970.07	-0.26	-0.00017	HCD (High Energy Collision Dissociation)	MS2	71.9529	100	102.287	82503	LUM1_C11499_171224023418.raw	F2		4.73	1	8.31e-05	0.0009769
TRUE	High	Sequest HT (A2)	Unambiguous	[R].SGYSSPGSPGTPGSR.[S]		3	AAAAAA; A0A0A0MQC7; B1AQW2	AAAAAA; A0A0A0MQC7; B1AQW2	0	2	0.4479	0	1	1	697.321	1393.64	1393.63	0.89	0.00062	HCD (High Energy Collision Dissociation)	MS2	0	0.501	28.9161	14809	LUM1_C11498_171223234925.raw	F3		3.26	3	8.31e-05	0.001067		146826528	28.86
TRUE	High	Sequest HT (A2)	Unambiguous	[R].LQTAPVPMPDLK.[N]		3	AAAAAA; A0A0A0MQC7; B1AQW2	AAAAAA; A0A0A0MQC7; B1AQW2	0	2	0.4748	0	1	1	655.364	1309.72	1309.72	1.27	0.00083	HCD (High Energy Collision Dissociation)	MS2	0.193417	0.089	69.0832	52271	LUM1_C11500_171224051907.raw	F1		3.18	3	0.0001025	0.001194		1633401472	68.95
TRUE	High	Sequest HT (A2)	Unambiguous	[K].IGSLDNITHVPGGGNKK.[I]		3	AAAAAA; A0A0A0MQC7; B1AQW2	AAAAAA; A0A0A0MQC7; B1AQW2	1	3	0.3677	0	1	1	569.646	1706.92	1706.92	2.56	0.00145	HCD (High Energy Collision Dissociation)	MS2	55.6705	18.445	39.6991	23363	LUM1_C11498_171223234925.raw	F3		3.78	3	0.0001025	0.001195		27753286	39.42
TRUE	High	Sequest HT (A2)	Unambiguous	[R].HLSNVSSTGSIDMVDSPQLATLADEVSASLAK.[Q]		3	AAAAAA; A0A0A0MQC7; B1AQW2	AAAAAA; A0A0A0MQC7; B1AQW2	0	3	0.2173	0	1	1	1081.87	3243.61	3243.6	0.44	0.00047	HCD (High Energy Collision Dissociation)	MS2	31.4574	100	88.8942	68192	LUM1_C11501.raw	F6		4.28	3	0.0001025	0.001219
TRUE	High	Sequest HT (A2)	Unambiguous	[R].HLSNVSSTGSIDMVDSPQLATLADEVSASLAK.[Q]		3	AAAAAA; A0A0A0MQC7; B1AQW2	AAAAAA; A0A0A0MQC7; B1AQW2	0	3	0.2723	0	1	1	1081.87	3243.6	3243.6	-1.41	-0.00152	HCD (High Energy Collision Dissociation)	MS2	0	100	90.8637	69144	LUM1_C11501.raw	F6		4.37	3	0.0001025	0.001198		11108.1	90.45
TRUE	High	Sequest HT (A2)	Unambiguous	[R].QEFEVMEDHAGTYGLGDR.[K]		1	AAAAAA	AAAAAA	0	2	0.1902	0	1	1	1027.45	2053.88	2053.89	-4.08	-0.00419	HCD (High Energy Collision Dissociation)	MS2	55.4405	30.22	73.374	53974	LUM1_C11499_171224023418.raw	F2		3.89	1	0.0001025	0.001169		260123	73.79
TRUE	High	Sequest HT (A2)	Unambiguous	[R].KDQGGYTmHQDQEGDTDAGLK.[E]	M8(Oxidation)	1	AAAAAA	AAAAAA	1	3	0.1898	0	1	1	770.67	2310	2309.99	0.87	0.00067	HCD (High Energy Collision Dissociation)	MS2	52.7166	48.303	27.3644	14596	LUM1_C11500_171224051907.raw	F1		3.32	1	0.0001025	0.001128		272821	27.34
TRUE	High	Sequest HT (A2)	Unambiguous	[K].LDLSNVQSK.[C]		3	AAAAAA; A0A0A0MQC7; B1AQW2	AAAAAA; A0A0A0MQC7; B1AQW2	0	2	0.2884	0	1	1	502.274	1003.54	1003.54	-0.91	-0.00046	HCD (High Energy Collision Dissociation)	MS2	63.2642	3.122	40.3111	21709	LUM1_C11501.raw	F6		2.67	3	0.0001025	0.00115		378839648	40.54
TRUE	High	Sequest HT (A2)	Unambiguous	[K].HVSGGGSVQIVYKPVDLSK.[V]		1	AAAAAA	AAAAAA	0	3	0.2628	0	1	1	657.366	1970.08	1970.07	6.4	0.0042	HCD (High Energy Collision Dissociation)	MS2	72.3473	72.427	100.017	80935	LUM1_C11497_171223210438.raw	F4		4.3	1	0.0001025	0.001173		536661	100.23
TRUE	High	Sequest HT (A2)	Unambiguous	[R].QEFEVMEDHAGTYGLGDRK.[D]		1	AAAAAA	AAAAAA	1	3	0.1447	0	1	1	727.999	2181.98	2181.99	-2.06	-0.0015	HCD (High Energy Collision Dissociation)	MS2	34.0642	15.97	49.2539	29363	LUM1_C11496_171223181947.raw	F5		3.8	1	0.0001025	0.001119		854027	49.3
TRUE	High	Sequest HT (A2)	Unambiguous	[R].LQTAPVPMPDLK.[N]		3	AAAAAA; A0A0A0MQC7; B1AQW2	AAAAAA; A0A0A0MQC7; B1AQW2	0	2	0.1523	0	1	1	655.362	1309.72	1309.72	-0.67	-0.00044	HCD (High Energy Collision Dissociation)	MS2	32.3118	25.885	70.409	53465	LUM1_C11500_171224051907.raw	F1		3.02	3	0.0001025	0.001151		3.07011e+06	70.9
TRUE	High	Sequest HT (A2)	Unambiguous	[K].HVSGGGSVQIVYKPVDLSK.[V]		1	AAAAAA	AAAAAA	0	4	0.0853	0	1	1	493.272	1970.07	1970.07	-2.54	-0.00125	HCD (High Energy Collision Dissociation)	MS2	86.7275	33.13	56.6374	37022	LUM1_C11501.raw	F6		2.11	1	0.0001218	0.001341		1605103	56.08
TRUE	High	Sequest HT (A2)	Unambiguous	[K].HVSGGGSVQIVYKPVDLSK.[V]		1	AAAAAA	AAAAAA	0	3	0.1742	0	1	1	657.361	1970.07	1970.07	-1.01	-0.00066	HCD (High Energy Collision Dissociation)	MS2	78.1251	33.13	85.9984	65693	LUM1_C11498_171223234925.raw	F3		3.96	1	0.0001218	0.001307		589516	85.88
TRUE	High	Sequest HT (A2)	Unambiguous	[K].HVSGGGSVQIVYKPVDLSK.[V]		1	AAAAAA	AAAAAA	0	3	0.0827	0	1	1	657.361	1970.07	1970.07	-0.97	-0.00063	HCD (High Energy Collision Dissociation)	MS2	8.34925	100	109.737	89965	LUM1_C11500_171224051907.raw	F1		2.54	1	0.0001218	0.001357		9940.02	109.37
TRUE	High	Sequest HT (A2)	Unambiguous	[K].HVSGGGSVQIVYKPVDLSK.[V]		1	AAAAAA	AAAAAA	0	3	0.1367	0	1	1	657.362	1970.07	1970.07	0.02	1e-05	HCD (High Energy Collision Dissociation)	MS2	59.0981	24.775	55.2074	34555	LUM1_C11496_171223181947.raw	F5		3	1	0.0001218	0.001342		386842	55.1
TRUE	High	Sequest HT (A2)	Unambiguous	[K].VAVVRtPPKSPSSAK.[S]	T6(Phospho)	1	AAAAAA	AAAAAA	2	3	0	0	1	1	535.29	1603.85	1603.86	-1.39	-0.00075	HCD (High Energy Collision Dissociation)	MS2	8.88403	5.497	30.1768	16281	LUM1_C11499_171224023418.raw	F2		3.89	1	0.0001218	0.001323	T6(Phospho): 100	34192772	30.05
TRUE	High	Sequest HT (A2)	Unambiguous	[R].TPsLPTPPTR.[E]	S3(Phospho)	3	AAAAAA; A0A0A0MQC7; B1AQW2	AAAAAA; A0A0A0MQC7; B1AQW2	0	2	0.2226	0	1	1	573.782	1146.56	1146.56	0.39	0.00022	HCD (High Energy Collision Dissociation)	MS2	10.8759	4.417	60.8691	41726	LUM1_C11498_171223234925.raw	F3		3.1	3	0.0001218	0.001316	S3(Phospho): 100	10158754	60.8
TRUE	High	Sequest HT (A2)	Unambiguous	[R].QEFEVMEDHAGTYGLGDRK.[D]		1	AAAAAA	AAAAAA	1	3	0.2752	0	1	1	727.999	2181.98	2181.99	-2.55	-0.00185	HCD (High Energy Collision Dissociation)	MS2	34.586	30.526	47.1145	27082	LUM1_C11501.raw	F6		4.47	1	0.0001602	0.001509		9380686	47.19
TRUE	High	Sequest HT (A2)	Unambiguous	[R].HLSNVSSTGSIDMVDSPQLATLADEVSASLAK.[Q]		3	AAAAAA; A0A0A0MQC7; B1AQW2	AAAAAA; A0A0A0MQC7; B1AQW2	0	3	0.1108	0	1	1	1081.87	3243.61	3243.6	1.11	0.0012	HCD (High Energy Collision Dissociation)	MS2	35.9988	100	87.9271	67725	LUM1_C11501.raw	F6		4.24	3	0.0001602	0.00142
TRUE	High	Sequest HT (A2)	Unambiguous	[R].LQTAPVPmPDLK.[N]	M8(Oxidation)	3	AAAAAA; A0A0A0MQC7; B1AQW2	AAAAAA; A0A0A0MQC7; B1AQW2	0	2	0.1	0	1	1	663.36	1325.71	1325.71	-0.11	-8e-05	HCD (High Energy Collision Dissociation)	MS2	35.1363	0.861	58.1342	41724	LUM1_C11500_171224051907.raw	F1		2.9	3	0.0001602	0.001485		34070060	58.45
TRUE	High	Sequest HT (A2)	Unambiguous	[R].LQTAPVPmPDLK.[N]	M8(Oxidation)	3	AAAAAA; A0A0A0MQC7; B1AQW2	AAAAAA; A0A0A0MQC7; B1AQW2	0	2	0.2135	0	1	1	663.361	1325.71	1325.71	0.5	0.00033	HCD (High Energy Collision Dissociation)	MS2	51.865	3.44	56.3842	38225	LUM1_C11497_171223210438.raw	F4		2.67	3	0.0001602	0.001413		25075822	56.53
TRUE	High	Sequest HT (A2)	Unambiguous	[K].LDLSNVQSK.[C]		3	AAAAAA; A0A0A0MQC7; B1AQW2	AAAAAA; A0A0A0MQC7; B1AQW2	0	2	0.2787	0	1	1	502.274	1003.54	1003.54	-0.81	-0.00041	HCD (High Energy Collision Dissociation)	MS2	52.3963	15.194	39.5481	24774	LUM1_C11500_171224051907.raw	F1		2.44	3	0.0001602	0.001435		3237848	39.58
TRUE	High	Sequest HT (A2)	Unambiguous	[K].HVSGGGSVQIVYKPVDLSK.[V]		1	AAAAAA	AAAAAA	0	3	0.1226	0	1	1	657.362	1970.07	1970.07	0.43	0.00028	HCD (High Energy Collision Dissociation)	MS2	60.2953	31.735	91.5905	72764	LUM1_C11497_171223210438.raw	F4		3.67	1	0.0001793	0.001584		2.5202e+06	91.86
TRUE	High	Sequest HT (A2)	Unambiguous	[R].LQTAPVPmPDLK.[N]	M8(Oxidation)	3	AAAAAA; A0A0A0MQC7; B1AQW2	AAAAAA; A0A0A0MQC7; B1AQW2	0	2	0.0843	0	1	1	663.36	1325.71	1325.71	-0.21	-0.00014	HCD (High Energy Collision Dissociation)	MS2	46.511	17.769	62.2201	45734	LUM1_C11500_171224051907.raw	F1		2.49	3	0.0001793	0.001568		3.92948e+06	62.34
TRUE	High	Sequest HT (A2)	Unambiguous	[K].HVSGGGSVQIVYKPVDLSK.[V]		1	AAAAAA	AAAAAA	0	3	0.1836	0	1	1	657.362	1970.07	1970.07	0.93	0.00061	HCD (High Energy Collision Dissociation)	MS2	41.3609	28.615	70.2867	50166	LUM1_C11498_171223234925.raw	F3		5.61	1	0.0001793	0.00156		804616	70.65
TRUE	High	Sequest HT (A2)	Unambiguous	[R].LQTAPVPmPDLK.[N]	M8(Oxidation)	3	AAAAAA; A0A0A0MQC7; B1AQW2	AAAAAA; A0A0A0MQC7; B1AQW2	0	2	0.0271	0	1	1	663.361	1325.71	1325.71	0.44	0.00029	HCD (High Energy Collision Dissociation)	MS2	48.1489	19.363	59.3831	41016	LUM1_C11497_171223210438.raw	F4		2.95	3	0.0001793	0.00159		3.461e+06	59.43
TRUE	High	Sequest HT (A2)	Unambiguous	[R].KDQGGYTMHQDQEGDTDAGLKESPLQTPTEDGsEEPGSETSDAK.[S]	S33(Phospho)	1	AAAAAA	AAAAAA	2	5	0.0093	0	1	1	950.003	4745.99	4745.98	1.67	0.00158	HCD (High Energy Collision Dissociation)	MS2	73.7228	18.655	48.5713	30692	LUM1_C11498_171223234925.raw	F3		4.29	1	0.0002181	0.001645	S23(Phospho): 47.63; S33(Phospho): 47.63	2.88357e+06	48.41
TRUE	High	Sequest HT (A2)	Unambiguous	[R].TPSLPTPPTREPK.[K]		3	AAAAAA; A0A0A0MQC7; B1AQW2	AAAAAA; A0A0A0MQC7; B1AQW2	1	3	0.3174	0	1	1	474.264	1420.78	1420.78	-1.35	-0.00064	HCD (High Energy Collision Dissociation)	MS2	15.1921	4.955	41.5511	26521	LUM1_C11500_171224051907.raw	F1		3.56	3	0.0002181	0.001648		38794036	41.77
TRUE	High	Sequest HT (A2)	Unambiguous	[K].IGSTENLK.[H]		3	AAAAAA; A0A0A0MQC7; B1AQW2	AAAAAA; A0A0A0MQC7; B1AQW2	0	2	0.2239	0	1	1	431.237	861.467	861.468	-0.74	-0.00032	HCD (High Energy Collision Dissociation)	MS2	13.2996	4.12	24.9694	12753	LUM1_C11500_171224051907.raw	F1		2.59	3	0.000237	0.001673		631230720	24.72
TRUE	High	Sequest HT (A2)	Unambiguous	[K].TPPAPKtPPSSGEPPK.[S]	T7(Phospho)	1	AAAAAA	AAAAAA	1	3	0.1894	0	1	1	556.606	1667.8	1667.8	0.45	0.00025	HCD (High Energy Collision Dissociation)	MS2	0.769274	1.191	33.3825	18365	LUM1_C11498_171223234925.raw	F3		4.33	1	0.000237	0.001718	T7(Phospho): 100	45770948	33.26
TRUE	High	Sequest HT (A2)	Unambiguous	[K].TPPSSGEPPK.[S]		1	AAAAAA	AAAAAA	0	2	0.4701	0	1	1	498.754	996.5	996.5	0.2	0.0001	HCD (High Energy Collision Dissociation)	MS2	16.9039	22.865	20.975	9646	LUM1_C11498_171223234925.raw	F3		2.34	1	0.000275	0.001814		39022564	20.42
TRUE	High	Sequest HT (A2)	Unambiguous	[K].VAVVRtPPKSPSSAK.[S]	T6(Phospho)	1	AAAAAA	AAAAAA	2	2	0.0276	0	1	1	802.434	1603.86	1603.86	2.12	0.0017	HCD (High Energy Collision Dissociation)	MS2	0	80.385	29.7607	15964	LUM1_C11499_171224023418.raw	F2		3.99	1	0.0002824	0.002056	T6(Phospho): 100	3.49484e+06	30.04
TRUE	High	Sequest HT (A2)	Unambiguous	[K].HVSGGGSVQIVYKPVDLSK.[V]		1	AAAAAA	AAAAAA	0	3	0.4554	0	1	1	657.363	1970.07	1970.07	1.71	0.00112	HCD (High Energy Collision Dissociation)	MS2	60.2035	100	105.731	84210	LUM1_C11499_171224023418.raw	F2		4.48	1	0.0002824	0.002292		67791.1	105.06
TRUE	High	Sequest HT (A2)	Unambiguous	[R].SGYSSPGSPGTPGSR.[S]		3	AAAAAA; A0A0A0MQC7; B1AQW2	AAAAAA; A0A0A0MQC7; B1AQW2	0	2	0.2833	0	1	1	697.322	1393.64	1393.63	1.21	0.00084	HCD (High Energy Collision Dissociation)	MS2	38.8509	73.962	27.6068	12714	LUM1_C11496_171223181947.raw	F5		2.93	3	0.0002824	0.002587		234278	27.74
TRUE	High	Sequest HT (A2)	Unambiguous	[K].IGSTENLK.[H]		3	AAAAAA; A0A0A0MQC7; B1AQW2	AAAAAA; A0A0A0MQC7; B1AQW2	0	2	0.1818	0	1	1	431.237	861.466	861.468	-1.63	-0.0007	HCD (High Energy Collision Dissociation)	MS2	57.6053	37.74	24.4745	11743	LUM1_C11498_171223234925.raw	F3		2.53	3	0.0002824	0.002254		309599488	24.62
TRUE	High	Sequest HT (A2)	Unambiguous	[R].LQTAPVPmPDLK.[N]	M8(Oxidation)	3	AAAAAA; A0A0A0MQC7; B1AQW2	AAAAAA; A0A0A0MQC7; B1AQW2	0	2	0.0182	0	1	1	663.361	1325.71	1325.71	0.63	0.00041	HCD (High Energy Collision Dissociation)	MS2	49.442	4.802	56.3639	37600	LUM1_C11498_171223234925.raw	F3		2.2	3	0.0002824	0.002582		19255774	56.51
TRUE	High	Sequest HT (A2)	Unambiguous	[K].HVSGGGSVQIVYKPVDLSK.[V]		1	AAAAAA	AAAAAA	0	3	0.3832	0	1	1	657.362	1970.07	1970.07	-0.25	-0.00016	HCD (High Energy Collision Dissociation)	MS2	8.94084	5.078	74.2059	57344	LUM1_C11500_171224051907.raw	F1		2.74	1	0.0002824	0.001857
TRUE	High	Sequest HT (A2)	Unambiguous	[K].LDLSNVQSK.[C]		3	AAAAAA; A0A0A0MQC7; B1AQW2	AAAAAA; A0A0A0MQC7; B1AQW2	0	2	0.1429	0	1	1	502.275	1003.54	1003.54	0.33	0.00017	HCD (High Energy Collision Dissociation)	MS2	54.9939	9.235	39.4558	23161	LUM1_C11498_171223234925.raw	F3		2.1	3	0.0002824	0.00236		1.71842e+06	39.42
TRUE	High	Sequest HT (A2)	Unambiguous	[K].IGSLDNITHVPGGGNK.[K]		3	AAAAAA; A0A0A0MQC7; B1AQW2	AAAAAA; A0A0A0MQC7; B1AQW2	0	2	0.1096	0	1	1	789.917	1578.83	1578.82	1.61	0.00127	HCD (High Energy Collision Dissociation)	MS2	21.7706	28.93	50.4728	34443	LUM1_C11500_171224051907.raw	F1		3.65	3	0.0002824	0.002031		605641	50.14
TRUE	High	Sequest HT (A2)	Unambiguous	[K].SPVVSGDtSPR.[H]	T8(Phospho)	3	AAAAAA; A0A0A0MQC7; B1AQW2	AAAAAA; A0A0A0MQC7; B1AQW2	0	2	0.0176	0	1	1	591.264	1181.52	1181.52	0.01	1e-05	HCD (High Energy Collision Dissociation)	MS2	59.7134	19.915	32.2502	17941	LUM1_C11499_171224023418.raw	F2		3.4	3	0.0002824	0.001901	S9(Phospho): 98.67	58831552	32.44
TRUE	High	Sequest HT (A2)	Unambiguous	[K].LDLSNVQSK.[C]		3	AAAAAA; A0A0A0MQC7; B1AQW2	AAAAAA; A0A0A0MQC7; B1AQW2	0	2	0.3216	0	1	1	502.276	1003.54	1003.54	1.86	0.00093	HCD (High Energy Collision Dissociation)	MS2	55.3893	22.795	40.1014	23690	LUM1_C11498_171223234925.raw	F3		2.55	3	0.0002824	0.001842		177271312	40.31
TRUE	High	Sequest HT (A2)	Unambiguous	[R].LQTAPVPMPDLK.[N]		3	AAAAAA; A0A0A0MQC7; B1AQW2	AAAAAA; A0A0A0MQC7; B1AQW2	0	2	0.2707	0	1	1	655.363	1309.72	1309.72	0.63	0.00041	HCD (High Energy Collision Dissociation)	MS2	12.4667	5.246	69.1284	46683	LUM1_C11496_171223181947.raw	F5		3.14	3	0.0002824	0.002176		76540672	68.93
TRUE	High	Sequest HT (A2)	Unambiguous	[R].LQTAPVPmPDLK.[N]	M8(Oxidation)	3	AAAAAA; A0A0A0MQC7; B1AQW2	AAAAAA; A0A0A0MQC7; B1AQW2	0	2	0.0775	0	1	1	663.361	1325.71	1325.71	0.54	0.00036	HCD (High Energy Collision Dissociation)	MS2	42.9982	31.04	62.2224	42997	LUM1_C11498_171223234925.raw	F3		2.58	3	0.0002824	0.001989		2.17406e+06	61.89
TRUE	High	Sequest HT (A2)	Unambiguous	[K].IGSTENLK.[H]		3	AAAAAA; A0A0A0MQC7; B1AQW2	AAAAAA; A0A0A0MQC7; B1AQW2	0	2	0.113	0	1	1	431.237	861.468	861.468	0.06	2e-05	HCD (High Energy Collision Dissociation)	MS2	5.74666	5.313	24.8469	11630	LUM1_C11501.raw	F6		2.3	3	0.0002824	0.002359		660848640	24.96
TRUE	High	Sequest HT (A2)	Unambiguous	[K].IGSTENLK.[H]		3	AAAAAA; A0A0A0MQC7; B1AQW2	AAAAAA; A0A0A0MQC7; B1AQW2	0	2	0.2155	0	1	1	431.237	861.466	861.468	-1.45	-0.00062	HCD (High Energy Collision Dissociation)	MS2	19.2617	8.974	25.4986	11999	LUM1_C11501.raw	F6		2.83	3	0.0002824	0.002424		660848640	24.96
TRUE	High	Sequest HT (A2)	Unambiguous	[R].TPSLPTPPTR.[E]		3	AAAAAA; A0A0A0MQC7; B1AQW2	AAAAAA; A0A0A0MQC7; B1AQW2	0	2	0.3736	0	1	1	533.798	1066.59	1066.59	0.04	2e-05	HCD (High Energy Collision Dissociation)	MS2	0	10.453	50.0844	31999	LUM1_C11498_171223234925.raw	F3		2.65	3	0.0002824	0.002547		769910016	48.85
TRUE	High	Sequest HT (A2)	Unambiguous	[K].HVSGGGSVQIVYKPVDLSK.[V]		1	AAAAAA	AAAAAA	0	3	0.1841	0	1	1	657.361	1970.07	1970.07	-1.68	-0.0011	HCD (High Energy Collision Dissociation)	MS2	58.0276	33.13	88.51	68204	LUM1_C11498_171223234925.raw	F3		4.29	1	0.0002824	0.001824		439769	88.64
TRUE	High	Sequest HT (A2)	Unambiguous	[R].LQTAPVPmPDLK.[N]	M8(Oxidation)	3	AAAAAA; A0A0A0MQC7; B1AQW2	AAAAAA; A0A0A0MQC7; B1AQW2	0	2	0.2096	0	1	1	663.36	1325.71	1325.71	-0.08	-5e-05	HCD (High Energy Collision Dissociation)	MS2	17.5884	2.236	59.4074	42936	LUM1_C11500_171224051907.raw	F1		2.91	3	0.0002824	0.001819		13990485	59.49
TRUE	High	Sequest HT (A2)	Unambiguous	[K].IGSTENLK.[H]		3	AAAAAA; A0A0A0MQC7; B1AQW2	AAAAAA; A0A0A0MQC7; B1AQW2	0	2	0.2482	0	1	1	431.237	861.466	861.468	-1.42	-0.00061	HCD (High Energy Collision Dissociation)	MS2	42.3852	26.534	25.5417	12821	LUM1_C11499_171224023418.raw	F2		2.74	3	0.0002824	0.001947		1.94579e+06	25.54
TRUE	High	Sequest HT (A2)	Unambiguous	[R].LQTAPVPmPDLK.[N]	M8(Oxidation)	3	AAAAAA; A0A0A0MQC7; B1AQW2	AAAAAA; A0A0A0MQC7; B1AQW2	0	2	0.1463	0	1	1	663.361	1325.71	1325.71	0.32	0.00021	HCD (High Energy Collision Dissociation)	MS2	52.1902	15.07	56.4271	38227	LUM1_C11499_171224023418.raw	F2		2.87	3	0.0002824	0.002197		22863960	56.57
TRUE	High	Sequest HT (A2)	Unambiguous	[K].HVSGGGSVQIVYKPVDLSK.[V]		1	AAAAAA	AAAAAA	0	3	0.1175	0	1	1	657.359	1970.06	1970.07	-4.06	-0.00267	HCD (High Energy Collision Dissociation)	MS2	53.8022	28.434	71.6779	52312	LUM1_C11499_171224023418.raw	F2		4.17	1	0.0002824	0.002409		933093	71.74
TRUE	High	Sequest HT (A2)	Unambiguous	[R].TPSLPTPPTR.[E]		3	AAAAAA; A0A0A0MQC7; B1AQW2	AAAAAA; A0A0A0MQC7; B1AQW2	0	2	0.4128	0	1	1	533.798	1066.59	1066.59	-0.06	-3e-05	HCD (High Energy Collision Dissociation)	MS2	31.1956	16.825	48.406	30969	LUM1_C11499_171224023418.raw	F2		2.98	3	0.0002824	0.002267		898365632	48.86
TRUE	High	Sequest HT (A2)	Unambiguous	[K].IGSTENLK.[H]		3	AAAAAA; A0A0A0MQC7; B1AQW2	AAAAAA; A0A0A0MQC7; B1AQW2	0	2	0.2105	0	1	1	431.237	861.467	861.468	-1.24	-0.00053	HCD (High Energy Collision Dissociation)	MS2	38.209	27.619	24.5463	12434	LUM1_C11500_171224051907.raw	F1		2.85	3	0.0002824	0.002066		631230720	24.72
TRUE	High	Sequest HT (A2)	Unambiguous	[K].HVSGGGSVQIVYKPVDLSK.[V]		1	AAAAAA	AAAAAA	0	3	0.0543	0	1	1	657.362	1970.07	1970.07	0.41	0.00027	HCD (High Energy Collision Dissociation)	MS2	71.5349	33.13	88.8954	70080	LUM1_C11497_171223210438.raw	F4		4.42	1	0.0002824	0.002351		270731	88.88
TRUE	High	Sequest HT (A2)	Unambiguous	[K].SPVVsGDTSPR.[H]	S5(Phospho)	3	AAAAAA; A0A0A0MQC7; B1AQW2	AAAAAA; A0A0A0MQC7; B1AQW2	0	2	0.0822	0	1	1	591.263	1181.52	1181.52	-1.01	-0.0006	HCD (High Energy Collision Dissociation)	MS2	43.3687	27.315	34.2856	19619	LUM1_C11499_171224023418.raw	F2		3.04	3	0.0002824	0.001833	S5(Phospho): 100	4.71833e+06	34.36
TRUE	High	Sequest HT (A2)	Unambiguous	[K].IGSTENLK.[H]		3	AAAAAA; A0A0A0MQC7; B1AQW2	AAAAAA; A0A0A0MQC7; B1AQW2	0	2	0.2238	0	1	1	431.237	861.467	861.468	-0.45	-0.00019	HCD (High Energy Collision Dissociation)	MS2	30.0151	16.945	25.3988	13074	LUM1_C11500_171224051907.raw	F1		2.86	3	0.0002824	0.002283		631230720	24.72
TRUE	High	Sequest HT (A2)	Unambiguous	[R].LQTAPVPmPDLK.[N]	M8(Oxidation)	3	AAAAAA; A0A0A0MQC7; B1AQW2	AAAAAA; A0A0A0MQC7; B1AQW2	0	2	0.0607	0	1	1	663.361	1325.71	1325.71	0.86	0.00057	HCD (High Energy Collision Dissociation)	MS2	28.7056	7.333	59.0114	40612	LUM1_C11499_171224023418.raw	F2		2.8	3	0.0002824	0.002028		11635021	58.99
TRUE	High	Sequest HT (A2)	Unambiguous	[R].TPSLPTPPTR.[E]		3	AAAAAA; A0A0A0MQC7; B1AQW2	AAAAAA; A0A0A0MQC7; B1AQW2	0	2	0.4468	0	1	1	533.798	1066.59	1066.59	-0.33	-0.00017	HCD (High Energy Collision Dissociation)	MS2	34.5864	1.96	48.0623	28054	LUM1_C11501.raw	F6		2.82	3	0.0002824	0.002469		2046508032	47.37
TRUE	High	Sequest HT (A2)	Unambiguous	[K].TPPSSGEPPK.[S]		1	AAAAAA	AAAAAA	0	2	0.4232	0	1	1	498.754	996.5	996.5	0.13	7e-05	HCD (High Energy Collision Dissociation)	MS2	10.2246	14.294	20.6907	8494	LUM1_C11496_171223181947.raw	F5		2.41	1	0.0002824	0.00234		8400903	20.46
TRUE	High	Sequest HT (A2)	Unambiguous	[R].TPPKSPSSAK.[S]		1	AAAAAA	AAAAAA	1	2	0.0303	0	1	1	500.277	999.548	999.547	0.75	0.00037	HCD (High Energy Collision Dissociation)	MS2	13.4345	100	14.971	6759	LUM1_C11497_171223210438.raw	F4		1.98	1	0.0002987	0.002724		178326	14.98
TRUE	High	Sequest HT (A2)	Unambiguous	[K].HVSGGGSVQIVYKPVDLSK.[V]		1	AAAAAA	AAAAAA	0	3	0.0815	0	1	1	657.361	1970.07	1970.07	-0.59	-0.00039	HCD (High Energy Collision Dissociation)	MS2	16.862	23.133	85.9533	66724	LUM1_C11499_171224023418.raw	F2		3.68	1	0.0002987	0.002743		466636	86.36
TRUE	High	Sequest HT (A2)	Unambiguous	[K].HVSGGGSVQIVYKPVDLSK.[V]		1	AAAAAA	AAAAAA	0	3	0.2268	0	1	1	657.357	1970.06	1970.07	-7.07	-0.00465	HCD (High Energy Collision Dissociation)	MS2	61.3114	31.39	58.7892	39887	LUM1_C11498_171223234925.raw	F3		4.63	1	0.0002987	0.002727
TRUE	High	Sequest HT (A2)	Unambiguous	[K].IGSTENLK.[H]		3	AAAAAA; A0A0A0MQC7; B1AQW2	AAAAAA; A0A0A0MQC7; B1AQW2	0	2	0.1055	0	1	1	431.237	861.467	861.468	-0.74	-0.00032	HCD (High Energy Collision Dissociation)	MS2	33.9261	18.04	24.9019	12279	LUM1_C11497_171223210438.raw	F4		2.18	3	0.0002987	0.002633		94580344	24.6
TRUE	High	Sequest HT (A2)	Unambiguous	[R].LQTAPVPmPDLK.[N]	M8(Oxidation)	3	AAAAAA; A0A0A0MQC7; B1AQW2	AAAAAA; A0A0A0MQC7; B1AQW2	0	2	0.0813	0	1	1	663.361	1325.71	1325.71	0.3	0.0002	HCD (High Energy Collision Dissociation)	MS2	51.6317	3.374	56.5359	35753	LUM1_C11496_171223181947.raw	F5		2.46	3	0.0002987	0.002654		5317383	56.55
TRUE	High	Sequest HT (A2)	Unambiguous	[R].IPAKtPPAPKtPPSSGEPPK.[S]	T5(Phospho); T11(Phospho)	1	AAAAAA	AAAAAA	2	3	0.0897	0	1	1	719.685	2157.04	2157.04	-0.09	-6e-05	HCD (High Energy Collision Dissociation)	MS2	66.0215	31.855	41.3149	25074	LUM1_C11499_171224023418.raw	F2		3.68	1	0.0003164	0.002886	T5(Phospho): 100; T11(Phospho): 92.92	912519	41.28
TRUE	High	Sequest HT (A2)	Unambiguous	[KR].SKIGSTENLK.[H]		3	AAAAAA; A0A0A0MQC7; B1AQW2	AAAAAA; A0A0A0MQC7; B1AQW2	1	2	0.0876	0	1	1	538.801	1076.59	1076.59	-0.54	-0.00029	HCD (High Energy Collision Dissociation)	MS2	63.5402	25.252	21.8992	10651	LUM1_C11500_171224051907.raw	F1		2.17	3	0.0003495	0.00318		423486	21.92
TRUE	High	Sequest HT (A2)	Unambiguous	[K].TPPSSGEPPK.[S]		1	AAAAAA	AAAAAA	0	2	0.2213	0	1	1	498.754	996.5	996.5	0.12	6e-05	HCD (High Energy Collision Dissociation)	MS2	53.5481	54.562	21.4287	10161	LUM1_C11499_171224023418.raw	F2		2.35	1	0.0003495	0.00312		47701696	20.42
TRUE	High	Sequest HT (A2)	Unambiguous	[R].TPSLPTPPTR.[E]		3	AAAAAA; A0A0A0MQC7; B1AQW2	AAAAAA; A0A0A0MQC7; B1AQW2	0	2	0.1667	0	1	1	533.798	1066.59	1066.59	-0.08	-4e-05	HCD (High Energy Collision Dissociation)	MS2	53.6818	22	50.5134	32401	LUM1_C11498_171223234925.raw	F3		2.28	3	0.0003495	0.003077		1.38783e+06	50.63
TRUE	High	Sequest HT (A2)	Unambiguous	[R].LQTAPVPmPDLK.[N]	M8(Oxidation)	3	AAAAAA; A0A0A0MQC7; B1AQW2	AAAAAA; A0A0A0MQC7; B1AQW2	0	2	0.1731	0	1	1	663.36	1325.71	1325.71	0.03	2e-05	HCD (High Energy Collision Dissociation)	MS2	60.4529	12.463	67.3406	47416	LUM1_C11498_171223234925.raw	F3		3.12	3	0.0003495	0.002907		1.54019e+06	68.19
TRUE	High	Sequest HT (A2)	Unambiguous	[R].LQTAPVPmPDLK.[N]	M8(Oxidation)	3	AAAAAA; A0A0A0MQC7; B1AQW2	AAAAAA; A0A0A0MQC7; B1AQW2	0	2	0.1409	0	1	1	663.361	1325.71	1325.71	0.39	0.00026	HCD (High Energy Collision Dissociation)	MS2	26.5121	8.468	59.814	40785	LUM1_C11498_171223234925.raw	F3		2.91	3	0.0003495	0.003158		8.2605e+06	59.44
TRUE	High	Sequest HT (A2)	Unambiguous	[K].HVSGGGSVQIVYKPVDLSK.[V]		1	AAAAAA	AAAAAA	0	3	0.2757	0	1	1	657.358	1970.06	1970.07	-5.19	-0.00341	HCD (High Energy Collision Dissociation)	MS2	37.579	19.519	73.3368	56503	LUM1_C11500_171224051907.raw	F1		1.85	1	0.0003495	0.003118		5.90275e+06	73.21
TRUE	High	Sequest HT (A2)	Unambiguous	[R].TPSLPTPPTR.[E]		3	AAAAAA; A0A0A0MQC7; B1AQW2	AAAAAA; A0A0A0MQC7; B1AQW2	0	2	0.4593	0	1	1	533.798	1066.59	1066.59	0.12	6e-05	HCD (High Energy Collision Dissociation)	MS2	13.3483	14.376	50.0764	34052	LUM1_C11500_171224051907.raw	F1		2.7	3	0.0003495	0.003175		2050606848	48.87
TRUE	High	Sequest HT (A2)	Unambiguous	[K].HVSGGGSVQIVYKPVDLSK.[V]		1	AAAAAA	AAAAAA	0	3	0.1	0	1	1	657.362	1970.07	1970.07	0.63	0.00041	HCD (High Energy Collision Dissociation)	MS2	65.9611	70.897	94.5348	75704	LUM1_C11497_171223210438.raw	F4		4.1	1	0.0003495	0.003106		210256	94.8
TRUE	High	Sequest HT (A2)	Unambiguous	[R].KDQGGYTmHQDQEGDTDAGLKEsPLQTPTEDGSEEPGSETSDAK.[S]	M8(Oxidation); S23(Phospho)	1	AAAAAA	AAAAAA	2	4	0.024	0	1	1	1191.25	4761.98	4761.97	1.65	0.00197	HCD (High Energy Collision Dissociation)	MS2	31.7662	100	45.3083	26135	LUM1_C11496_171223181947.raw	F5		4.17	1	0.0003495	0.003138	T16(Phospho): 70.75	77775.4	45.31
TRUE	High	Sequest HT (A2)	Unambiguous	[R].HLSNVSSTGSIDMVDSPQLATLADEVSASLAK.[Q]		3	AAAAAA; A0A0A0MQC7; B1AQW2	AAAAAA; A0A0A0MQC7; B1AQW2	0	3	0.1453	0	1	1	1081.87	3243.6	3243.6	-0.08	-9e-05	HCD (High Energy Collision Dissociation)	MS2	68.9364	100	92.7713	70052	LUM1_C11501.raw	F6		4.13	3	0.0003495	0.003142
TRUE	High	Sequest HT (A2)	Unambiguous	[R].TPSLPtPPTR.[E]	T6(Phospho)	3	AAAAAA; A0A0A0MQC7; B1AQW2	AAAAAA; A0A0A0MQC7; B1AQW2	0	2	0.1964	0	1	1	573.781	1146.56	1146.56	0.18	0.0001	HCD (High Energy Collision Dissociation)	MS2	24.7029	33.13	58.7289	37712	LUM1_C11496_171223181947.raw	F5		2.8	3	0.0003495	0.003175	T6(Phospho): 99.99	2279690	58.72
TRUE	High	Sequest HT (A2)	Unambiguous	[R].LQTAPVPmPDLK.[N]	M8(Oxidation)	3	AAAAAA; A0A0A0MQC7; B1AQW2	AAAAAA; A0A0A0MQC7; B1AQW2	0	2	0.1771	0	1	1	663.36	1325.71	1325.71	0.22	0.00015	HCD (High Energy Collision Dissociation)	MS2	33.1126	3.452	58.9501	39986	LUM1_C11498_171223234925.raw	F3		2.71	3	0.0003645	0.003405		18403506	58.37
TRUE	High	Sequest HT (A2)	Unambiguous	[R].TPsLPTPPTREPK.[K]	S3(Phospho)	3	AAAAAA; A0A0A0MQC7; B1AQW2	AAAAAA; A0A0A0MQC7; B1AQW2	1	3	0.0242	0	1	1	500.92	1500.75	1500.75	0.31	0.00016	HCD (High Energy Collision Dissociation)	MS2	55.6964	17.62	50.2712	34253	LUM1_C11500_171224051907.raw	F1		2.89	3	0.0003645	0.003336	T9(Phospho): 97.57	2.04495e+06	50.01
TRUE	High	Sequest HT (A2)	Unambiguous	[R].LQTAPVPMPDLK.[N]		3	AAAAAA; A0A0A0MQC7; B1AQW2	AAAAAA; A0A0A0MQC7; B1AQW2	0	2	0	0	1	1	655.363	1309.72	1309.72	0.23	0.00015	HCD (High Energy Collision Dissociation)	MS2	86.19	16.93	71.6689	52302	LUM1_C11499_171224023418.raw	F2		2.98	3	0.0003645	0.003253		783256	71.65
TRUE	High	Sequest HT (A2)	Unambiguous	[R].TPSLPTPPTR.[E]		3	AAAAAA; A0A0A0MQC7; B1AQW2	AAAAAA; A0A0A0MQC7; B1AQW2	0	2	0.3774	0	1	1	533.798	1066.59	1066.59	0.27	0.00014	HCD (High Energy Collision Dissociation)	MS2	35.2092	4.161	49.6445	31620	LUM1_C11498_171223234925.raw	F3		2.65	3	0.0003645	0.003467		769910016	48.85
TRUE	High	Sequest HT (A2)	Unambiguous	[R].TPsLPTPPTR.[E]	S3(Phospho)	3	AAAAAA; A0A0A0MQC7; B1AQW2	AAAAAA; A0A0A0MQC7; B1AQW2	0	2	0.2128	0	1	1	573.781	1146.56	1146.56	-0.03	-2e-05	HCD (High Energy Collision Dissociation)	MS2	41.5725	23.035	60.4356	41343	LUM1_C11498_171223234925.raw	F3		2.96	3	0.0003645	0.003251	S3(Phospho): 100	10158754	60.8
TRUE	High	Sequest HT (A2)	Unambiguous	[R].TPSLPTPPTR.[E]		3	AAAAAA; A0A0A0MQC7; B1AQW2	AAAAAA; A0A0A0MQC7; B1AQW2	0	2	0.5122	0	1	1	533.798	1066.59	1066.59	0.42	0.00022	HCD (High Energy Collision Dissociation)	MS2	0.177186	0.49	48.7968	29061	LUM1_C11496_171223181947.raw	F5		2.87	3	0.0003972	0.00379		171207440	48.85
TRUE	High	Sequest HT (A2)	Unambiguous	[R].TPSLPTPPTR.[E]		3	AAAAAA; A0A0A0MQC7; B1AQW2	AAAAAA; A0A0A0MQC7; B1AQW2	0	2	0.3642	0	1	1	533.799	1066.59	1066.59	0.93	0.00049	HCD (High Energy Collision Dissociation)	MS2	21.387	2.837	49.6411	33652	LUM1_C11500_171224051907.raw	F1		3.02	3	0.0003972	0.003704		2050606848	48.87
TRUE	High	Sequest HT (A2)	Unambiguous	[R].TPSLPTPPTR.[E]		3	AAAAAA; A0A0A0MQC7; B1AQW2	AAAAAA; A0A0A0MQC7; B1AQW2	0	2	0.5055	0	1	1	533.798	1066.59	1066.59	0.25	0.00014	HCD (High Energy Collision Dissociation)	MS2	11.2551	1.659	49.2336	31706	LUM1_C11499_171224023418.raw	F2		2.75	3	0.0003972	0.003617		898365632	48.86
TRUE	High	Sequest HT (A2)	Unambiguous	[K].IGSTENLK.[H]		3	AAAAAA; A0A0A0MQC7; B1AQW2	AAAAAA; A0A0A0MQC7; B1AQW2	0	2	0.1538	0	1	1	431.237	861.466	861.468	-1.84	-0.00079	HCD (High Energy Collision Dissociation)	MS2	20.2943	19.12	24.9316	12374	LUM1_C11499_171224023418.raw	F2		2.34	3	0.0003972	0.003579		302117504	24.65
TRUE	High	Sequest HT (A2)	Unambiguous	[R].SGYSSPGSPGtPGSR.[S]	T11(Phospho)	3	AAAAAA; A0A0A0MQC7; B1AQW2	AAAAAA; A0A0A0MQC7; B1AQW2	0	2	0.0065	0	1	1	737.304	1473.6	1473.6	-0.01	-1e-05	HCD (High Energy Collision Dissociation)	MS2	34.0038	21.314	34.0971	19367	LUM1_C11497_171223210438.raw	F4		3.09	3	0.0003972	0.003819	S8(Phospho): 88.53	22786456	34.28
TRUE	High	Sequest HT (A2)	Unambiguous	[K].HVSGGGSVQIVYKPVDLSK.[V]		1	AAAAAA	AAAAAA	0	4	0.0066	0	1	1	493.273	1970.07	1970.07	-0.28	-0.00014	HCD (High Energy Collision Dissociation)	MS2	13.897	100	95.0676	74688	LUM1_C11498_171223234925.raw	F3		3.04	1	0.0003972	0.003783		159891	95.06
TRUE	High	Sequest HT (A2)	Unambiguous	[K].VTSKcGSLGNIHHKPGGGQVEVK.[S]	C5(Carbamidomethyl)	3	AAAAAA; A0A0A0MQC7; B1AQW2	AAAAAA; A0A0A0MQC7; B1AQW2	1	3	0.2839	0	1	1	797.089	2389.25	2389.24	4.51	0.0036	HCD (High Energy Collision Dissociation)	MS2	8.89234	82.382	26.001	13513	LUM1_C11500_171224051907.raw	F1		3.84	3	0.0003972	0.003829		207148	26.03
TRUE	High	Sequest HT (A2)	Unambiguous	[R].TPSLPTPPTR.[E]		3	AAAAAA; A0A0A0MQC7; B1AQW2	AAAAAA; A0A0A0MQC7; B1AQW2	0	2	0.4917	0	1	1	533.798	1066.59	1066.59	-0.41	-0.00022	HCD (High Energy Collision Dissociation)	MS2	20.8641	11.218	48.3754	30517	LUM1_C11498_171223234925.raw	F3		3.03	3	0.0003972	0.003653		769910016	48.85
TRUE	High	Sequest HT (A2)	Unambiguous	[R].SGYSSPGSPGTPGSr.[S]	R15(Methyl)	3	AAAAAA; A0A0A0MQC7; B1AQW2	AAAAAA; A0A0A0MQC7; B1AQW2	0	2	0.2604	0	1	1	704.33	1407.65	1407.65	1.5	0.00106	HCD (High Energy Collision Dissociation)	MS2	28.1679	32.812	30.2804	17026	LUM1_C11500_171224051907.raw	F1		2.88	3	0.0004136	0.003916	R15(Methyl): 100	227939	30.25
TRUE	High	Sequest HT (A2)	Unambiguous	[R].LQTAPVPmPDLK.[N]	M8(Oxidation)	3	AAAAAA; A0A0A0MQC7; B1AQW2	AAAAAA; A0A0A0MQC7; B1AQW2	0	2	0.0968	0	1	1	663.361	1325.72	1325.71	1.31	0.00087	HCD (High Energy Collision Dissociation)	MS2	40.7068	24.205	60.9753	42461	LUM1_C11499_171224023418.raw	F2		2.79	3	0.0004136	0.00392		3.43334e+06	61.16
TRUE	High	Sequest HT (A2)	Unambiguous	[K].HVSGGGSVQIVYKPVDLSK.[V]		1	AAAAAA	AAAAAA	0	3	0.3986	0	1	1	657.361	1970.07	1970.07	-0.66	-0.00043	HCD (High Energy Collision Dissociation)	MS2	57.878	100	85.4355	65915	LUM1_C11501.raw	F6		4.19	1	0.0004292	0.004124		137012	85.43
TRUE	High	Sequest HT (A2)	Unambiguous	[K].tPPSSGEPPK.[S]	T1(Phospho)	1	AAAAAA	AAAAAA	0	2	0.363	0	1	1	538.737	1076.47	1076.47	0.18	0.0001	HCD (High Energy Collision Dissociation)	MS2	49.8348	20.112	25.3249	13023	LUM1_C11500_171224051907.raw	F1		2.7	1	0.0004292	0.004066	T1(Phospho): 100	922286	25.26
TRUE	High	Sequest HT (A2)	Unambiguous	[R].TPSLPTPPTR.[E]		3	AAAAAA; A0A0A0MQC7; B1AQW2	AAAAAA; A0A0A0MQC7; B1AQW2	0	2	0.3218	0	1	1	533.798	1066.59	1066.59	-0.3	-0.00016	HCD (High Energy Collision Dissociation)	MS2	58.4831	14.424	48.3692	32459	LUM1_C11500_171224051907.raw	F1		2.61	3	0.0004292	0.004038		2050606848	48.87
TRUE	High	Sequest HT (A2)	Unambiguous	[R].TPSLPtPPTR.[E]	T6(Phospho)	3	AAAAAA; A0A0A0MQC7; B1AQW2	AAAAAA; A0A0A0MQC7; B1AQW2	0	2	0.0759	0	1	1	573.781	1146.56	1146.56	-0.23	-0.00013	HCD (High Energy Collision Dissociation)	MS2	16.2608	3.89	59.2032	40203	LUM1_C11498_171223234925.raw	F3		2.9	3	0.0004292	0.004202	T6(Phospho): 92.03	11351477	59.15
TRUE	High	Sequest HT (A2)	Unambiguous	[R].SGYSsPGsPGTPGSR.[S]	S5(Phospho); S8(Phospho)	3	AAAAAA; A0A0A0MQC7; B1AQW2	AAAAAA; A0A0A0MQC7; B1AQW2	0	2	0.13	0	1	1	777.288	1553.57	1553.57	1.08	0.00084	HCD (High Energy Collision Dissociation)	MS2	30.3801	34.496	39.5978	23632	LUM1_C11499_171224023418.raw	F2		4	3	0.0004292	0.004036	S5(Phospho): 90.23; S8(Phospho): 65.08
TRUE	High	Sequest HT (A2)	Unambiguous	[R].TPsLPTPPTR.[E]	S3(Phospho)	3	AAAAAA; A0A0A0MQC7; B1AQW2	AAAAAA; A0A0A0MQC7; B1AQW2	0	2	0.1622	0	1	1	573.782	1146.56	1146.56	0.32	0.00018	HCD (High Energy Collision Dissociation)	MS2	45.0423	24.934	60.526	42035	LUM1_C11499_171224023418.raw	F2		2.96	3	0.0004292	0.004075	S3(Phospho): 100	11151123	60.91
TRUE	High	Sequest HT (A2)	Unambiguous	[R].TPSLPTPPTREPK.[K]		3	AAAAAA; A0A0A0MQC7; B1AQW2	AAAAAA; A0A0A0MQC7; B1AQW2	1	3	0.0951	0	1	1	474.265	1420.78	1420.78	0.43	0.00021	HCD (High Energy Collision Dissociation)	MS2	75.2901	9.218	41.6898	23409	LUM1_C11496_171223181947.raw	F5		2.63	3	0.0004442	0.004307		3.04277e+06	41.82
TRUE	High	Sequest HT (A2)	Unambiguous	[K].SPVVSGDtSPR.[H]	T8(Phospho)	3	AAAAAA; A0A0A0MQC7; B1AQW2	AAAAAA; A0A0A0MQC7; B1AQW2	0	2	0.015	0	1	1	591.263	1181.52	1181.52	-0.34	-0.0002	HCD (High Energy Collision Dissociation)	MS2	46.7338	33.13	33.1407	19485	LUM1_C11500_171224051907.raw	F1		3.33	3	0.0004442	0.004496	S9(Phospho): 98.75	125320600	32.43
TRUE	High	Sequest HT (A2)	Unambiguous	[K].TPPAPKtPPSSGEPPK.[S]	T7(Phospho)	1	AAAAAA	AAAAAA	1	2	0.0865	0	1	1	834.406	1667.8	1667.8	0.2	0.00017	HCD (High Energy Collision Dissociation)	MS2	46.6185	66.989	32.5677	17686	LUM1_C11498_171223234925.raw	F3		3.93	1	0.0004602	0.004576	S10(Phospho): 78.93	9474892	33.21
TRUE	High	Sequest HT (A2)	Unambiguous	[R].TPSLPTPPTR.[E]		3	AAAAAA; A0A0A0MQC7; B1AQW2	AAAAAA; A0A0A0MQC7; B1AQW2	0	2	0.2481	0	1	1	533.798	1066.59	1066.59	-0.53	-0.00028	HCD (High Energy Collision Dissociation)	MS2	19.5535	22.84	50.0931	32010	LUM1_C11498_171223234925.raw	F3		2.62	3	0.0004602	0.004528		769910016	48.85
TRUE	High	Sequest HT (A2)	Unambiguous	[R].LQTAPVPmPDLK.[N]	M8(Oxidation)	3	AAAAAA; A0A0A0MQC7; B1AQW2	AAAAAA; A0A0A0MQC7; B1AQW2	0	2	0.1003	0	1	1	663.361	1325.71	1325.71	0.46	0.0003	HCD (High Energy Collision Dissociation)	MS2	58.0102	17.815	68.2889	51445	LUM1_C11500_171224051907.raw	F1		2.89	3	0.0004602	0.004523		3.43702e+06	68.19
TRUE	High	Sequest HT (A2)	Unambiguous	[R].TPsLPTPPTR.[E]	S3(Phospho)	3	AAAAAA; A0A0A0MQC7; B1AQW2	AAAAAA; A0A0A0MQC7; B1AQW2	0	2	0.1875	0	1	1	573.781	1146.55	1146.56	-1.31	-0.00075	HCD (High Energy Collision Dissociation)	MS2	68.6271	20.59	60.8952	39548	LUM1_C11496_171223181947.raw	F5		2.72	3	0.0004602	0.004595	S3(Phospho): 100	1.37518e+06	60.8
TRUE	High	Sequest HT (A2)	Unambiguous	[R].LQTAPVPmPDLK.[N]	M8(Oxidation)	3	AAAAAA; A0A0A0MQC7; B1AQW2	AAAAAA; A0A0A0MQC7; B1AQW2	0	2	0.1654	0	1	1	663.361	1325.71	1325.71	0.36	0.00024	HCD (High Energy Collision Dissociation)	MS2	71.426	2.45	64.1218	47603	LUM1_C11500_171224051907.raw	F1		2.66	3	0.0004602	0.004506		5691694	63.98
TRUE	High	Sequest HT (A2)	Unambiguous	[K].VAVVRtPPKSPSSAK.[S]	T6(Phospho)	1	AAAAAA	AAAAAA	2	2	0.0582	0	1	1	802.433	1603.86	1603.86	0.8	0.00065	HCD (High Energy Collision Dissociation)	MS2	11.636	4.54	29.9857	16784	LUM1_C11500_171224051907.raw	F1		4.47	1	0.0004602	0.004621	T6(Phospho): 99.99	7125475	30.02
TRUE	High	Sequest HT (A2)	Unambiguous	[R].TPsLPTPPTR.[E]	S3(Phospho)	3	AAAAAA; A0A0A0MQC7; B1AQW2	AAAAAA; A0A0A0MQC7; B1AQW2	0	2	0.1722	0	1	1	573.781	1146.56	1146.56	-0.17	-0.0001	HCD (High Energy Collision Dissociation)	MS2	45.5751	17.77	61.4167	42879	LUM1_C11499_171224023418.raw	F2		2.73	3	0.0004602	0.00462	S3(Phospho): 100	11151123	60.91
TRUE	High	Sequest HT (A2)	Unambiguous	[R].LQTAPVPmPDLK.[N]	M8(Oxidation)	3	AAAAAA; A0A0A0MQC7; B1AQW2	AAAAAA; A0A0A0MQC7; B1AQW2	0	2	0.1068	0	1	1	663.36	1325.71	1325.71	0.04	3e-05	HCD (High Energy Collision Dissociation)	MS2	47.3447	1.416	58.527	39683	LUM1_C11498_171223234925.raw	F3		2.34	3	0.000477	0.004698		18403506	58.37
TRUE	High	Sequest HT (A2)	Unambiguous	[K].TPPSSGEPPK.[S]		1	AAAAAA	AAAAAA	0	2	0.1004	0	1	1	498.753	996.5	996.5	-0.05	-3e-05	HCD (High Energy Collision Dissociation)	MS2	60.9776	67.795	21.5017	10155	LUM1_C11497_171223210438.raw	F4		2.29	1	0.0004919	0.004812		16287172	20.5
TRUE	High	Sequest HT (A2)	Unambiguous	[K].LDLSNVQSK.[C]		3	AAAAAA; A0A0A0MQC7; B1AQW2	AAAAAA; A0A0A0MQC7; B1AQW2	0	2	0.1227	0	1	1	502.275	1003.54	1003.54	0.41	0.00021	HCD (High Energy Collision Dissociation)	MS2	75.6097	17.065	41.7014	22673	LUM1_C11501.raw	F6		2.2	3	0.0004919	0.004784		2.9054e+06	41.74
TRUE	High	Sequest HT (A2)	Unambiguous	[R].TPSLPTPPTR.[E]		3	AAAAAA; A0A0A0MQC7; B1AQW2	AAAAAA; A0A0A0MQC7; B1AQW2	0	2	0.3765	0	1	1	533.798	1066.59	1066.59	0.36	0.00019	HCD (High Energy Collision Dissociation)	MS2	45.0395	9.966	49.6465	32104	LUM1_C11499_171224023418.raw	F2		2.55	3	0.0004919	0.004881		898365632	48.86
TRUE	High	Sequest HT (A2)	Unambiguous	[R].TPSLPTPPTREPK.[K]		3	AAAAAA; A0A0A0MQC7; B1AQW2	AAAAAA; A0A0A0MQC7; B1AQW2	1	3	0.4309	0	1	1	474.264	1420.78	1420.78	-0.79	-0.00038	HCD (High Energy Collision Dissociation)	MS2	21.0846	15.617	40.7568	22017	LUM1_C11501.raw	F6		3.62	3	0.0005248	0.00518		24059736	41.05
TRUE	High	Sequest HT (A2)	Unambiguous	[R].TPSLPTPPTR.[E]		3	AAAAAA; A0A0A0MQC7; B1AQW2	AAAAAA; A0A0A0MQC7; B1AQW2	0	2	0.4064	0	1	1	533.798	1066.59	1066.59	0.12	6e-05	HCD (High Energy Collision Dissociation)	MS2	27.7814	5.209	48.5835	28578	LUM1_C11501.raw	F6		2.51	3	0.0005408	0.005343		2046508032	47.37
TRUE	High	Sequest HT (A2)	Unambiguous	[R].LQTAPVPMPDLK.[N]		3	AAAAAA; A0A0A0MQC7; B1AQW2	AAAAAA; A0A0A0MQC7; B1AQW2	0	2	0.1345	0	1	1	655.364	1309.72	1309.72	1.7	0.00111	HCD (High Energy Collision Dissociation)	MS2	54.6759	33.13	71.1582	51039	LUM1_C11498_171223234925.raw	F3		2.9	3	0.0005566	0.00535		940455	71.14
TRUE	High	Sequest HT (A2)	Unambiguous	[R].SGYSSPGSPGTPGSR.[S]		3	AAAAAA; A0A0A0MQC7; B1AQW2	AAAAAA; A0A0A0MQC7; B1AQW2	0	2	0.1718	0	1	1	697.321	1393.63	1393.63	0.2	0.00014	HCD (High Energy Collision Dissociation)	MS2	54.8274	57.231	27.8057	14273	LUM1_C11497_171223210438.raw	F4		2.27	3	0.0005566	0.005359		159074	27.8
TRUE	High	Sequest HT (A2)	Unambiguous	[R].TPSLPtPPTR.[E]	T6(Phospho)	3	AAAAAA; A0A0A0MQC7; B1AQW2	AAAAAA; A0A0A0MQC7; B1AQW2	0	2	0.0347	0	1	1	573.781	1146.56	1146.56	-0.15	-8e-05	HCD (High Energy Collision Dissociation)	MS2	22.2759	8.45	59.1571	38002	LUM1_C11496_171223181947.raw	F5		2.88	3	0.0005566	0.005379	T6(Phospho): 98.82	5.52696e+06	59.15
TRUE	High	Sequest HT (A2)	Unambiguous	[R].TPSLPtPPTREPK.[K]	T6(Phospho)	3	AAAAAA; A0A0A0MQC7; B1AQW2	AAAAAA; A0A0A0MQC7; B1AQW2	1	3	0.1154	0	1	1	500.92	1500.75	1500.75	-0.3	-0.00015	HCD (High Energy Collision Dissociation)	MS2	65.7211	33.13	50.0246	32452	LUM1_C11499_171224023418.raw	F2		3.38	3	0.0005716	0.005637	T6(Phospho): 50; T9(Phospho): 50	1.07576e+06	49.96
TRUE	High	Sequest HT (A2)	Unambiguous	[R].IPAKtPPAPKtPPSSGEPPK.[S]	T5(Phospho); T11(Phospho)	1	AAAAAA	AAAAAA	2	3	0.2069	0	1	1	719.685	2157.04	2157.04	0.21	0.00015	HCD (High Energy Collision Dissociation)	MS2	64.8021	24.28	41.3114	26314	LUM1_C11500_171224051907.raw	F1		5.22	1	0.0005862	0.00596	T5(Phospho): 100; T11(Phospho): 99.29	2.10713e+06	41.23
TRUE	High	Sequest HT (A2)	Unambiguous	[R].TPsLPTPPTR.[E]	S3(Phospho)	3	AAAAAA; A0A0A0MQC7; B1AQW2	AAAAAA; A0A0A0MQC7; B1AQW2	0	2	0.1419	0	1	1	573.781	1146.55	1146.56	-0.57	-0.00032	HCD (High Energy Collision Dissociation)	MS2	48.8324	32.553	60.4607	39168	LUM1_C11496_171223181947.raw	F5		2.96	3	0.0005862	0.005894	S3(Phospho): 99.99	1.37518e+06	60.8
TRUE	High	Sequest HT (A2)	Unambiguous	[R].IPAKTPPAPK.[T]		1	AAAAAA	AAAAAA	1	2	0.2644	0	1	1	510.316	1019.63	1019.62	0.71	0.00036	HCD (High Energy Collision Dissociation)	MS2	48.4965	23.65	24.98	11712	LUM1_C11501.raw	F6		2.61	1	0.0005862	0.005777		647753	24.93
TRUE	High	Sequest HT (A2)	Unambiguous	[K].HVSGGGSVQIVYKPVDLSK.[V]		1	AAAAAA	AAAAAA	0	2	0.3396	0	1	1	985.539	1970.07	1970.07	0.48	0.00048	HCD (High Energy Collision Dissociation)	MS2	24.6295	31.66	52.1854	32194	LUM1_C11501.raw	F6		4.27	1	0.0005862	0.00582		470838	51.93
TRUE	High	Sequest HT (A2)	Unambiguous	[R].TPSLPtPPTR.[E]	T6(Phospho)	3	AAAAAA; A0A0A0MQC7; B1AQW2	AAAAAA; A0A0A0MQC7; B1AQW2	0	2	0.0836	0	1	1	573.781	1146.55	1146.56	-0.57	-0.00033	HCD (High Energy Collision Dissociation)	MS2	23.5394	4.349	59.7049	41281	LUM1_C11499_171224023418.raw	F2		2.75	3	0.0005862	0.005787	T6(Phospho): 99.37	12131472	59.43
TRUE	High	Sequest HT (A2)	Unambiguous	[K].cGSkDNIK.[H]	C1(Carbamidomethyl); K4(Methyl)	5	AAAAAA; P27546; A0A0A0MQC7; E9PZ43; B1AQW2	AAAAAA; P27546; A0A0A0MQC7; E9PZ43; B1AQW2	1	2	0.2381	0	1	1	468.234	935.461	935.461	-0.16	-7e-05	HCD (High Energy Collision Dissociation)	MS2	17.0162	84.939	13.5252	6179	LUM1_C11501.raw	F6		2.52	5	0.0006028	0.005998	K4(Methyl): 100	529044	13.5
TRUE	High	Sequest HT (A2)	Unambiguous	[K].TDHGAEIVYKsPVVsGDTSPR.[H]	S11(Phospho); S15(Phospho)	3	AAAAAA; A0A0A0MQC7; B1AQW2	AAAAAA; A0A0A0MQC7; B1AQW2	1	3	0.0902	0	1	1	792.35	2375.03	2375.03	1.04	0.00082	HCD (High Energy Collision Dissociation)	MS2	34.6112	18.655	51.3822	35304	LUM1_C11500_171224051907.raw	F1		5.32	3	0.0006368	0.00605	S11(Phospho): 100; S15(Phospho): 81.95	7499631	51.13
TRUE	High	Sequest HT (A2)	Unambiguous	[K].tPPSSGEPPK.[S]	T1(Phospho)	1	AAAAAA	AAAAAA	0	2	0.36	0	1	1	538.737	1076.47	1076.47	0.37	0.0002	HCD (High Energy Collision Dissociation)	MS2	49.8522	33.165	25.2992	12644	LUM1_C11499_171224023418.raw	F2		2.75	1	0.0006661	0.006494	T1(Phospho): 100	561849	25.31
TRUE	High	Sequest HT (A2)	Unambiguous	[K].VAVVRtPPKSPSSAK.[S]	T6(Phospho)	1	AAAAAA	AAAAAA	2	3	0.0064	0	1	1	535.29	1603.86	1603.86	-0.41	-0.00022	HCD (High Energy Collision Dissociation)	MS2	32.5171	33.13	29.6697	15774	LUM1_C11497_171223210438.raw	F4		3.14	1	0.0006661	0.006293	T6(Phospho): 100	18803684	29.92
TRUE	High	Sequest HT (A2)	Unambiguous	[K].AKTDHGAEIVYKsPVVsGDTSPR.[H]	S13(Phospho); S17(Phospho)	3	AAAAAA; A0A0A0MQC7; B1AQW2	AAAAAA; A0A0A0MQC7; B1AQW2	2	3	0.187	0	1	1	858.727	2574.17	2574.16	0.82	0.0007	HCD (High Energy Collision Dissociation)	MS2	28.7915	33.13	42.2698	27183	LUM1_C11500_171224051907.raw	F1		4.76	3	0.0006661	0.006443	S13(Phospho): 100; S17(Phospho): 93.97	547825	42.26
TRUE	High	Sequest HT (A2)	Unambiguous	[R].SGYSSPGSPGTPGSR.[S]		3	AAAAAA; A0A0A0MQC7; B1AQW2	AAAAAA; A0A0A0MQC7; B1AQW2	0	2	0.2609	0	1	1	697.322	1393.64	1393.63	1.68	0.00117	HCD (High Energy Collision Dissociation)	MS2	76.8893	71.119	27.7954	13960	LUM1_C11498_171223234925.raw	F3		2.3	3	0.0006661	0.006315		194640	27.7
TRUE	High	Sequest HT (A2)	Unambiguous	[R].LQTAPVPmPDLK.[N]	M8(Oxidation)	3	AAAAAA; A0A0A0MQC7; B1AQW2	AAAAAA; A0A0A0MQC7; B1AQW2	0	2	0.1246	0	1	1	663.36	1325.71	1325.71	-0.97	-0.00064	HCD (High Energy Collision Dissociation)	MS2	19.4624	4.203	59.4387	41020	LUM1_C11499_171224023418.raw	F2		2.97	3	0.0006661	0.006125		8193333	59.47
TRUE	High	Sequest HT (A2)	Unambiguous	[K].TDHGAEIVYK.[S]		3	AAAAAA; A0A0A0MQC7; B1AQW2	AAAAAA; A0A0A0MQC7; B1AQW2	0	2	0.2808	0	1	1	566.785	1132.56	1132.56	0.03	2e-05	HCD (High Energy Collision Dissociation)	MS2	69.2524	18.723	29.4064	14569	LUM1_C11501.raw	F6		2.03	3	0.0006661	0.006165		1.90173e+06	29.28
TRUE	High	Sequest HT (A2)	Unambiguous	[R].LQTAPVPmPDLK.[N]	M8(Oxidation)	3	AAAAAA; A0A0A0MQC7; B1AQW2	AAAAAA; A0A0A0MQC7; B1AQW2	0	2	0.1741	0	1	1	663.361	1325.71	1325.71	0.71	0.00047	HCD (High Energy Collision Dissociation)	MS2	39.5156	3.313	58.0576	41649	LUM1_C11500_171224051907.raw	F1		3.16	3	0.0006661	0.006282		34070060	58.45
TRUE	High	Sequest HT (A2)	Unambiguous	[R].GAAPPGQkGQANATR.[I]	K8(Acetyl)	1	AAAAAA	AAAAAA	1	2	0.2686	0	1	1	733.379	1465.75	1465.75	-0.47	-0.00034	HCD (High Energy Collision Dissociation)	MS2	23.6801	74.973	25.5247	12017	LUM1_C11501.raw	F6		2.83	1	0.0006661	0.006132	K8(Acetyl): 100	52986.7	25.56
TRUE	High	Sequest HT (A2)	Unambiguous	[R].HLSNVSSTGSIDMVDSPQLATLADEVSASLAK.[Q]		3	AAAAAA; A0A0A0MQC7; B1AQW2	AAAAAA; A0A0A0MQC7; B1AQW2	0	3	0.0716	0	1	1	1081.87	3243.6	3243.6	-0.09	-9e-05	HCD (High Energy Collision Dissociation)	MS2	60.2413	100	92.1505	69761	LUM1_C11501.raw	F6		3.49	3	0.0006826	0.006558
TRUE	High	Sequest HT (A2)	Unambiguous	[R].TPSLPTPPTR.[E]		3	AAAAAA; A0A0A0MQC7; B1AQW2	AAAAAA; A0A0A0MQC7; B1AQW2	0	2	0.25	0	1	1	533.799	1066.59	1066.59	0.57	0.0003	HCD (High Energy Collision Dissociation)	MS2	32.7692	21.43	50.5002	34471	LUM1_C11500_171224051907.raw	F1		2.6	3	0.0006994	0.006576		5681546	50.36
TRUE	High	Sequest HT (A2)	Unambiguous	[R].TPSLPtPPTR.[E]	T6(Phospho)	3	AAAAAA; A0A0A0MQC7; B1AQW2	AAAAAA; A0A0A0MQC7; B1AQW2	0	2	0.0586	0	1	1	573.781	1146.55	1146.56	-0.64	-0.00037	HCD (High Energy Collision Dissociation)	MS2	20.0112	3.08	59.4814	43011	LUM1_C11500_171224051907.raw	F1		3.24	3	0.000715	0.006651	T9(Phospho): 92.03	21461826	59.47
TRUE	High	Sequest HT (A2)	Unambiguous	[K].TPPSSGEPPK.[S]		1	AAAAAA	AAAAAA	0	2	0.3992	0	1	1	498.753	996.499	996.5	-0.73	-0.00036	HCD (High Energy Collision Dissociation)	MS2	67.0099	19.54	20.0998	9150	LUM1_C11501.raw	F6		2.53	1	0.000715	0.00667		80485368	20.43
TRUE	High	Sequest HT (A2)	Unambiguous	[R].TPSLPTPPTR.[E]		3	AAAAAA; A0A0A0MQC7; B1AQW2	AAAAAA; A0A0A0MQC7; B1AQW2	0	2	0.3321	0	1	1	533.799	1066.59	1066.59	1.03	0.00055	HCD (High Energy Collision Dissociation)	MS2	38.3672	24.126	50.0704	32497	LUM1_C11499_171224023418.raw	F2		2.62	3	0.0007291	0.006764		3.9274e+06	49.97
TRUE	High	Sequest HT (A2)	Unambiguous	[K].HVSGGGSVQIVYKPVDLSK.[V]		1	AAAAAA	AAAAAA	0	3	0.0935	0	1	1	657.359	1970.06	1970.07	-4.01	-0.00263	HCD (High Energy Collision Dissociation)	MS2	38.2064	33.13	87.6482	67329	LUM1_C11498_171223234925.raw	F3		4.6	1	0.0007291	0.00697		528434	87.41
TRUE	High	Sequest HT (A2)	Unambiguous	[K].TPPSSGEPPK.[S]		1	AAAAAA	AAAAAA	0	2	0.5393	0	1	1	498.754	996.5	996.5	0.37	0.00019	HCD (High Energy Collision Dissociation)	MS2	55.766	20.823	20.1766	9404	LUM1_C11497_171223210438.raw	F4		2.67	1	0.0007291	0.006877		16287172	20.5
TRUE	High	Sequest HT (A2)	Unambiguous	[R].LQTAPVPmPDLK.[N]	M8(Oxidation)	3	AAAAAA; A0A0A0MQC7; B1AQW2	AAAAAA; A0A0A0MQC7; B1AQW2	0	2	0.1143	0	1	1	663.361	1325.71	1325.71	0.77	0.00051	HCD (High Energy Collision Dissociation)	MS2	25.1958	4.659	59.3824	40374	LUM1_C11498_171223234925.raw	F3		2.8	3	0.0007291	0.006877		8.2605e+06	59.44
TRUE	High	Sequest HT (A2)	Unambiguous	[R].LQTAPVPMPDLK.[N]		3	AAAAAA; A0A0A0MQC7; B1AQW2	AAAAAA; A0A0A0MQC7; B1AQW2	0	2	0.1189	0	1	1	655.363	1309.72	1309.72	0.41	0.00027	HCD (High Energy Collision Dissociation)	MS2	72.5183	27.015	68.6824	49480	LUM1_C11499_171224023418.raw	F2		2.44	3	0.0007291	0.00676		647767552	68.94
TRUE	High	Sequest HT (A2)	Unambiguous	[K].TPPSSGEPPK.[S]		1	AAAAAA	AAAAAA	0	2	0.4315	0	1	1	498.754	996.5	996.5	0.13	6e-05	HCD (High Energy Collision Dissociation)	MS2	4.88342	7.245	21.0723	9737	LUM1_C11501.raw	F6		2.48	1	0.0007291	0.006783		80485368	20.43
TRUE	High	Sequest HT (A2)	Unambiguous	[R].TPSLPTPPTREPK.[K]		3	AAAAAA; A0A0A0MQC7; B1AQW2	AAAAAA; A0A0A0MQC7; B1AQW2	1	3	0.3064	0	1	1	474.264	1420.78	1420.78	-1.54	-0.00073	HCD (High Energy Collision Dissociation)	MS2	68.5808	28.705	41.5574	25286	LUM1_C11499_171224023418.raw	F2		2.97	3	0.0007291	0.006955		12057971	41.79
TRUE	High	Sequest HT (A2)	Unambiguous	[K].TDHGAEIVYKsPVVsGDTSPR.[H]	S11(Phospho); S15(Phospho)	3	AAAAAA; A0A0A0MQC7; B1AQW2	AAAAAA; A0A0A0MQC7; B1AQW2	1	3	0.015	0	1	1	792.35	2375.03	2375.03	1.02	0.00081	HCD (High Energy Collision Dissociation)	MS2	17.5448	8.624	51.0222	33257	LUM1_C11497_171223210438.raw	F4		4.68	3	0.0007441	0.007023	S11(Phospho): 99.53; S15(Phospho): 69.61	3.29036e+06	50.98
TRUE	High	Sequest HT (A2)	Unambiguous	[K].VAVVRtPPKSPSSAK.[S]	T6(Phospho)	1	AAAAAA	AAAAAA	2	3	0.0331	0	1	1	535.29	1603.86	1603.86	-0.05	-2e-05	HCD (High Energy Collision Dissociation)	MS2	34.6178	10.638	28.9437	14283	LUM1_C11501.raw	F6		3.63	1	0.0007597	0.007245	T6(Phospho): 100	44203736	29.28
TRUE	High	Sequest HT (A2)	Unambiguous	[K].HVSGGGSVQIVYKPVDLSK.[V]		1	AAAAAA	AAAAAA	0	3	0.1908	0	1	1	657.36	1970.06	1970.07	-2.83	-0.00186	HCD (High Energy Collision Dissociation)	MS2	23.1243	100	91.0725	69245	LUM1_C11501.raw	F6		3.46	1	0.0007597	0.007225
TRUE	High	Sequest HT (A2)	Unambiguous	[R].SGYSSPGSPGTPGSR.[S]		3	AAAAAA; A0A0A0MQC7; B1AQW2	AAAAAA; A0A0A0MQC7; B1AQW2	0	2	0.3376	0	1	1	697.323	1393.64	1393.63	3.87	0.0027	HCD (High Energy Collision Dissociation)	MS2	30.4684	100	27.7175	13907	LUM1_C11498_171223234925.raw	F3		3.11	3	0.0007733	0.007346		194640	27.7
TRUE	High	Sequest HT (A2)	Unambiguous	[R].KDQGGYTMHQDQEGDTDAGLK.[E]		1	AAAAAA	AAAAAA	1	3	0.115	0	1	1	765.336	2293.99	2294	-1.99	-0.00152	HCD (High Energy Collision Dissociation)	MS2	37.1775	100	31.5574	16872	LUM1_C11498_171223234925.raw	F3		4	1	0.0007733	0.007502		63101.4	31.59
TRUE	High	Sequest HT (A2)	Unambiguous	[K].ESPLQTPTEDGSEEPGsETSDAK.[S]	S17(Phospho)	1	AAAAAA	AAAAAA	0	2	0.0155	0	1	1	1236.01	2471.01	2471	3.47	0.00428	HCD (High Energy Collision Dissociation)	MS2	60.2971	100	54.1567	33910	LUM1_C11496_171223181947.raw	F5		3.88	1	0.0007877	0.007784	S20(Phospho): 72.52
TRUE	High	Sequest HT (A2)	Unambiguous	[R].TPsLPTPPTR.[E]	S3(Phospho)	3	AAAAAA; A0A0A0MQC7; B1AQW2	AAAAAA; A0A0A0MQC7; B1AQW2	0	2	0.231	0	1	1	573.782	1146.56	1146.56	1	0.00057	HCD (High Energy Collision Dissociation)	MS2	20.5166	5.166	61.3911	44883	LUM1_C11500_171224051907.raw	F1		3.29	3	0.0007877	0.007845	S3(Phospho): 99.98	26751532	61.03
TRUE	High	Sequest HT (A2)	Unambiguous	[R].LQTAPVPMPDLK.[N]		3	AAAAAA; A0A0A0MQC7; B1AQW2	AAAAAA; A0A0A0MQC7; B1AQW2	0	2	0.0751	0	1	1	655.364	1309.72	1309.72	1.07	0.0007	HCD (High Energy Collision Dissociation)	MS2	38.1817	6.478	69.5392	50512	LUM1_C11497_171223210438.raw	F4		2.93	3	0.0007877	0.007655		318664896	68.92
TRUE	High	Sequest HT (A2)	Unambiguous	[R].TPSLPTPPTR.[E]		3	AAAAAA; A0A0A0MQC7; B1AQW2	AAAAAA; A0A0A0MQC7; B1AQW2	0	2	0.5469	0	1	1	533.798	1066.59	1066.59	-0.78	-0.00042	HCD (High Energy Collision Dissociation)	MS2	3.25541	0.539	49.2129	33230	LUM1_C11500_171224051907.raw	F1		3.09	3	0.0007877	0.007728		2050606848	48.87
TRUE	High	Sequest HT (A2)	Unambiguous	[R].SGYSsPGSPGTPGSR.[S]	S5(Phospho)	3	AAAAAA; A0A0A0MQC7; B1AQW2	AAAAAA; A0A0A0MQC7; B1AQW2	0	2	0.0247	0	1	1	737.306	1473.61	1473.6	3.08	0.00227	HCD (High Energy Collision Dissociation)	MS2	35.0148	73.634	34.924	20009	LUM1_C11497_171223210438.raw	F4		2.83	3	0.0007877	0.007811	S8(Phospho): 95.31	22786456	34.28
TRUE	High	Sequest HT (A2)	Unambiguous	[R].LQTAPVPMPDLK.[N]		3	AAAAAA; A0A0A0MQC7; B1AQW2	AAAAAA; A0A0A0MQC7; B1AQW2	0	2	0.1538	0	1	1	655.364	1309.72	1309.72	1.2	0.00078	HCD (High Energy Collision Dissociation)	MS2	60.3123	28.6	68.7117	46278	LUM1_C11496_171223181947.raw	F5		2.6	3	0.0007877	0.00786		76540672	68.93
TRUE	High	Sequest HT (A2)	Unambiguous	[K].HVSGGGSVQIVYKPVDLSK.[V]		1	AAAAAA	AAAAAA	0	3	0.3454	0	1	1	657.367	1970.09	1970.07	8.1	0.00532	HCD (High Energy Collision Dissociation)	MS2	28.7121	19.645	80.957	63295	LUM1_C11501.raw	F6		4.43	1	0.0007877	0.007635		2.80224e+06	80.93
TRUE	High	Sequest HT (A2)	Unambiguous	[K].HVSGGGSVQIVYKPVDLSK.[V]		1	AAAAAA	AAAAAA	0	3	0.1027	0	1	1	657.362	1970.07	1970.07	-0.11	-7e-05	HCD (High Energy Collision Dissociation)	MS2	80.5269	33.13	85.0538	66182	LUM1_C11497_171223210438.raw	F4	Not Reliable	3.31	1	0.000804	0.007887
TRUE	High	Sequest HT (A2)	Unambiguous	[R].LQTAPVPMPDLK.[N]		3	AAAAAA; A0A0A0MQC7; B1AQW2	AAAAAA; A0A0A0MQC7; B1AQW2	0	2	0.2122	0	1	1	655.362	1309.72	1309.72	-1.34	-0.00088	HCD (High Energy Collision Dissociation)	MS2	78.3154	13.169	68.6576	51832	LUM1_C11500_171224051907.raw	F1		2.78	3	0.0008182	0.008099		1633401472	68.95
TRUE	High	Sequest HT (A2)	Unambiguous	[R].LQTAPVPMPDLK.[N]		3	AAAAAA; A0A0A0MQC7; B1AQW2	AAAAAA; A0A0A0MQC7; B1AQW2	0	2	0.2222	0	1	1	655.363	1309.72	1309.72	0.56	0.00037	HCD (High Energy Collision Dissociation)	MS2	66.4917	23.704	70.2879	50921	LUM1_C11499_171224023418.raw	F2		3.15	3	0.0008182	0.008049		1.8472e+06	70.35
TRUE	High	Sequest HT (A2)	Unambiguous	[R].TPSLPTPPTREPK.[K]		3	AAAAAA; A0A0A0MQC7; B1AQW2	AAAAAA; A0A0A0MQC7; B1AQW2	1	3	0.2	0	1	1	474.264	1420.78	1420.78	-2.25	-0.00107	HCD (High Energy Collision Dissociation)	MS2	30.3496	7.796	41.6306	24979	LUM1_C11498_171223234925.raw	F3		3.55	3	0.0008182	0.00814		15669741	41.88
TRUE	High	Sequest HT (A2)	Unambiguous	[K].SPVVSGDtSPR.[H]	T8(Phospho)	3	AAAAAA; A0A0A0MQC7; B1AQW2	AAAAAA; A0A0A0MQC7; B1AQW2	0	2	0.0258	0	1	1	591.264	1181.52	1181.52	0.74	0.00044	HCD (High Energy Collision Dissociation)	MS2	20.2942	8.173	32.6772	18288	LUM1_C11499_171224023418.raw	F2		3.49	3	0.0008182	0.008068	S9(Phospho): 99.39	58831552	32.44
TRUE	High	Sequest HT (A2)	Unambiguous	[K].HVSGGGSVQIVYKPVDLSK.[V]		1	AAAAAA	AAAAAA	0	3	0.1964	0	1	1	657.363	1970.07	1970.07	1.56	0.00103	HCD (High Energy Collision Dissociation)	MS2	64.871	33.13	80.2768	60992	LUM1_C11499_171224023418.raw	F2		3.31	1	0.0008311	0.008273		576342	80.36
TRUE	High	Sequest HT (A2)	Unambiguous	[K].SPVVSGDTsPR.[H]	S9(Phospho)	3	AAAAAA; A0A0A0MQC7; B1AQW2	AAAAAA; A0A0A0MQC7; B1AQW2	0	2	0.0178	0	1	1	591.264	1181.52	1181.52	0.91	0.00054	HCD (High Energy Collision Dissociation)	MS2	24.1796	11.624	32.6493	17745	LUM1_C11498_171223234925.raw	F3		3.38	3	0.0008311	0.008329	S9(Phospho): 92.33	51540924	32.4
TRUE	High	Sequest HT (A2)	Unambiguous	[R].LQTAPVPmPDLK.[N]	M8(Oxidation)	3	AAAAAA; A0A0A0MQC7; B1AQW2	AAAAAA; A0A0A0MQC7; B1AQW2	0	2	0.1209	0	1	1	663.361	1325.71	1325.71	0.79	0.00052	HCD (High Energy Collision Dissociation)	MS2	37.221	5.035	60.8649	44377	LUM1_C11500_171224051907.raw	F1		2.73	3	0.0008311	0.008315		7241801	61.05
TRUE	High	Sequest HT (A2)	Unambiguous	[K].SPVVsGDTsPR.[H]	S5(Phospho); S9(Phospho)	3	AAAAAA; A0A0A0MQC7; B1AQW2	AAAAAA; A0A0A0MQC7; B1AQW2	0	2	0.0536	0	1	1	631.247	1261.49	1261.49	0.35	0.00022	HCD (High Energy Collision Dissociation)	MS2	63.2137	30.805	43.4631	26936	LUM1_C11499_171224023418.raw	F2		3.17	3	0.0008465	0.008591	S5(Phospho): 91.84; S9(Phospho): 91.84	728689	43.48
TRUE	High	Sequest HT (A2)	Unambiguous	[K].VAVVRtPPK.[S]	T6(Phospho)	3	AAAAAA; A0A0A0MQC7; B1AQW2	AAAAAA; A0A0A0MQC7; B1AQW2	1	2	0.4729	0	1	1	523.791	1046.58	1046.58	-0.21	-0.00011	HCD (High Energy Collision Dissociation)	MS2	31.3458	21.685	31.0863	15618	LUM1_C11501.raw	F6		3.32	3	0.0008948	0.008783	T6(Phospho): 100	17332676	31.45
TRUE	High	Sequest HT (A2)	Unambiguous	[R].LQTAPVPmPDLK.[N]	M8(Oxidation)	3	AAAAAA; A0A0A0MQC7; B1AQW2	AAAAAA; A0A0A0MQC7; B1AQW2	0	2	0.0714	0	1	1	663.361	1325.71	1325.71	0.63	0.00042	HCD (High Energy Collision Dissociation)	MS2	74.5162	24.835	67.1666	47958	LUM1_C11499_171224023418.raw	F2		2.66	3	0.0008948	0.008801		1501097	66.77
TRUE	High	Sequest HT (A2)	Unambiguous	[K].TPPSSGEPPK.[S]		1	AAAAAA	AAAAAA	0	2	1	0	1	1	498.754	996.5	996.5	0.65	0.00032	HCD (High Energy Collision Dissociation)	MS2	62.5835	20.145	20.2359	8250	LUM1_C11496_171223181947.raw	F5		2.42	1	0.0009097	0.008975		8400903	20.46
TRUE	High	Sequest HT (A2)	Unambiguous	[K].HVSGGGSVQIVYKPVDLSK.[V]		1	AAAAAA	AAAAAA	0	3	0.3177	0	1	1	657.362	1970.07	1970.07	0.87	0.00057	HCD (High Energy Collision Dissociation)	MS2	60.8238	100	102.793	86006	LUM1_C11500_171224051907.raw	F1		2.99	1	0.0009097	0.008997		439153	101.3
TRUE	High	Sequest HT (A2)	Unambiguous	[R].LQTAPVPmPDLK.[N]	M8(Oxidation)	3	AAAAAA; A0A0A0MQC7; B1AQW2	AAAAAA; A0A0A0MQC7; B1AQW2	0	2	0.1211	0	1	1	663.361	1325.71	1325.71	1.04	0.00069	HCD (High Energy Collision Dissociation)	MS2	34.4185	3.685	57.7146	38177	LUM1_C11501.raw	F6		2.56	3	0.0009233	0.009122		4.19722e+06	57.81
TRUE	High	Sequest HT (A2)	Unambiguous	[K].SPVVSGDTsPR.[H]	S9(Phospho)	3	AAAAAA; A0A0A0MQC7; B1AQW2	AAAAAA; A0A0A0MQC7; B1AQW2	0	2	0.0224	0	1	1	591.263	1181.52	1181.52	-0.23	-0.00014	HCD (High Energy Collision Dissociation)	MS2	32.8242	15.55	33.243	17089	LUM1_C11501.raw	F6		3.13	3	0.0009233	0.00911	T8(Phospho): 50; S9(Phospho): 50	119769864	32.68
TRUE	High	Sequest HT (A2)	Unambiguous	[R].LQTAPVPmPDLK.[N]	M8(Oxidation)	3	AAAAAA; A0A0A0MQC7; B1AQW2	AAAAAA; A0A0A0MQC7; B1AQW2	0	2	0.0331	0	1	1	663.361	1325.71	1325.71	1.18	0.00078	HCD (High Energy Collision Dissociation)	MS2	39.5451	23.025	62.7606	46272	LUM1_C11500_171224051907.raw	F1		2.42	3	0.0009233	0.009057		3.92948e+06	62.34
TRUE	High	Sequest HT (A2)	Unambiguous	[R].LQTAPVPMPDLK.[N]		3	AAAAAA; A0A0A0MQC7; B1AQW2	AAAAAA; A0A0A0MQC7; B1AQW2	0	2	0.2994	0	1	1	655.363	1309.72	1309.72	0.32	0.00021	HCD (High Energy Collision Dissociation)	MS2	10.4948	2.552	61.802	42591	LUM1_C11501.raw	F6		3.34	3	0.0009233	0.009198		2105498624	61.18
TRUE	High	Sequest HT (A2)	Unambiguous	[K].KVAVVRtPPK.[S]	T7(Phospho)	3	AAAAAA; A0A0A0MQC7; B1AQW2	AAAAAA; A0A0A0MQC7; B1AQW2	2	2	0.4326	0	1	1	587.839	1174.67	1174.67	0.34	0.0002	HCD (High Energy Collision Dissociation)	MS2	33.926	33.034	26.5125	12004	LUM1_C11496_171223181947.raw	F5		3.19	3	0.00097	0.009585	T7(Phospho): 100	734502	26.55
TRUE	High	Sequest HT (A2)	Unambiguous	[R].TPSLPtPPTR.[E]	T6(Phospho)	3	AAAAAA; A0A0A0MQC7; B1AQW2	AAAAAA; A0A0A0MQC7; B1AQW2	0	2	0.049	0	1	1	573.782	1146.56	1146.56	0.41	0.00023	HCD (High Energy Collision Dissociation)	MS2	19.3947	5.232	59.6267	40612	LUM1_C11498_171223234925.raw	F3		3.06	3	0.001015	0.01001	T6(Phospho): 99.36	13057230	59.44
TRUE	High	Sequest HT (A2)	Unambiguous	[K].KVAVVRtPPK.[S]	T7(Phospho)	3	AAAAAA; A0A0A0MQC7; B1AQW2	AAAAAA; A0A0A0MQC7; B1AQW2	2	2	0.4451	0	1	1	587.839	1174.67	1174.67	0.52	0.0003	HCD (High Energy Collision Dissociation)	MS2	10.0155	19.974	26.7496	13525	LUM1_C11497_171223210438.raw	F4		3.37	3	0.001015	0.009856	T7(Phospho): 100	2.37315e+06	26.71
TRUE	High	Sequest HT (A2)	Unambiguous	[R].TPSLPTPPTREPK.[K]		3	AAAAAA; A0A0A0MQC7; B1AQW2	AAAAAA; A0A0A0MQC7; B1AQW2	1	3	0.1486	0	1	1	474.264	1420.78	1420.78	-0.5	-0.00024	HCD (High Energy Collision Dissociation)	MS2	47.6977	5.994	42.0638	25358	LUM1_C11498_171223234925.raw	F3		2.76	3	0.001015	0.009871		15669741	41.88
TRUE	High	Sequest HT (A2)	Unambiguous	[R].TPSLPtPPTR.[E]	T6(Phospho)	3	AAAAAA; A0A0A0MQC7; B1AQW2	AAAAAA; A0A0A0MQC7; B1AQW2	0	2	0.0776	0	1	1	573.781	1146.55	1146.56	-0.97	-0.00056	HCD (High Energy Collision Dissociation)	MS2	28.5375	8.912	59.0577	42560	LUM1_C11500_171224051907.raw	F1		3.22	3	0.001028	0.01019	T6(Phospho): 98.95	21461826	59.47
TRUE	High	Sequest HT (A2)	Unambiguous	[K].HVSGGGSVQIVYKPVDLSK.[V]		1	AAAAAA	AAAAAA	0	3	0.2902	0	1	1	657.361	1970.07	1970.07	-1.45	-0.00095	HCD (High Energy Collision Dissociation)	MS2	60.5678	100	105.457	82684	LUM1_C11498_171223234925.raw	F3		4.1	1	0.001028	0.01009		64417.6	105.43
TRUE	High	Sequest HT (A2)	Unambiguous	[K].TDHGAEIVyKSPVVSGDtSPR.[H]	Y9(Phospho); T18(Phospho)	3	AAAAAA; A0A0A0MQC7; B1AQW2	AAAAAA; A0A0A0MQC7; B1AQW2	1	3	0.0355	0	1	1	792.349	2375.03	2375.03	0.51	0.00041	HCD (High Energy Collision Dissociation)	MS2	19.332	8.789	48.4663	28462	LUM1_C11501.raw	F6		5.07	3	0.001028	0.01032	S11(Phospho): 100; S15(Phospho): 92.51	6636826	48.4
TRUE	High	Sequest HT (A2)	Unambiguous	[R].TPSLPTPPTR.[E]		3	AAAAAA; A0A0A0MQC7; B1AQW2	AAAAAA; A0A0A0MQC7; B1AQW2	0	2	0.4794	0	1	1	533.799	1066.59	1066.59	1.04	0.00056	HCD (High Energy Collision Dissociation)	MS2	0.142966	0.237	48.7397	31199	LUM1_C11497_171223210438.raw	F4		2.67	3	0.001028	0.01012		505209600	48.89
TRUE	High	Sequest HT (A2)	Unambiguous	[R].TPsLPTPPTR.[E]	S3(Phospho)	3	AAAAAA; A0A0A0MQC7; B1AQW2	AAAAAA; A0A0A0MQC7; B1AQW2	0	2	0.1889	0	1	1	573.781	1146.56	1146.56	-0.19	-0.00011	HCD (High Energy Collision Dissociation)	MS2	24.2554	5.581	60.8632	42395	LUM1_C11497_171223210438.raw	F4		3.07	3	0.001028	0.01007	S3(Phospho): 100	5612191	60.74
TRUE	High	Sequest HT (A2)	Unambiguous	[K].tPPSSGEPPK.[S]	T1(Phospho)	1	AAAAAA	AAAAAA	0	2	0.3156	0	1	1	538.737	1076.47	1076.47	0.25	0.00014	HCD (High Energy Collision Dissociation)	MS2	63.6062	18.76	25.6104	12065	LUM1_C11501.raw	F6		2.82	1	0.001028	0.0104	T1(Phospho): 100	979277	25.87
TRUE	High	Sequest HT (A2)	Unambiguous	[K].TPPAPKtPPSSGEPPK.[S]	T7(Phospho)	1	AAAAAA	AAAAAA	1	2	0.1034	0	1	1	834.406	1667.8	1667.8	0.47	0.00039	HCD (High Energy Collision Dissociation)	MS2	5.73754	30.685	32.9565	16873	LUM1_C11501.raw	F6		3.48	1	0.001057	0.01073	T7(Phospho): 96.93	24155450	32.55
TRUE	High	Sequest HT (A2)	Unambiguous	[K].KVAVVRtPPK.[S]	T7(Phospho)	3	AAAAAA; A0A0A0MQC7; B1AQW2	AAAAAA; A0A0A0MQC7; B1AQW2	2	2	0.5014	0	1	1	587.839	1174.67	1174.67	-0.69	-0.0004	HCD (High Energy Collision Dissociation)	MS2	2.64788	6.115	26.6572	14040	LUM1_C11500_171224051907.raw	F1		3.53	3	0.001057	0.01073	T7(Phospho): 100	9693269	26.59
TRUE	High	Sequest HT (A2)	Unambiguous	[K].KLDLSNVQSK.[C]		3	AAAAAA; A0A0A0MQC7; B1AQW2	AAAAAA; A0A0A0MQC7; B1AQW2	1	2	0.1141	0	1	1	566.323	1131.64	1131.64	1.22	0.00069	HCD (High Energy Collision Dissociation)	MS2	61.5928	23.89	34.8653	18224	LUM1_C11501.raw	F6		2.98	3	0.001057	0.01074		450516	35.47
TRUE	High	Sequest HT (A2)	Unambiguous	[R].TPSLPTPPTR.[E]		3	AAAAAA; A0A0A0MQC7; B1AQW2	AAAAAA; A0A0A0MQC7; B1AQW2	0	2	0.471	0	1	1	533.799	1066.59	1066.59	0.61	0.00032	HCD (High Energy Collision Dissociation)	MS2	0.0924163	0.05	48.7933	32875	LUM1_C11500_171224051907.raw	F1		2.93	3	0.001085	0.01117		2050606848	48.87
TRUE	High	Sequest HT (A2)	Unambiguous	[R].SGYSsPGsPGTPGSR.[S]	S5(Phospho); S8(Phospho)	3	AAAAAA; A0A0A0MQC7; B1AQW2	AAAAAA; A0A0A0MQC7; B1AQW2	0	2	0.0625	0	1	1	777.288	1553.57	1553.57	0.73	0.00056	HCD (High Energy Collision Dissociation)	MS2	70.5288	23.41	41.4587	26446	LUM1_C11500_171224051907.raw	F1		3.04	3	0.001085	0.01115	S4(Phospho): 49.26; S5(Phospho): 49.26; S8(Phospho): 88.12	414484	41.48
TRUE	High	Sequest HT (A2)	Unambiguous	[R].TPSLPTPPTREPK.[K]		3	AAAAAA; A0A0A0MQC7; B1AQW2	AAAAAA; A0A0A0MQC7; B1AQW2	1	3	0.2772	0	1	1	474.264	1420.78	1420.78	-1.04	-0.00049	HCD (High Energy Collision Dissociation)	MS2	15.8212	18.497	41.9753	26918	LUM1_C11500_171224051907.raw	F1		3.03	3	0.001085	0.01135		38794036	41.77
TRUE	High	Sequest HT (A2)	Unambiguous	[KR].SKIGSTENLK.[H]		3	AAAAAA; A0A0A0MQC7; B1AQW2	AAAAAA; A0A0A0MQC7; B1AQW2	1	2	0.0933	0	1	1	538.801	1076.6	1076.59	0.51	0.00027	HCD (High Energy Collision Dissociation)	MS2	71.6544	45.851	21.9984	10518	LUM1_C11499_171224023418.raw	F2		1.93	3	0.001085	0.01132		146017	21.99
TRUE	High	Sequest HT (A2)	Unambiguous	[R].LQTAPVPmPDLK.[N]	M8(Oxidation)	3	AAAAAA; A0A0A0MQC7; B1AQW2	AAAAAA; A0A0A0MQC7; B1AQW2	0	2	0.2414	0	1	1	663.361	1325.71	1325.71	0.53	0.00035	HCD (High Energy Collision Dissociation)	MS2	14.7988	1.788	56.7849	38023	LUM1_C11498_171223234925.raw	F3		2.61	3	0.001085	0.01129		20578146	56.81
TRUE	High	Sequest HT (A2)	Unambiguous	[R].LQTAPVPmPDLK.[N]	M8(Oxidation)	3	AAAAAA; A0A0A0MQC7; B1AQW2	AAAAAA; A0A0A0MQC7; B1AQW2	0	2	0.1313	0	1	1	663.361	1325.71	1325.71	0.74	0.00049	HCD (High Energy Collision Dissociation)	MS2	24.7695	1.454	58.9869	42512	LUM1_C11500_171224051907.raw	F1		2.59	3	0.001144	0.01167		20263536	59.01
TRUE	High	Sequest HT (A2)	Unambiguous	[R].TPSLPtPPTR.[E]	T6(Phospho)	3	AAAAAA; A0A0A0MQC7; B1AQW2	AAAAAA; A0A0A0MQC7; B1AQW2	0	2	0.1265	0	1	1	573.781	1146.56	1146.56	0.21	0.00012	HCD (High Energy Collision Dissociation)	MS2	21.3864	8.456	58.7748	39878	LUM1_C11498_171223234925.raw	F3		3.24	3	0.001144	0.01179	T6(Phospho): 100	4285973	58.78
TRUE	High	Sequest HT (A2)	Unambiguous	[K].TPPSSGEPPK.[S]		1	AAAAAA	AAAAAA	0	2	0.3706	0	1	1	498.754	996.5	996.5	0.09	4e-05	HCD (High Energy Collision Dissociation)	MS2	69.2363	33.13	20.0385	9361	LUM1_C11500_171224051907.raw	F1		1.97	1	0.001144	0.01199		99772200	20.46
TRUE	High	Sequest HT (A2)	Unambiguous	[K].KVAVVRtPPKSPSSAK.[S]	T7(Phospho)	1	AAAAAA	AAAAAA	3	3	0.0243	0	1	1	577.989	1731.95	1731.95	0.09	5e-05	HCD (High Energy Collision Dissociation)	MS2	8.56757	16.005	26.1115	12371	LUM1_C11501.raw	F6		3.71	1	0.001144	0.0119	T7(Phospho): 100	39409364	25.92
TRUE	High	Sequest HT (A2)	Unambiguous	[R].TPSLPTPPTR.[E]		3	AAAAAA; A0A0A0MQC7; B1AQW2	AAAAAA; A0A0A0MQC7; B1AQW2	0	2	0.3258	0	1	1	533.798	1066.59	1066.59	0.19	0.0001	HCD (High Energy Collision Dissociation)	MS2	60.9415	3.621	49.2222	29326	LUM1_C11496_171223181947.raw	F5		2.67	3	0.001159	0.01227		171207440	48.85
TRUE	High	Sequest HT (A2)	Unambiguous	[R].TPSLPTPPTR.[E]		3	AAAAAA; A0A0A0MQC7; B1AQW2	AAAAAA; A0A0A0MQC7; B1AQW2	0	2	0.2768	0	1	1	533.8	1066.59	1066.59	2.51	0.00134	HCD (High Energy Collision Dissociation)	MS2	37.3215	16.99	50.1086	32398	LUM1_C11497_171223210438.raw	F4		2.71	3	0.00119	0.01247		505209600	48.89
TRUE	High	Sequest HT (A2)	Unambiguous	[K].TPPSSGEPPKSGDR.[S]		1	AAAAAA	AAAAAA	1	2	0.2376	0	1	1	706.344	1411.68	1411.68	-0.54	-0.00038	HCD (High Energy Collision Dissociation)	MS2	16.5825	100	18.696	8391	LUM1_C11498_171223234925.raw	F3		2.82	1	0.001202	0.01247		78801.1	18.67
TRUE	High	Sequest HT (A2)	Unambiguous	[K].IGSTENLK.[H]		3	AAAAAA; A0A0A0MQC7; B1AQW2	AAAAAA; A0A0A0MQC7; B1AQW2	0	2	0.125	0	1	1	431.236	861.466	861.468	-2.38	-0.00103	HCD (High Energy Collision Dissociation)	MS2	65.9764	42.919	25.0328	11053	LUM1_C11496_171223181947.raw	F5		1.84	3	0.001202	0.01261		36417476	24.62
TRUE	High	Sequest HT (A2)	Unambiguous	[R].TPSLPtPPTR.[E]	T6(Phospho)	3	AAAAAA; A0A0A0MQC7; B1AQW2	AAAAAA; A0A0A0MQC7; B1AQW2	0	2	0.0122	0	1	1	573.782	1146.56	1146.56	0.53	0.00031	HCD (High Energy Collision Dissociation)	MS2	25.4517	5.898	59.6316	41248	LUM1_C11497_171223210438.raw	F4		3.29	3	0.001202	0.0125	T6(Phospho): 99.31	11196154	59.11
TRUE	High	Sequest HT (A2)	Unambiguous	[K].HVSGGGSVQIVYKPVDLSK.[V]		1	AAAAAA	AAAAAA	0	4	0.0139	0	1	1	493.273	1970.07	1970.07	-0.57	-0.00028	HCD (High Energy Collision Dissociation)	MS2	60.6036	23.703	63.0377	44471	LUM1_C11499_171224023418.raw	F2		2.87	1	0.001202	0.01273		742465	62.4
TRUE	High	Sequest HT (A2)	Unambiguous	[R].TPSLPTPPTR.[E]		3	AAAAAA; A0A0A0MQC7; B1AQW2	AAAAAA; A0A0A0MQC7; B1AQW2	0	2	0.3731	0	1	1	533.798	1066.59	1066.59	0.25	0.00014	HCD (High Energy Collision Dissociation)	MS2	29.4281	0.249	47.6343	27623	LUM1_C11501.raw	F6		2.68	3	0.001233	0.01313		2046508032	47.37
TRUE	High	Sequest HT (A2)	Unambiguous	[K].TPPAPKtPPSSGEPPK.[S]	T7(Phospho)	1	AAAAAA	AAAAAA	1	2	0.065	0	1	1	834.405	1667.8	1667.8	-1.24	-0.00103	HCD (High Energy Collision Dissociation)	MS2	53.9958	69.783	33.8896	19219	LUM1_C11497_171223210438.raw	F4		4	1	0.001233	0.01311	T7(Phospho): 99.77	4.75452e+06	33.29
TRUE	High	Sequest HT (A2)	Unambiguous	[R].TPSLPTPPTR.[E]		3	AAAAAA; A0A0A0MQC7; B1AQW2	AAAAAA; A0A0A0MQC7; B1AQW2	0	2	0.4623	0	1	1	533.799	1066.59	1066.59	0.62	0.00033	HCD (High Energy Collision Dissociation)	MS2	0.0257893	0.101	48.7995	30909	LUM1_C11498_171223234925.raw	F3		3.05	3	0.001279	0.01333		769910016	48.85
TRUE	High	Sequest HT (A2)	Unambiguous	[K].HVSGGGSVQIVYKPVDLSK.[V]		1	AAAAAA	AAAAAA	0	2	0.1931	0	1	1	985.54	1970.07	1970.07	1.56	0.00154	HCD (High Energy Collision Dissociation)	MS2	58.4805	66.01	52.2806	33997	LUM1_C11498_171223234925.raw	F3		3.21	1	0.001279	0.01328		169074	52.18
TRUE	High	Sequest HT (A2)	Unambiguous	[R].LQTAPVPmPDLK.[N]	M8(Oxidation)	3	AAAAAA; A0A0A0MQC7; B1AQW2	AAAAAA; A0A0A0MQC7; B1AQW2	0	2	0.124	0	1	1	663.36	1325.71	1325.71	-0.45	-0.0003	HCD (High Energy Collision Dissociation)	MS2	44.7844	1.162	58.5771	40304	LUM1_C11499_171224023418.raw	F2		2.58	3	0.001291	0.01357		22067686	58.42
TRUE	High	Sequest HT (A2)	Unambiguous	[R].TPSLPtPPTR.[E]	T6(Phospho)	3	AAAAAA; A0A0A0MQC7; B1AQW2	AAAAAA; A0A0A0MQC7; B1AQW2	0	2	0.0533	0	1	1	573.781	1146.56	1146.56	-0.36	-0.00021	HCD (High Energy Collision Dissociation)	MS2	19.4665	8.022	59.1844	38028	LUM1_C11496_171223181947.raw	F5		3	3	0.001291	0.01373	T6(Phospho): 90.87	5.52696e+06	59.15
TRUE	High	Sequest HT (A2)	Unambiguous	[R].SGYSsPGSPGTPGSR.[S]	S5(Phospho)	3	AAAAAA; A0A0A0MQC7; B1AQW2	AAAAAA; A0A0A0MQC7; B1AQW2	0	2	0.0612	0	1	1	737.304	1473.6	1473.6	-0.34	-0.00025	HCD (High Energy Collision Dissociation)	MS2	67.1425	33.13	35.5504	21568	LUM1_C11500_171224051907.raw	F1		2.78	3	0.001291	0.01387	S8(Phospho): 96.86	543366	35.45
TRUE	High	Sequest HT (A2)	Unambiguous	[R].TPSLPTPPTR.[E]		3	AAAAAA; A0A0A0MQC7; B1AQW2	AAAAAA; A0A0A0MQC7; B1AQW2	0	2	0.5265	0	1	1	533.798	1066.59	1066.59	0.15	8e-05	HCD (High Energy Collision Dissociation)	MS2	0.384658	0.102	47.224	27206	LUM1_C11501.raw	F6		3.02	3	0.001291	0.01363		2046508032	47.37
TRUE	High	Sequest HT (A2)	Unambiguous	[R].SGYSsPGsPGTPGSR.[S]	S5(Phospho); S8(Phospho)	3	AAAAAA; A0A0A0MQC7; B1AQW2	AAAAAA; A0A0A0MQC7; B1AQW2	0	2	0.1678	0	1	1	777.287	1553.57	1553.57	-0.34	-0.00026	HCD (High Energy Collision Dissociation)	MS2	34.4401	45.586	40.1861	24144	LUM1_C11499_171224023418.raw	F2		2.98	3	0.001306	0.01409	T11(Phospho): 97.71; S14(Phospho): 98.9
TRUE	High	Sequest HT (A2)	Unambiguous	[R].SGYSsPGsPGTPGSR.[S]	S5(Phospho); S8(Phospho)	3	AAAAAA; A0A0A0MQC7; B1AQW2	AAAAAA; A0A0A0MQC7; B1AQW2	0	2	0.1399	0	1	1	777.286	1553.57	1553.57	-1.05	-0.00081	HCD (High Energy Collision Dissociation)	MS2	49.651	35.105	40.6212	24513	LUM1_C11499_171224023418.raw	F2		2.93	3	0.001333	0.01461	S5(Phospho): 98.88; S8(Phospho): 98.63
TRUE	High	Sequest HT (A2)	Unambiguous	[R].IPAKtPPAPKtPPSSGEPPK.[S]	T5(Phospho); T11(Phospho)	1	AAAAAA	AAAAAA	2	3	0.1673	0	1	1	719.683	2157.04	2157.04	-1.91	-0.00137	HCD (High Energy Collision Dissociation)	MS2	29.0106	21.25	41.3069	26310	LUM1_C11500_171224051907.raw	F1		5.26	1	0.001362	0.01521	T5(Phospho): 100; T11(Phospho): 98.98	2.10713e+06	41.23
TRUE	High	Sequest HT (A2)	Unambiguous	[R].LQTAPVPmPDLK.[N]	M8(Oxidation)	3	AAAAAA; A0A0A0MQC7; B1AQW2	AAAAAA; A0A0A0MQC7; B1AQW2	0	2	0.101	0	1	1	663.361	1325.71	1325.71	1.19	0.00079	HCD (High Energy Collision Dissociation)	MS2	64.3461	26.804	68.4438	49385	LUM1_C11497_171223210438.raw	F4		2.97	3	0.001362	0.01532		803711	68.25
TRUE	High	Sequest HT (A2)	Unambiguous	[R].LQTAPVPMPDLK.[N]		3	AAAAAA; A0A0A0MQC7; B1AQW2	AAAAAA; A0A0A0MQC7; B1AQW2	0	2	0.0633	0	1	1	655.364	1309.72	1309.72	1.39	0.00091	HCD (High Energy Collision Dissociation)	MS2	56.1698	5.026	71.1647	54237	LUM1_C11500_171224051907.raw	F1		2.37	3	0.001362	0.0152		3.07011e+06	70.9
TRUE	High	Sequest HT (A2)	Unambiguous	[K].VAVVRtPPKSPSSAK.[S]	T6(Phospho)	1	AAAAAA	AAAAAA	2	3	0.0033	0	1	1	535.291	1603.86	1603.86	0.15	8e-05	HCD (High Energy Collision Dissociation)	MS2	8.89401	29.92	29.5513	16440	LUM1_C11500_171224051907.raw	F1		3.02	1	0.001375	0.01555	T6(Phospho): 100	50849096	30.02
TRUE	High	Sequest HT (A2)	Unambiguous	[R].TPsLPTPPTR.[E]	S3(Phospho)	3	AAAAAA; A0A0A0MQC7; B1AQW2	AAAAAA; A0A0A0MQC7; B1AQW2	0	2	0.1765	0	1	1	573.782	1146.56	1146.56	0.33	0.00019	HCD (High Energy Collision Dissociation)	MS2	45.6439	22.105	60.4297	41982	LUM1_C11497_171223210438.raw	F4		2.89	3	0.00139	0.01602	S3(Phospho): 100	5612191	60.74
TRUE	High	Sequest HT (A2)	Unambiguous	[R].LQTAPVPmPDLK.[N]	M8(Oxidation)	3	AAAAAA; A0A0A0MQC7; B1AQW2	AAAAAA; A0A0A0MQC7; B1AQW2	0	2	0.0717	0	1	1	663.36	1325.71	1325.71	-0.83	-0.00055	HCD (High Energy Collision Dissociation)	MS2	62.0222	6.145	60.4295	41942	LUM1_C11499_171224023418.raw	F2		2.79	3	0.001405	0.01632		8193333	59.47
TRUE	High	Sequest HT (A2)	Unambiguous	[R].SGYSSPGSPGTPGsR.[S]	S14(Phospho)	3	AAAAAA; A0A0A0MQC7; B1AQW2	AAAAAA; A0A0A0MQC7; B1AQW2	0	2	0.0071	0	1	1	737.304	1473.6	1473.6	-0.16	-0.00012	HCD (High Energy Collision Dissociation)	MS2	39.4567	34.79	35.1462	20311	LUM1_C11499_171224023418.raw	F2		2.81	3	0.001433	0.01684	S14(Phospho): 78.77	75887600	34.33
TRUE	High	Sequest HT (A2)	Unambiguous	[K].HVSGGGSVQIVYKPVDLSK.[V]		1	AAAAAA	AAAAAA	0	3	0.0413	0	1	1	657.363	1970.08	1970.07	2.49	0.00163	HCD (High Energy Collision Dissociation)	MS2	81.3823	18.805	86.8321	67980	LUM1_C11497_171223210438.raw	F4		3.39	1	0.001433	0.0165		221416	87.08
TRUE	High	Sequest HT (A2)	Unambiguous	[K].VAVVRtPPK.[S]	T6(Phospho)	3	AAAAAA; A0A0A0MQC7; B1AQW2	AAAAAA; A0A0A0MQC7; B1AQW2	1	2	0.5601	0	1	1	523.792	1046.58	1046.58	0.05	3e-05	HCD (High Energy Collision Dissociation)	MS2	12.1216	8.399	31.6411	16937	LUM1_C11498_171223234925.raw	F3		3.41	3	0.001433	0.01679	T6(Phospho): 100	9641439	31.56
TRUE	High	Sequest HT (A2)	Unambiguous	[K].KVAVVRtPPKSPSSAK.[S]	T7(Phospho)	1	AAAAAA	AAAAAA	3	2	0.0055	0	1	1	866.479	1731.95	1731.95	-0.48	-0.00041	HCD (High Energy Collision Dissociation)	MS2	24.1175	100	25.5214	12016	LUM1_C11501.raw	F6		3.61	1	0.001444	0.01715	S11(Phospho): 86.78	8173920	25.91
TRUE	High	Sequest HT (A2)	Unambiguous	[K].tPPSSGEPPK.[S]	T1(Phospho)	1	AAAAAA	AAAAAA	0	2	0.2423	0	1	1	538.737	1076.47	1076.47	0.28	0.00015	HCD (High Energy Collision Dissociation)	MS2	48.7077	40.877	25.2548	12264	LUM1_C11498_171223234925.raw	F3		2.27	1	0.001474	0.01805	T1(Phospho): 100	509669	25.44
TRUE	High	Sequest HT (A2)	Unambiguous	[R].IPAKtPPAPKtPPSSGEPPK.[S]	T5(Phospho); T11(Phospho)	1	AAAAAA	AAAAAA	2	3	0.1067	0	1	1	719.685	2157.04	2157.04	1.04	0.00075	HCD (High Energy Collision Dissociation)	MS2	33.3611	12.492	39.8719	21432	LUM1_C11501.raw	F6		4.03	1	0.001474	0.01799	T5(Phospho): 100; T11(Phospho): 99.02	1.44773e+06	39.77
TRUE	High	Sequest HT (A2)	Unambiguous	[R].TPSLPTPPTR.[E]		3	AAAAAA; A0A0A0MQC7; B1AQW2	AAAAAA; A0A0A0MQC7; B1AQW2	0	2	0.165	0	1	1	533.798	1066.59	1066.59	0.15	8e-05	HCD (High Energy Collision Dissociation)	MS2	60.7325	14.051	50.99	32819	LUM1_C11498_171223234925.raw	F3		2.06	3	0.001474	0.01808		1175813	50.99
TRUE	High	Sequest HT (A2)	Unambiguous	[R].LQTAPVPmPDLK.[N]	M8(Oxidation)	3	AAAAAA; A0A0A0MQC7; B1AQW2	AAAAAA; A0A0A0MQC7; B1AQW2	0	2	0.1528	0	1	1	663.36	1325.71	1325.71	-0.41	-0.00027	HCD (High Energy Collision Dissociation)	MS2	61.4893	4.122	63.914	44555	LUM1_C11498_171223234925.raw	F3		2.29	3	0.001488	0.01831		1.99209e+06	64.21
TRUE	High	Sequest HT (A2)	Unambiguous	[R].LQTAPVPmPDLK.[N]	M8(Oxidation)	3	AAAAAA; A0A0A0MQC7; B1AQW2	AAAAAA; A0A0A0MQC7; B1AQW2	0	2	0.0902	0	1	1	663.36	1325.71	1325.71	-1.05	-0.0007	HCD (High Energy Collision Dissociation)	MS2	51.9475	2.788	57.6704	38892	LUM1_C11498_171223234925.raw	F3		2.44	3	0.001488	0.01857		18403506	58.37
TRUE	High	Sequest HT (A2)	Unambiguous	[R].SGYSSPGsPGTPGSR.[S]	S8(Phospho)	3	AAAAAA; A0A0A0MQC7; B1AQW2	AAAAAA; A0A0A0MQC7; B1AQW2	0	2	0.1176	0	1	1	737.305	1473.6	1473.6	1.83	0.00135	HCD (High Energy Collision Dissociation)	MS2	66.5331	44.904	33.8491	18785	LUM1_C11498_171223234925.raw	F3		3.23	3	0.001518	0.01878	S8(Phospho): 98.06	219789	33.87
TRUE	High	Sequest HT (A2)	Unambiguous	[R].SGYSSPGSPGTPGsR.[S]	S14(Phospho)	3	AAAAAA; A0A0A0MQC7; B1AQW2	AAAAAA; A0A0A0MQC7; B1AQW2	0	2	0.0315	0	1	1	737.304	1473.6	1473.6	0.24	0.00018	HCD (High Energy Collision Dissociation)	MS2	27.1553	23.758	35.1231	21181	LUM1_C11500_171224051907.raw	F1		2.86	3	0.001548	0.01924	S8(Phospho): 96.92	121894144	34.26
TRUE	High	Sequest HT (A2)	Unambiguous	[R].KDQGGYTMHQDQEGDTDAGLKEsPLQTPTEDGsEEPGSETSDAK.[S]	S23(Phospho); S33(Phospho)	1	AAAAAA	AAAAAA	2	4	0.0588	0	1	1	1207.24	4825.94	4825.95	-0.86	-0.00104	HCD (High Energy Collision Dissociation)	MS2	37.8249	100	50.8885	32728	LUM1_C11498_171223234925.raw	F3		5.1	1	0.001562	0.01973	S23(Phospho): 88.75; T27(Phospho): 89.26	1.1454e+06	51.15
TRUE	High	Sequest HT (A2)	Unambiguous	[R].TPsLPTPPTR.[E]	S3(Phospho)	3	AAAAAA; A0A0A0MQC7; B1AQW2	AAAAAA; A0A0A0MQC7; B1AQW2	0	2	0.2432	0	1	1	573.781	1146.56	1146.56	0.12	7e-05	HCD (High Energy Collision Dissociation)	MS2	10.2554	2.118	55.7792	36092	LUM1_C11501.raw	F6		2.96	3	0.001562	0.01939	S3(Phospho): 100	24657202	55.7
TRUE	High	Sequest HT (A2)	Unambiguous	[R].SGYSsPGsPGTPGSR.[S]	S5(Phospho); S8(Phospho)	3	AAAAAA; A0A0A0MQC7; B1AQW2	AAAAAA; A0A0A0MQC7; B1AQW2	0	2	0.1036	0	1	1	777.288	1553.57	1553.57	0.91	0.0007	HCD (High Energy Collision Dissociation)	MS2	75.8182	22.396	40.6937	25798	LUM1_C11500_171224051907.raw	F1		2.22	3	0.001562	0.01946	S5(Phospho): 79.63; S8(Phospho): 93.34	474511	40.98
TRUE	High	Sequest HT (A2)	Unambiguous	[R].TPSLPTPPTR.[E]		3	AAAAAA; A0A0A0MQC7; B1AQW2	AAAAAA; A0A0A0MQC7; B1AQW2	0	2	0.184	0	1	1	533.798	1066.59	1066.59	-0.7	-0.00038	HCD (High Energy Collision Dissociation)	MS2	66.0722	26.86	50.5159	32788	LUM1_C11497_171223210438.raw	F4		2.12	3	0.001562	0.01976		1570471	50.31
TRUE	High	Sequest HT (A2)	Unambiguous	[R].TPSLPtPPTR.[E]	T6(Phospho)	3	AAAAAA; A0A0A0MQC7; B1AQW2	AAAAAA; A0A0A0MQC7; B1AQW2	0	2	0.1115	0	1	1	573.781	1146.55	1146.56	-0.6	-0.00034	HCD (High Energy Collision Dissociation)	MS2	27.1997	5.025	59.087	40677	LUM1_C11499_171224023418.raw	F2		3.14	3	0.001575	0.01996	T6(Phospho): 50; T9(Phospho): 50	12131472	59.43
TRUE	High	Sequest HT (A2)	Unambiguous	[R].LQTAPVPMPDLK.[N]		3	AAAAAA; A0A0A0MQC7; B1AQW2	AAAAAA; A0A0A0MQC7; B1AQW2	0	2	0.0732	0	1	1	655.365	1309.72	1309.72	3.01	0.00197	HCD (High Energy Collision Dissociation)	MS2	66.061	33.13	72.1122	51985	LUM1_C11498_171223234925.raw	F3		2.87	3	0.001575	0.02037		770763	71.41
TRUE	High	Sequest HT (A2)	Unambiguous	[R].TPSLPTPPTR.[E]		3	AAAAAA; A0A0A0MQC7; B1AQW2	AAAAAA; A0A0A0MQC7; B1AQW2	0	2	0.2407	0	1	1	533.798	1066.59	1066.59	-1.01	-0.00054	HCD (High Energy Collision Dissociation)	MS2	59.6207	29.575	48.3326	30810	LUM1_C11497_171223210438.raw	F4		2.7	3	0.001575	0.02004		505209600	48.89
TRUE	High	Sequest HT (A2)	Unambiguous	[R].TPSLPTPPTR.[E]		3	AAAAAA; A0A0A0MQC7; B1AQW2	AAAAAA; A0A0A0MQC7; B1AQW2	0	2	0.0826	0	1	1	533.798	1066.59	1066.59	0.31	0.00016	HCD (High Energy Collision Dissociation)	MS2	72.2193	23.425	48.379	28673	LUM1_C11496_171223181947.raw	F5		2.42	3	0.001575	0.02012		171207440	48.85
TRUE	High	Sequest HT (A2)	Unambiguous	[R].TPSLPtPPTR.[E]	T6(Phospho)	3	AAAAAA; A0A0A0MQC7; B1AQW2	AAAAAA; A0A0A0MQC7; B1AQW2	0	2	0.031	0	1	1	573.782	1146.56	1146.56	0.92	0.00053	HCD (High Energy Collision Dissociation)	MS2	32.9951	11.825	59.6136	38420	LUM1_C11496_171223181947.raw	F5		3.23	3	0.001605	0.02049	T6(Phospho): 98.87	5.52696e+06	59.15
TRUE	High	Sequest HT (A2)	Unambiguous	[R].TPsLPTPPTR.[E]	S3(Phospho)	3	AAAAAA; A0A0A0MQC7; B1AQW2	AAAAAA; A0A0A0MQC7; B1AQW2	0	2	0.1729	0	1	1	573.782	1146.56	1146.56	0.45	0.00026	HCD (High Energy Collision Dissociation)	MS2	13.1614	3.234	60.9544	42436	LUM1_C11499_171224023418.raw	F2		2.95	3	0.001605	0.02049	S3(Phospho): 100	11151123	60.91
TRUE	High	Sequest HT (A2)	Unambiguous	[K].HVSGGGSVQIVYKPVDLSK.[V]		1	AAAAAA	AAAAAA	0	3	0.0139	0	1	1	657.362	1970.07	1970.07	0.17	0.00011	HCD (High Energy Collision Dissociation)	MS2	74.2695	33.13	79.4962	60161	LUM1_C11499_171224023418.raw	F2		3.6	1	0.001605	0.02054		516181	79.39
TRUE	High	Sequest HT (A2)	Unambiguous	[R].KDQGGYTMHQDQEGDTDAGLKESPLQtPtEDGSEEPGSETSDAK.[S]	T27(Phospho); T29(Phospho)	1	AAAAAA	AAAAAA	2	4	0.0043	0	1	1	1207.24	4825.95	4825.95	0.51	0.00062	HCD (High Energy Collision Dissociation)	MS2	45.156	40.113	48.0928	28090	LUM1_C11501.raw	F6		4.6	1	0.001676	0.0216	T16(Phospho): 71.13; T27(Phospho): 60.18	1.09497e+06	47.91
TRUE	High	Sequest HT (A2)	Unambiguous	[R].LQTAPVPmPDLK.[N]	M8(Oxidation)	3	AAAAAA; A0A0A0MQC7; B1AQW2	AAAAAA; A0A0A0MQC7; B1AQW2	0	2	0.1429	0	1	1	663.36	1325.71	1325.71	-0.19	-0.00012	HCD (High Energy Collision Dissociation)	MS2	47.9558	4.994	67.8654	50995	LUM1_C11500_171224051907.raw	F1		3.01	3	0.001676	0.02186		2776268	67.94
TRUE	High	Sequest HT (A2)	Unambiguous	[R].IPAKtPPAPKtPPSSGEPPK.[S]	T5(Phospho); T11(Phospho)	1	AAAAAA	AAAAAA	2	3	0.0728	0	1	1	719.684	2157.04	2157.04	-0.69	-0.0005	HCD (High Energy Collision Dissociation)	MS2	14.2565	19.757	40.8518	24328	LUM1_C11498_171223234925.raw	F3		5.36	1	0.001676	0.02189	T5(Phospho): 100; T11(Phospho): 99.9	917772	41.05
TRUE	High	Sequest HT (A2)	Unambiguous	[R].SGYSsPGsPGTPGSR.[S]	S5(Phospho); S8(Phospho)	3	AAAAAA; A0A0A0MQC7; B1AQW2	AAAAAA; A0A0A0MQC7; B1AQW2	0	2	0.2273	0	1	1	777.286	1553.56	1553.57	-1.41	-0.0011	HCD (High Energy Collision Dissociation)	MS2	28.5604	67.85	42.6857	25911	LUM1_C11498_171223234925.raw	F3		3.52	3	0.001704	0.02316	S5(Phospho): 95.07; S8(Phospho): 97.07	182823	42.74
TRUE	High	Sequest HT (A2)	Unambiguous	[R].TPsLPTPPTR.[E]	S3(Phospho)	3	AAAAAA; A0A0A0MQC7; B1AQW2	AAAAAA; A0A0A0MQC7; B1AQW2	0	2	0.2083	0	1	1	573.782	1146.56	1146.56	0.81	0.00046	HCD (High Energy Collision Dissociation)	MS2	42.1681	11.177	61.3	42111	LUM1_C11498_171223234925.raw	F3		2.64	3	0.001731	0.02422	S3(Phospho): 100	10158754	60.8
TRUE	High	Sequest HT (A2)	Unambiguous	[R].LQTAPVPmPDLK.[N]	M8(Oxidation)	3	AAAAAA; A0A0A0MQC7; B1AQW2	AAAAAA; A0A0A0MQC7; B1AQW2	0	2	0.0822	0	1	1	663.361	1325.71	1325.71	1.08	0.00072	HCD (High Energy Collision Dissociation)	MS2	71.2907	24.138	63.9498	45379	LUM1_C11497_171223210438.raw	F4		2.92	3	0.001791	0.02607		1111218	64.36
TRUE	High	Sequest HT (A2)	Unambiguous	[R].LQTAPVPmPDLK.[N]	M8(Oxidation)	3	AAAAAA; A0A0A0MQC7; B1AQW2	AAAAAA; A0A0A0MQC7; B1AQW2	0	2	0.0707	0	1	1	663.361	1325.71	1325.71	0.68	0.00045	HCD (High Energy Collision Dissociation)	MS2	45.506	22.615	68.3945	48431	LUM1_C11498_171223234925.raw	F3		2.83	3	0.001791	0.02605		1.54019e+06	68.19
TRUE	High	Sequest HT (A2)	Unambiguous	[R].SGYSSPGsPGTPGSR.[S]	S8(Phospho)	3	AAAAAA; A0A0A0MQC7; B1AQW2	AAAAAA; A0A0A0MQC7; B1AQW2	0	2	0.072	0	1	1	737.305	1473.6	1473.6	0.9	0.00066	HCD (High Energy Collision Dissociation)	MS2	55.4203	29.7	33.8793	19342	LUM1_C11499_171224023418.raw	F2		2.64	3	0.001817	0.02721	S14(Phospho): 73.98	326916	33.89
TRUE	High	Sequest HT (A2)	Unambiguous	[R].TPsLPTPPTR.[E]	S3(Phospho)	3	AAAAAA; A0A0A0MQC7; B1AQW2	AAAAAA; A0A0A0MQC7; B1AQW2	0	2	0.214	0	1	1	573.782	1146.56	1146.56	0.25	0.00014	HCD (High Energy Collision Dissociation)	MS2	5.11489	7.571	60.9687	44478	LUM1_C11500_171224051907.raw	F1		2.99	3	0.00186	0.02911	S3(Phospho): 100	26751532	61.03
TRUE	High	Sequest HT (A2)	Unambiguous	[KR].SkIGSTENLK.[H]	K2(Methyl)	3	AAAAAA; A0A0A0MQC7; B1AQW2	AAAAAA; A0A0A0MQC7; B1AQW2	1	2	0.1635	0	1	1	545.809	1090.61	1090.61	-0.44	-0.00024	HCD (High Energy Collision Dissociation)	MS2	69.2514	19.853	22.7852	10998	LUM1_C11499_171224023418.raw	F2		2.63	3	0.001886	0.02999	K2(Methyl): 100	834980	22.8
TRUE	High	Sequest HT (A2)	Unambiguous	[K].IGSTENLK.[H]		3	AAAAAA; A0A0A0MQC7; B1AQW2	AAAAAA; A0A0A0MQC7; B1AQW2	0	2	0.0184	0	1	1	431.236	861.465	861.468	-2.91	-0.00125	HCD (High Energy Collision Dissociation)	MS2	75.3256	16.683	28.1577	13740	LUM1_C11501.raw	F6		2.17	3	0.001886	0.03065		615952	28.32
TRUE	High	Sequest HT (A2)	Unambiguous	[K].TPPAPKtPPSSGEPPK.[S]	T7(Phospho)	1	AAAAAA	AAAAAA	1	2	0.1134	0	1	1	834.407	1667.81	1667.8	1.27	0.00106	HCD (High Energy Collision Dissociation)	MS2	21.3452	76.983	32.5623	18193	LUM1_C11499_171224023418.raw	F2		4.41	1	0.001945	0.03195	T7(Phospho): 96.09	7512425	33.29
TRUE	High	Sequest HT (A2)	Unambiguous	[R].IPAKtPPAPKtPPSSGEPPK.[S]	T5(Phospho); T11(Phospho)	1	AAAAAA	AAAAAA	2	3	0.1519	0	1	1	719.685	2157.04	2157.04	0.43	0.00031	HCD (High Energy Collision Dissociation)	MS2	33.0781	31.615	40.792	22687	LUM1_C11496_171223181947.raw	F5		4.28	1	0.001991	0.03257	T5(Phospho): 100; T11(Phospho): 99.99	684633	41.04
TRUE	High	Sequest HT (A2)	Unambiguous	[R].SGYSSPGsPGTPGSR.[S]	S8(Phospho)	3	AAAAAA; A0A0A0MQC7; B1AQW2	AAAAAA; A0A0A0MQC7; B1AQW2	0	2	0.1239	0	1	1	737.304	1473.6	1473.6	0.03	2e-05	HCD (High Energy Collision Dissociation)	MS2	54.8127	86.188	35.9358	20447	LUM1_C11498_171223234925.raw	F3		3.39	3	0.002065	0.03369	S14(Phospho): 100	118359	36.08
TRUE	High	Sequest HT (A2)	Unambiguous	[R].TPsLPTPPTR.[E]	S3(Phospho)	3	AAAAAA; A0A0A0MQC7; B1AQW2	AAAAAA; A0A0A0MQC7; B1AQW2	0	2	0.2097	0	1	1	573.781	1146.56	1146.56	0.13	8e-05	HCD (High Energy Collision Dissociation)	MS2	28.6214	22.105	60.5495	44057	LUM1_C11500_171224051907.raw	F1		2.67	3	0.002079	0.03399	S3(Phospho): 100	26751532	61.03
TRUE	High	Sequest HT (A2)	Unambiguous	[K].KVAVVRtPPK.[S]	T7(Phospho)	3	AAAAAA; A0A0A0MQC7; B1AQW2	AAAAAA; A0A0A0MQC7; B1AQW2	2	2	0.3553	0	1	1	587.838	1174.67	1174.67	-1.21	-0.00071	HCD (High Energy Collision Dissociation)	MS2	71.0394	22.73	26.2266	13693	LUM1_C11500_171224051907.raw	F1		3.18	3	0.002079	0.03398	T7(Phospho): 100	9693269	26.59
TRUE	High	Sequest HT (A2)	Unambiguous	[R].LQTAPVPmPDLK.[N]	M8(Oxidation)	3	AAAAAA; A0A0A0MQC7; B1AQW2	AAAAAA; A0A0A0MQC7; B1AQW2	0	2	0.0909	0	1	1	663.36	1325.71	1325.71	-0.21	-0.00014	HCD (High Energy Collision Dissociation)	MS2	71.6329	28.315	68.9287	49748	LUM1_C11499_171224023418.raw	F2		2.75	3	0.002108	0.03469		991876	68.91
TRUE	High	Sequest HT (A2)	Unambiguous	[R].LQTAPVPmPDLK.[N]	M8(Oxidation)	3	AAAAAA; A0A0A0MQC7; B1AQW2	AAAAAA; A0A0A0MQC7; B1AQW2	0	2	0.0964	0	1	1	663.361	1325.71	1325.71	0.91	0.0006	HCD (High Energy Collision Dissociation)	MS2	67.295	20.041	67.8938	48684	LUM1_C11499_171224023418.raw	F2		2.8	3	0.002181	0.0367		1.64982e+06	68.26
TRUE	High	Sequest HT (A2)	Unambiguous	[R].LQTAPVPmPDLK.[N]	M8(Oxidation)	3	AAAAAA; A0A0A0MQC7; B1AQW2	AAAAAA; A0A0A0MQC7; B1AQW2	0	2	0.03	0	1	1	663.361	1325.71	1325.71	0.41	0.00027	HCD (High Energy Collision Dissociation)	MS2	64.9249	7.474	64.863	45462	LUM1_C11498_171223234925.raw	F3		2.67	3	0.002181	0.03641		1.52987e+06	64.69
TRUE	High	Sequest HT (A2)	Unambiguous	[K].KIETHKLTFR.[E]		3	AAAAAA; A0A0A0MQC7; B1AQW2	AAAAAA; A0A0A0MQC7; B1AQW2	2	3	0.104	0	1	1	424.919	1272.74	1272.74	-0.5	-0.00021	HCD (High Energy Collision Dissociation)	MS2	69.8553	20.56	27.1411	14424	LUM1_C11500_171224051907.raw	F1		2.5	3	0.002222	0.03936		363130	27.09
TRUE	High	Sequest HT (A2)	Unambiguous	[R].LQTAPVPmPDLK.[N]	M8(Oxidation)	3	AAAAAA; A0A0A0MQC7; B1AQW2	AAAAAA; A0A0A0MQC7; B1AQW2	0	2	0.0201	0	1	1	663.36	1325.71	1325.71	-0.59	-0.00039	HCD (High Energy Collision Dissociation)	MS2	53.8862	2.07	57.703	41297	LUM1_C11500_171224051907.raw	F1		2.49	3	0.002222	0.03888		22666676	57.74
TRUE	High	Sequest HT (A2)	Unambiguous	[K].SPVVSGDTsPR.[H]	S9(Phospho)	3	AAAAAA; A0A0A0MQC7; B1AQW2	AAAAAA; A0A0A0MQC7; B1AQW2	0	2	0.0344	0	1	1	591.264	1181.52	1181.52	1.46	0.00086	HCD (High Energy Collision Dissociation)	MS2	34.8317	23.605	33.1599	18711	LUM1_C11499_171224023418.raw	F2		2.91	3	0.002252	0.03968	S9(Phospho): 99.03	58831552	32.44
TRUE	High	Sequest HT (A2)	Unambiguous	[KR].SkIGSTENLK.[H]	K2(Methyl)	3	AAAAAA; A0A0A0MQC7; B1AQW2	AAAAAA; A0A0A0MQC7; B1AQW2	1	2	0.1698	0	1	1	545.808	1090.61	1090.61	-0.95	-0.00052	HCD (High Energy Collision Dissociation)	MS2	62.9362	19.484	22.834	10744	LUM1_C11498_171223234925.raw	F3		2.65	3	0.00235	0.04431	K2(Methyl): 100	658029	22.82
TRUE	High	Sequest HT (A2)	Unambiguous	[K].VAVVRtPPKSPSSAK.[S]	T6(Phospho)	1	AAAAAA	AAAAAA	2	2	0.0706	0	1	1	802.432	1603.86	1603.86	0.23	0.00018	HCD (High Energy Collision Dissociation)	MS2	25.3203	100	26.6009	13561	LUM1_C11499_171224023418.raw	F2		3.4	1	0.00235	0.04535	T6(Phospho): 100	48359.4	26.57
TRUE	High	Sequest HT (A2)	Unambiguous	[R].TPSLPTPPTREPK.[K]		3	AAAAAA; A0A0A0MQC7; B1AQW2	AAAAAA; A0A0A0MQC7; B1AQW2	1	2	0.1195	0	1	1	710.891	1420.78	1420.78	-2.71	-0.00193	HCD (High Energy Collision Dissociation)	MS2	46.322	33.13	41.4758	26462	LUM1_C11500_171224051907.raw	F1		3.18	3	0.00235	0.04607		6387782	41.74
TRUE	High	Sequest HT (A2)	Unambiguous	[R].LQTAPVPmPDLK.[N]	M8(Oxidation)	3	AAAAAA; A0A0A0MQC7; B1AQW2	AAAAAA; A0A0A0MQC7; B1AQW2	0	2	0.1156	0	1	1	663.36	1325.71	1325.71	-0.98	-0.00065	HCD (High Energy Collision Dissociation)	MS2	63.5699	22.15	68.9203	48954	LUM1_C11498_171223234925.raw	F3		2.94	3	0.002364	0.04708		715372	68.77
TRUE	High	Sequest HT (A2)	Unambiguous	[K].TDHGAEIVYKsPVVsGDTsPR.[H]	S11(Phospho); S15(Phospho); S19(Phospho)	3	AAAAAA; A0A0A0MQC7; B1AQW2	AAAAAA; A0A0A0MQC7; B1AQW2	1	3	0.2344	0	1	1	819.004	2455	2455	-0.43	-0.00035	HCD (High Energy Collision Dissociation)	MS2	42.4302	29.935	57.9831	39187	LUM1_C11498_171223234925.raw	F3		5.29	3	0.002364	0.04641	S11(Phospho): 100; S15(Phospho): 97.34; T18(Phospho): 51.33; S19(Phospho): 51.33	663087	58.04
[truncated: 57 more rows]

## Sheet: Mouse 1yr Monomer PTM
Checked	Confidence	Identifying Node	PSM Ambiguity	Annotated Sequence	Modifications	# Proteins	Master Protein Accessions	Protein Accessions	# Missed Cleavages	Charge	DeltaScore	DeltaCn	Rank	Search Engine Rank	m/z [Da]	MH+ [Da]	Theo. MH+ [Da]	DeltaM [ppm]	Deltam/z [Da]	Activation Type	MS Order	Isolation Interference [%]	Ion Inject Time [ms]	RT [min]	First Scan	Spectrum File	File ID	Quan Info	XCorr	# Protein Groups	Percolator q-Value	Percolator PEP	ptmRS: Best Site Probabilities	Precursor Abundance	Apex RT [min]
[truncated: 305 more rows]

[truncated: 2 more sheets: Human Monomer PTM, Human Fibril PTM]
